# Supplementary material for: Th17.1 cell driven sarcoidosis-like inflammation after anti-BCMA CAR T cells in multiple myeloma
Source: Leukemia. 2023 Jan 31;37(3):650–8. doi: 10.1038/s41375-023-01824-0 (PMC9888347; doi:10.1038/s41375-023-01824-0)
Supplement: Supplementary file 3 — Supplementary Table 2 [file 41375_2023_1824_MOESM3_ESM.xlsx]

## Sheet: Table S2
Differential expression analyses using Wilcoxon rank-sum test
Table Page	Related to	Legend
1	Fig. 2A	Statistics related to genes delineating CART_BAL cell types. The table is ordered by cell type (column1 ‘cluster’). Genes (column 2 for gene symbol & column 8 for ENSEMBL ID) are ordered by increasing p-values (column 6) and decreasing average log-fold change (column 2). Bonferroni-method was used to adjust p-values for multiple comparisons (column 7). Percentages of non-zero expressing cells in …
2	Supplementary Fig. 2C	Statistics related to CART_BAL unsupervised clusters. The table is ordered by cluster (column1 ‘cluster’). Genes (column 2 for gene symbol & column 8 for ENSEMBL ID) are ordered by increasing p-values (column 6) and decreasing average log-fold change (column 2). Bonferroni-method was used to adjust p-values for multiple comparisons (column 7). Percentages of non-zero expressing cells in the respe…
3	Fig. 2C	Statistics related to genes delineating CART_BAL T-cell subsets. The table is ordered by T-subset (column1 ‘cluster’). Genes (column 2 for gene symbol & column 8 for ENSEMBL ID) are ordered by increasing p-values (column 6) and decreasing average log-fold change (column 2). Bonferroni-method was used to adjust p-values for multiple comparisons (column 7). Percentages of non-zero expressing cells …
4	Supplementary Fig. 3A	Statistics related to CART_BAL T-cell unsupervised clusters. The table is ordered by cluster (column1 ‘cluster’). Genes (column 2 for gene symbol & column 8 for ENSEMBL ID) are ordered by increasing p-values (column 6) and decreasing average log-fold change (column 2). Bonferroni-method was used to adjust p-values for multiple comparisons (column 7). Percentages of non-zero expressing cells in th…
5	Fig. 3B	Statistics related to genes delineating cell types of the integrated BAL datasets. The table is ordered by cell type (column1 ‘cluster’). Genes (column 2 for gene symbol & column 8 for ENSEMBL ID) are ordered by increasing p-values (column 6) and decreasing average log-fold change (column 2). Bonferroni-method was used to adjust p-values for multiple comparisons (column 7). Percentages of non-zer…
6	Supplementary Fig. 5A	Statistics related to unsupervised clusters of the integrated BAL datasets. The table is ordered by cluster (column1 ‘cluster’). Genes (column 2 for gene symbol & column 8 for ENSEMBL ID) are ordered by increasing p-values (column 6) and decreasing average log-fold change (column 2). Bonferroni-method was used to adjust p-values for multiple comparisons (column 7). Percentages of non-zero express…
7	Fig. 3C	Statistics related to T-cell subsets of the integrated BAL T-cells. The table is ordered by cluster (column1 ‘cluster’). Genes (column 2 for gene symbol & column 8 for ENSEMBL ID) are ordered by increasing p-values (column 6) and decreasing average log-fold change (column 2). Bonferroni-method was used to adjust p-values for multiple comparisons (column 7). Percentages of non-zero expressing cell…
8	Supplementary Fig. 6A	Statistics related to unsupervised clusters of the integrated BAL T-cells. The table is ordered by cluster (column1 ‘cluster’). Genes (column 2 for gene symbol & column 8 for ENSEMBL ID) are ordered by increasing p-values (column 6) and decreasing average log-fold change (column 2). Bonferroni-method was used to adjust p-values for multiple comparisons (column 7). Percentages of non-zero expressi…
9	Supplementary Fig. 8C	Statistics related to subpopulations of the integrated BAL macrophages. The table is ordered by cluster (column1 ‘cluster’). Genes (column 2 for gene symbol & column 8 for ENSEMBL ID) are ordered by increasing p-values (column 6) and decreasing average log-fold change (column 2). Bonferroni-method was used to adjust p-values for multiple comparisons (column 7). Percentages of non-zero expressing …
10	Supplementary Fig. 8A	Statistics related to unsupervised clusters of the integrated BAL macrophages. The table is ordered by cluster (column1 ‘cluster’). Genes (column 2 for gene symbol & column 8 for ENSEMBL ID) are ordered by increasing p-values (column 6) and decreasing average log-fold change (column 2). Bonferroni-method was used to adjust p-values for multiple comparisons (column 7). Percentages of non-zero expr…
11	Supplementary Fig. 9B	Statistics related to gene expression comparison between extramedullary MM (EMD) sample from our patient and publicly available intramedullary MM (IMD) samples. Column 1 (‘cluster’) indicates EMD or IMD. Genes (column 2 for gene symbol & column 8 for ENSEMBL ID) are ordered by increasing p-values (column 6) and decreasing average log-fold change (column 2). Bonferroni-method was used to adjust p-…

## Sheet: 1
cluster	gene	avg_log2FC	pct.1	pct.2	p_val	p_val_adj	ENSEMBL_ID
AMp	FABP4	3.90178	0.989	0.096	0	0	ENSG00000170323
AMp	APOC1	3.53435	1	0.161	0	0	ENSG00000130208
AMp	C1QB	3.43937	0.997	0.132	0	0	ENSG00000173369
AMp	FTL	3.34278	1	0.811	0	0	ENSG00000087086
AMp	C1QA	3.34058	1	0.143	0	0	ENSG00000173372
AMp	IFI27	3.14882	0.521	0.039	0	0	ENSG00000165949
AMp	FBP1	3.02842	1	0.204	0	0	ENSG00000165140
AMp	ALDH2	2.88769	1	0.199	0	0	ENSG00000111275
AMp	SERPINA1	2.71903	1	0.181	0	0	ENSG00000197249
AMp	SERPING1	2.70367	0.998	0.121	0	0	ENSG00000149131
AMp	TYROBP	2.68342	1	0.229	0	0	ENSG00000011600
AMp	C1QC	2.68265	0.999	0.143	0	0	ENSG00000159189
AMp	FTH1	2.67824	1	0.98	0	0	ENSG00000167996
AMp	MARCO	2.66094	0.999	0.147	0	0	ENSG00000019169
AMp	APOE	2.58234	0.983	0.117	0	0	ENSG00000130203
AMp	HLA-DRA	2.55277	1	0.579	0	0	ENSG00000204287
AMp	LYZ	2.50116	1	0.233	0	0	ENSG00000090382
AMp	CFD	2.43602	0.994	0.151	0	0	ENSG00000197766
AMp	MCEMP1	2.42825	0.996	0.153	0	0	ENSG00000183019
AMp	GRN	2.41451	1	0.25	0	0	ENSG00000030582
AMp	CES1	2.38823	0.943	0.078	0	0	ENSG00000198848
AMp	HLA-DRB1	2.35415	1	0.796	0	0	ENSG00000196126
AMp	ACP5	2.33528	0.999	0.239	0	0	ENSG00000102575
AMp	MS4A7	2.3264	1	0.181	0	0	ENSG00000166927
AMp	FCER1G	2.30513	1	0.215	0	0	ENSG00000158869
AMp	MSR1	2.29603	0.996	0.149	0	0	ENSG00000038945
AMp	GCHFR	2.27318	0.996	0.248	0	0	ENSG00000137880
AMp	CCL18	2.27285	0.758	0.085	0	0	ENSG00000275385
AMp	CD9	2.24719	0.997	0.22	0	0	ENSG00000010278
AMp	MRC1	2.23318	0.998	0.174	0	0	ENSG00000260314
AMp	CD74	2.22427	1	0.781	0	0	ENSG00000019582
AMp	FCGRT	2.20796	1	0.185	0	0	ENSG00000104870
AMp	CD68	2.17972	1	0.176	0	0	ENSG00000129226
AMp	LTA4H	2.16751	1	0.252	0	0	ENSG00000111144
AMp	HLA-DQB1	2.1619	1	0.387	0	0	ENSG00000179344
AMp	CTSD	2.16138	1	0.542	0	0	ENSG00000117984
AMp	FCGR3A	2.1476	0.999	0.18	0	0	ENSG00000203747
AMp	HLA-DQA1	2.12834	1	0.422	0	0	ENSG00000196735
AMp	CTSS	2.11087	1	0.484	0	0	ENSG00000163131
AMp	PSAP	2.10588	1	0.461	0	0	ENSG00000197746
AMp	CST3	2.03434	1	0.212	0	0	ENSG00000101439
AMp	VSIG4	2.01672	1	0.16	0	0	ENSG00000155659
AMp	OLR1	1.94624	0.999	0.153	0	0	ENSG00000173391
AMp	NUPR1	1.92077	0.818	0.085	0	0	ENSG00000176046
AMp	RETN	1.91581	0.981	0.133	0	0	ENSG00000104918
AMp	AIF1	1.91325	0.999	0.205	0	0	ENSG00000204472
AMp	PLBD1	1.90953	0.998	0.17	0	0	ENSG00000121316
AMp	TREM1	1.89331	0.998	0.147	0	0	ENSG00000124731
AMp	AC020656.1	1.86711	0.996	0.173	0	0	ENSG00000257764
AMp	SPI1	1.86387	0.999	0.201	0	0	ENSG00000066336
AMp	GLRX	1.85902	0.999	0.39	0	0	ENSG00000173221
AMp	GLUL	1.85097	0.999	0.359	0	0	ENSG00000135821
AMp	HLA-DPA1	1.84618	1	0.679	0	0	ENSG00000231389
AMp	IGFBP2	1.84195	0.841	0.092	0	0	ENSG00000115457
AMp	FN1	1.79629	0.957	0.168	0	0	ENSG00000115414
AMp	HLA-DMA	1.75995	0.999	0.314	0	0	ENSG00000204257
AMp	SMIM25	1.75445	0.997	0.158	0	0	ENSG00000224397
AMp	GPNMB	1.75415	0.997	0.151	0	0	ENSG00000136235
AMp	CYBB	1.75265	0.99	0.177	0	0	ENSG00000165168
AMp	CTSL	1.73837	0.998	0.202	0	0	ENSG00000135047
AMp	HLA-DPB1	1.73257	1	0.695	0	0	ENSG00000223865
AMp	PDLIM1	1.72132	0.998	0.18	0	0	ENSG00000107438
AMp	LGALS3BP	1.71532	0.994	0.163	0	0	ENSG00000108679
AMp	CD63	1.71081	0.999	0.763	0	0	ENSG00000135404
AMp	ALOX5	1.70693	0.998	0.182	0	0	ENSG00000012779
AMp	SCD	1.69249	0.984	0.162	0	0	ENSG00000099194
AMp	CEBPB	1.68856	0.999	0.53	0	0	ENSG00000172216
AMp	LGALS3	1.68098	1	0.882	0	0	ENSG00000131981
AMp	CYP27A1	1.67972	0.997	0.114	0	0	ENSG00000135929
AMp	CD81	1.67662	1	0.741	0	0	ENSG00000110651
AMp	NCF2	1.64856	1	0.175	0	0	ENSG00000116701
AMp	CXCL16	1.64028	0.998	0.185	0	0	ENSG00000161921
AMp	RBP4	1.64026	0.82	0.046	0	0	ENSG00000138207
AMp	CTSC	1.629	1	0.746	0	0	ENSG00000109861
AMp	CSTA	1.62152	0.998	0.159	0	0	ENSG00000121552
AMp	ASAH1	1.61715	0.998	0.284	0	0	ENSG00000104763
AMp	MGST3	1.60185	0.999	0.593	0	0	ENSG00000143198
AMp	GLDN	1.59978	0.981	0.084	0	0	ENSG00000186417
AMp	S100A9	1.58229	0.995	0.157	0	0	ENSG00000163220
AMp	CTSZ	1.58213	0.999	0.385	0	0	ENSG00000101160
AMp	FABP5	1.57265	0.999	0.582	0	0	ENSG00000164687
AMp	BRI3	1.55746	1	0.545	0	0	ENSG00000164713
AMp	INHBA	1.54573	0.848	0.059	0	0	ENSG00000122641
AMp	CSTB	1.53878	1	0.785	0	0	ENSG00000160213
AMp	LRP1	1.53831	0.999	0.163	0	0	ENSG00000123384
AMp	AC026369.3	1.53764	0.978	0.081	0	0	ENSG00000256948
AMp	TSPO	1.50702	0.999	0.864	0	0	ENSG00000100300
AMp	CD163	1.50427	0.964	0.12	0	0	ENSG00000177575
AMp	S100A13	1.49895	0.995	0.135	0	0	ENSG00000189171
AMp	LPL	1.49368	0.979	0.088	0	0	ENSG00000175445
AMp	MS4A4A	1.4853	0.996	0.14	0	0	ENSG00000110079
AMp	PPARG	1.44016	0.998	0.237	0	0	ENSG00000132170
AMp	C1orf162	1.42253	1	0.347	0	0	ENSG00000143110
AMp	LST1	1.42108	0.999	0.475	0	0	ENSG00000204482
AMp	NPC2	1.4187	0.999	0.317	0	0	ENSG00000119655
AMp	SDCBP	1.40949	1	0.399	0	0	ENSG00000137575
AMp	GSN	1.40389	0.989	0.19	0	0	ENSG00000148180
AMp	PHLDA3	1.40283	0.993	0.112	0	0	ENSG00000174307
AMp	PILRA	1.39943	0.996	0.152	0	0	ENSG00000085514
AMp	PCOLCE2	1.39787	0.89	0.038	0	0	ENSG00000163710
AMp	DAB2	1.3894	0.998	0.156	0	0	ENSG00000153071
AMp	ALDH1A1	1.38306	0.993	0.133	0	0	ENSG00000165092
AMp	GSTO1	1.37903	0.999	0.565	0	0	ENSG00000148834
AMp	TIMP2	1.35601	0.998	0.167	0	0	ENSG00000035862
AMp	OAZ1	1.35394	1	0.944	0	0	ENSG00000104904
AMp	MNDA	1.34758	0.99	0.181	0	0	ENSG00000163563
AMp	APLP2	1.3461	0.999	0.385	0	0	ENSG00000084234
AMp	S100A11	1.33446	1	0.985	0	0	ENSG00000163191
AMp	HLA-DMB	1.32308	0.998	0.247	0	0	ENSG00000242574
AMp	FAM89A	1.321	0.99	0.119	0	0	ENSG00000182118
AMp	PYCARD	1.31666	0.998	0.494	0	0	ENSG00000103490
AMp	COMT	1.31618	0.998	0.391	0	0	ENSG00000093010
AMp	CTSB	1.31095	1	0.517	0	0	ENSG00000164733
AMp	PLAUR	1.30993	0.99	0.189	0	0	ENSG00000011422
AMp	SNX10	1.29851	0.998	0.356	0	0	ENSG00000086300
AMp	ABCG1	1.29747	0.978	0.17	0	0	ENSG00000160179
AMp	SNX2	1.29667	0.998	0.314	0	0	ENSG00000205302
AMp	PRDX1	1.29546	1	0.725	0	0	ENSG00000117450
AMp	IGSF6	1.29409	0.985	0.191	0	0	ENSG00000140749
AMp	SLC11A1	1.28796	0.995	0.155	0	0	ENSG00000018280
AMp	SCPEP1	1.28696	0.99	0.172	0	0	ENSG00000121064
AMp	TFRC	1.2696	0.904	0.256	0	0	ENSG00000072274
AMp	CXCL5	1.26834	0.475	0.038	0	0	ENSG00000163735
AMp	LRPAP1	1.26791	1	0.505	0	0	ENSG00000163956
AMp	CCDC88A	1.2678	0.997	0.265	0	0	ENSG00000115355
AMp	PLXDC2	1.2603	0.997	0.173	0	0	ENSG00000120594
AMp	GPD1	1.25282	0.914	0.025	0	0	ENSG00000167588
AMp	S100A8	1.2515	0.978	0.152	0	0	ENSG00000143546
AMp	HNMT	1.24928	0.996	0.151	0	0	ENSG00000150540
AMp	TCF7L2	1.24516	0.99	0.125	0	0	ENSG00000148737
AMp	BHLHE41	1.24497	0.95	0.12	0	0	ENSG00000123095
AMp	ANXA5	1.24153	1	0.784	0	0	ENSG00000164111
AMp	LGALS9	1.23967	0.996	0.201	0	0	ENSG00000168961
AMp	UBB	1.23776	1	0.863	0	0	ENSG00000170315
AMp	DST	1.23647	0.976	0.148	0	0	ENSG00000151914
AMp	ALOX5AP	1.22966	0.999	0.778	0	0	ENSG00000132965
AMp	CAPG	1.22299	1	0.561	0	0	ENSG00000042493
AMp	RAB13	1.20928	0.99	0.161	0	0	ENSG00000143545
AMp	ATP1B1	1.20888	0.995	0.256	0	0	ENSG00000143153
AMp	SLC7A7	1.2059	0.997	0.156	0	0	ENSG00000155465
AMp	SVIL	1.2053	0.986	0.136	0	0	ENSG00000197321
AMp	CYBA	1.20385	1	0.928	0	0	ENSG00000051523
AMp	RTN4	1.20168	1	0.562	0	0	ENSG00000115310
AMp	HP	1.1946	0.745	0.061	0	0	ENSG00000257017
AMp	SAT1	1.19459	1	0.518	0	0	ENSG00000130066
AMp	ANXA2	1.18959	1	0.87	0	0	ENSG00000182718
AMp	VAMP8	1.18033	1	0.724	0	0	ENSG00000118640
AMp	PLIN2	1.17992	0.993	0.41	0	0	ENSG00000147872
AMp	RAB31	1.17781	0.997	0.184	0	0	ENSG00000168461
AMp	TKT	1.16685	0.999	0.573	0	0	ENSG00000163931
AMp	TGM2	1.16566	0.852	0.083	0	0	ENSG00000198959
AMp	PNPLA6	1.16069	0.992	0.231	0	0	ENSG00000032444
AMp	GSTP1	1.13627	0.999	0.632	0	0	ENSG00000084207
AMp	ACO1	1.12932	0.958	0.1	0	0	ENSG00000122729
AMp	C5AR1	1.12928	0.988	0.144	0	0	ENSG00000197405
AMp	C2	1.12335	0.868	0.082	0	0	ENSG00000166278
AMp	NCEH1	1.1194	0.984	0.164	0	0	ENSG00000144959
AMp	PECAM1	1.11831	0.995	0.216	0	0	ENSG00000261371
AMp	PLA2G16	1.11596	0.998	0.342	0	0	ENSG00000176485
AMp	GPCPD1	1.10713	0.998	0.294	0	0	ENSG00000125772
AMp	HMOX1	1.10694	0.983	0.154	0	0	ENSG00000100292
AMp	OSCAR	1.08117	0.986	0.149	0	0	ENSG00000170909
AMp	SLC15A3	1.07413	0.981	0.153	0	0	ENSG00000110446
AMp	SORT1	1.0714	0.988	0.148	0	0	ENSG00000134243
AMp	HCK	1.06925	0.989	0.174	0	0	ENSG00000101336
AMp	GAA	1.069	0.992	0.169	0	0	ENSG00000171298
AMp	GRINA	1.06841	0.998	0.247	0	0	ENSG00000178719
AMp	NCF1	1.06394	0.981	0.354	0	0	ENSG00000158517
AMp	LITAF	1.06295	0.999	0.37	0	0	ENSG00000189067
AMp	ATP6V0B	1.06266	0.999	0.575	0	0	ENSG00000117410
AMp	FFAR4	1.06044	0.975	0.127	0	0	ENSG00000186188
AMp	SLCO2B1	1.05624	0.973	0.137	0	0	ENSG00000137491
AMp	MME	1.05298	0.87	0.034	0	0	ENSG00000196549
AMp	CAT	1.04858	0.998	0.303	0	0	ENSG00000121691
AMp	RNF130	1.04677	0.994	0.188	0	0	ENSG00000113269
AMp	ATP6V1F	1.03279	0.999	0.607	0	0	ENSG00000128524
AMp	IFI6	1.03137	0.977	0.259	0	0	ENSG00000126709
AMp	SERPINB6	1.02818	0.995	0.204	0	0	ENSG00000124570
AMp	SH3BGRL	1.02798	1	0.671	0	0	ENSG00000131171
AMp	TNFAIP2	1.02777	0.976	0.159	0	0	ENSG00000185215
AMp	ATP6V0D1	1.02231	0.999	0.379	0	0	ENSG00000159720
AMp	LAMTOR1	1.01522	0.998	0.471	0	0	ENSG00000149357
AMp	PTMS	1.01305	0.999	0.454	0	0	ENSG00000159335
AMp	IFIT3	1.00238	0.979	0.148	0	0	ENSG00000119917
AMp	ATOX1	0.999214	0.995	0.345	0	0	ENSG00000177556
AMp	ABHD5	0.989757	0.984	0.204	0	0	ENSG00000011198
AMp	GPX4	0.981569	0.999	0.776	0	0	ENSG00000167468
AMp	FCGR1A	0.980616	0.962	0.123	0	0	ENSG00000150337
AMp	CD151	0.977051	0.996	0.262	0	0	ENSG00000177697
AMp	LY86	0.975298	0.959	0.138	0	0	ENSG00000112799
AMp	ADAMTSL4	0.963729	0.985	0.155	0	0	ENSG00000143382
AMp	RMDN3	0.962932	0.959	0.188	0	0	ENSG00000137824
AMp	VAT1	0.962389	0.985	0.198	0	0	ENSG00000108828
AMp	APIP	0.961201	0.995	0.271	0	0	ENSG00000149089
AMp	CDC42BPB	0.957831	0.968	0.136	0	0	ENSG00000198752
AMp	GCA	0.955119	0.984	0.207	0	0	ENSG00000115271
AMp	YBX1	0.947464	0.998	0.946	0	0	ENSG00000065978
AMp	STXBP2	0.944081	0.992	0.333	0	0	ENSG00000076944
AMp	IL3RA	0.942265	0.933	0.133	0	0	ENSG00000185291
AMp	CYB5A	0.941519	0.992	0.228	0	0	ENSG00000166347
AMp	GLIPR2	0.941497	1	0.579	0	0	ENSG00000122694
AMp	OSBPL1A	0.937837	0.976	0.139	0	0	ENSG00000141447
AMp	PGD	0.935604	0.993	0.217	0	0	ENSG00000142657
AMp	AXL	0.930669	0.942	0.12	0	0	ENSG00000167601
AMp	BCL2A1	0.928491	0.978	0.177	0	0	ENSG00000140379
AMp	CD302	0.928455	0.979	0.161	0	0	ENSG00000241399
AMp	S100A6	0.924699	1	0.994	0	0	ENSG00000197956
AMp	MYL6	0.919324	1	0.976	0	0	ENSG00000092841
AMp	CORO1C	0.918318	0.989	0.211	0	0	ENSG00000110880
AMp	TUBA1B	0.917579	0.998	0.698	0	0	ENSG00000123416
AMp	VIM	0.916161	1	0.99	0	0	ENSG00000026025
AMp	LAMP2	0.913453	0.999	0.373	0	0	ENSG00000005893
AMp	COLEC12	0.912803	0.838	0.1	0	0	ENSG00000158270
AMp	LAIR1	0.911231	0.979	0.158	0	0	ENSG00000167613
AMp	CLEC12A	0.910786	0.971	0.157	0	0	ENSG00000172322
AMp	FOS	0.905801	0.952	0.206	0	0	ENSG00000170345
AMp	DNAJA1	0.899907	0.999	0.644	0	0	ENSG00000086061
AMp	PEPD	0.89851	0.989	0.228	0	0	ENSG00000124299
AMp	CPVL	0.897452	0.997	0.171	0	0	ENSG00000106066
AMp	LIPA	0.894454	0.954	0.243	0	0	ENSG00000107798
AMp	SIRPB1	0.893778	0.978	0.123	0	0	ENSG00000101307
AMp	CREG1	0.890888	0.99	0.194	0	0	ENSG00000143162
AMp	SMIM14	0.876451	0.99	0.23	0	0	ENSG00000163683
AMp	VASP	0.872174	1	0.565	0	0	ENSG00000125753
AMp	SLC31A2	0.869952	0.988	0.201	0	0	ENSG00000136867
AMp	GRB2	0.863462	1	0.596	0	0	ENSG00000177885
AMp	CHCHD10	0.862931	0.998	0.5	0	0	ENSG00000250479
AMp	CD14	0.862852	0.973	0.16	0	0	ENSG00000170458
AMp	RNH1	0.858197	0.999	0.548	0	0	ENSG00000023191
AMp	SERF2	0.857632	1	0.97	0	0	ENSG00000140264
AMp	RAC1	0.855168	0.999	0.762	0	0	ENSG00000136238
AMp	TREM2	0.854324	0.891	0.132	0	0	ENSG00000095970
AMp	SLC31A1	0.85342	0.974	0.153	0	0	ENSG00000136868
AMp	GYPC	0.852435	0.999	0.561	0	0	ENSG00000136732
AMp	THBS1	0.848453	0.802	0.08	0	0	ENSG00000137801
AMp	OSBPL11	0.848313	0.985	0.247	0	0	ENSG00000144909
AMp	LYAR	0.84717	0.973	0.285	0	0	ENSG00000145220
AMp	ARHGAP18	0.843289	0.998	0.449	0	0	ENSG00000146376
AMp	PPT1	0.841489	0.997	0.366	0	0	ENSG00000131238
AMp	PTPMT1	0.840993	0.979	0.234	0	0	ENSG00000110536
AMp	FCGR2A	0.837368	0.988	0.165	0	0	ENSG00000143226
AMp	BLVRA	0.835676	0.995	0.288	0	0	ENSG00000106605
AMp	PPIC	0.835453	0.859	0.045	0	0	ENSG00000168938
AMp	HEXB	0.832643	0.993	0.266	0	0	ENSG00000049860
AMp	POR	0.831692	0.986	0.23	0	0	ENSG00000127948
AMp	DNASE2	0.830652	0.99	0.283	0	0	ENSG00000105612
AMp	ACTN1	0.830479	0.983	0.17	0	0	ENSG00000072110
AMp	SHTN1	0.828849	0.977	0.167	0	0	ENSG00000187164
AMp	SCIMP	0.81044	0.96	0.132	0	0	ENSG00000161929
AMp	TGFBI	0.810155	0.988	0.193	0	0	ENSG00000120708
AMp	AKR1A1	0.808527	0.995	0.366	0	0	ENSG00000117448
AMp	AP2S1	0.806101	0.999	0.491	0	0	ENSG00000042753
AMp	LY6E	0.803623	0.998	0.68	0	0	ENSG00000160932
AMp	TRIO	0.802149	0.96	0.142	0	0	ENSG00000038382
AMp	FKBP1A	0.801672	0.999	0.54	0	0	ENSG00000088832
AMp	SAMHD1	0.801337	1	0.54	0	0	ENSG00000101347
AMp	THEMIS2	0.796604	0.981	0.194	0	0	ENSG00000130775
AMp	LAP3	0.796055	0.993	0.36	0	0	ENSG00000002549
AMp	WARS	0.789961	0.963	0.206	0	0	ENSG00000140105
AMp	ITM2B	0.786383	1	0.968	0	0	ENSG00000136156
AMp	HBEGF	0.785865	0.788	0.074	0	0	ENSG00000113070
AMp	HLA-C	0.781763	1	0.997	0	0	ENSG00000204525
AMp	CARD16	0.777066	0.998	0.476	0	0	ENSG00000204397
AMp	PARAL1	0.773928	0.918	0.081	0	0	ENSG00000243961
AMp	RHOQ	0.772105	0.984	0.22	0	0	ENSG00000119729
AMp	FMNL2	0.771909	0.927	0.117	0	0	ENSG00000157827
AMp	ALAS1	0.771879	0.962	0.23	0	0	ENSG00000023330
AMp	NOP10	0.771668	0.998	0.738	0	0	ENSG00000182117
AMp	FKBP15	0.770049	0.983	0.253	0	0	ENSG00000119321
AMp	ATP6AP1	0.769275	0.994	0.31	0	0	ENSG00000071553
AMp	PTPN12	0.767794	0.991	0.279	0	0	ENSG00000127947
AMp	TALDO1	0.767029	0.999	0.582	0	0	ENSG00000177156
AMp	LINC02154	0.765791	0.456	0.015	0	0	ENSG00000235385
AMp	SKAP2	0.765728	0.993	0.313	0	0	ENSG00000005020
AMp	MS4A6A	0.764897	0.982	0.173	0	0	ENSG00000110077
AMp	HLA-DQB2	0.755169	0.749	0.075	0	0	ENSG00000232629
AMp	TXN	0.754983	0.999	0.857	0	0	ENSG00000136810
AMp	MYDGF	0.75482	0.998	0.426	0	0	ENSG00000074842
AMp	CLDN7	0.751905	0.943	0.12	0	0	ENSG00000181885
AMp	GM2A	0.750538	0.948	0.168	0	0	ENSG00000196743
AMp	SPINT2	0.750485	0.974	0.179	0	0	ENSG00000167642
AMp	LIMA1	0.750164	0.956	0.204	0	0	ENSG00000050405
AMp	AKR1C3	0.749368	0.749	0.056	0	0	ENSG00000196139
AMp	IFIT2	0.74791	0.94	0.134	0	0	ENSG00000119922
AMp	SIRPA	0.74676	0.969	0.15	0	0	ENSG00000198053
AMp	FUOM	0.746615	0.954	0.215	0	0	ENSG00000148803
AMp	LY96	0.744141	0.976	0.179	0	0	ENSG00000154589
AMp	ELOB	0.743637	0.999	0.868	0	0	ENSG00000103363
AMp	TCEAL4	0.739847	0.969	0.204	0	0	ENSG00000133142
AMp	CLEC7A	0.73921	0.981	0.18	0	0	ENSG00000172243
AMp	IFI30	0.73866	0.962	0.15	0	0	ENSG00000216490
AMp	SECTM1	0.737942	0.915	0.104	0	0	ENSG00000141574
AMp	CD59	0.736494	0.978	0.216	0	0	ENSG00000085063
AMp	UBE2E2	0.735103	0.96	0.136	0	0	ENSG00000182247
AMp	DECR1	0.732506	0.996	0.42	0	0	ENSG00000104325
AMp	HEXA	0.728433	0.99	0.275	0	0	ENSG00000213614
AMp	BCAP31	0.726784	0.998	0.52	0	0	ENSG00000185825
AMp	RASAL2	0.725792	0.904	0.115	0	0	ENSG00000075391
AMp	IL18	0.724862	0.964	0.167	0	0	ENSG00000150782
AMp	ACER3	0.723678	0.963	0.187	0	0	ENSG00000078124
AMp	APP	0.716714	0.902	0.167	0	0	ENSG00000142192
AMp	PDXK	0.715445	0.982	0.258	0	0	ENSG00000160209
AMp	PTPN6	0.713969	0.997	0.406	0	0	ENSG00000111679
AMp	SGMS2	0.711581	0.931	0.145	0	0	ENSG00000164023
AMp	SYNGR2	0.710661	0.998	0.381	0	0	ENSG00000108639
AMp	NRP2	0.709293	0.858	0.108	0	0	ENSG00000118257
AMp	VMO1	0.709162	0.848	0.063	0	0	ENSG00000182853
AMp	YBX3	0.707849	0.969	0.195	0	0	ENSG00000060138
AMp	FUCA1	0.703144	0.959	0.178	0	0	ENSG00000179163
AMp	SCARB2	0.700652	0.974	0.208	0	0	ENSG00000138760
AMp	MYOF	0.698226	0.926	0.152	0	0	ENSG00000138119
AMp	SLFN11	0.6975	0.976	0.258	0	0	ENSG00000172716
AMp	PLD3	0.697293	0.921	0.242	0	0	ENSG00000105223
AMp	SNX3	0.694753	0.998	0.611	0	0	ENSG00000112335
AMp	BLVRB	0.693434	0.978	0.248	0	0	ENSG00000090013
AMp	BEX4	0.693127	0.892	0.172	0	0	ENSG00000102409
AMp	PRSS21	0.692994	0.701	0.048	0	0	ENSG00000007038
AMp	RHOB	0.691855	0.938	0.216	0	0	ENSG00000143878
AMp	ENG	0.691134	0.976	0.182	0	0	ENSG00000106991
AMp	MGLL	0.690469	0.873	0.07	0	0	ENSG00000074416
AMp	TGOLN2	0.689282	0.999	0.701	0	0	ENSG00000152291
AMp	MCOLN1	0.684623	0.952	0.162	0	0	ENSG00000090674
AMp	SYK	0.681501	0.964	0.175	0	0	ENSG00000165025
AMp	ADA2	0.680888	0.984	0.295	0	0	ENSG00000093072
AMp	SCCPDH	0.680773	0.959	0.205	0	0	ENSG00000143653
AMp	AGRP	0.679924	0.817	0.086	0	0	ENSG00000159723
AMp	FHL1	0.679623	0.921	0.126	0	0	ENSG00000022267
AMp	PLEK	0.67949	0.994	0.224	0	0	ENSG00000115956
AMp	BTK	0.677331	0.955	0.157	0	0	ENSG00000010671
AMp	DPYSL2	0.674136	0.995	0.372	0	0	ENSG00000092964
AMp	ATP5MC3	0.671062	0.998	0.766	0	0	ENSG00000154518
AMp	RNF13	0.670442	0.995	0.351	0	0	ENSG00000082996
AMp	DDAH2	0.669078	0.984	0.292	0	0	ENSG00000213722
AMp	RBM47	0.668527	0.949	0.159	0	0	ENSG00000163694
AMp	IFNGR2	0.667048	0.967	0.176	0	0	ENSG00000159128
AMp	LEPROT	0.667027	0.994	0.342	0	0	ENSG00000213625
AMp	MLPH	0.666377	0.807	0.037	0	0	ENSG00000115648
AMp	MTPN	0.665819	1	0.71	0	0	ENSG00000105887
AMp	CLIC4	0.665601	0.948	0.152	0	0	ENSG00000169504
AMp	CD86	0.664604	0.96	0.165	0	0	ENSG00000114013
AMp	STX12	0.664598	0.978	0.252	0	0	ENSG00000117758
AMp	LAPTM4A	0.664487	0.997	0.411	0	0	ENSG00000068697
AMp	AVPI1	0.663317	0.917	0.11	0	0	ENSG00000119986
AMp	NUCB1	0.662954	0.994	0.347	0	0	ENSG00000104805
AMp	C20orf27	0.662869	0.963	0.221	0	0	ENSG00000101220
AMp	ZEB2	0.662778	0.982	0.314	0	0	ENSG00000169554
AMp	MSRB2	0.662704	0.954	0.164	0	0	ENSG00000148450
AMp	STAC	0.662417	0.881	0.109	0	0	ENSG00000144681
AMp	LACTB	0.661883	0.988	0.276	0	0	ENSG00000103642
AMp	IRS2	0.657937	0.851	0.101	0	0	ENSG00000185950
AMp	NANS	0.657641	0.981	0.223	0	0	ENSG00000095380
AMp	SLC16A3	0.653156	0.988	0.301	0	0	ENSG00000141526
AMp	ANXA4	0.651956	0.993	0.3	0	0	ENSG00000196975
AMp	KCNE3	0.648323	0.919	0.122	0	0	ENSG00000175538
AMp	FCHO2	0.647162	0.92	0.139	0	0	ENSG00000157107
AMp	MYD88	0.641495	0.979	0.296	0	0	ENSG00000172936
AMp	RTN3	0.638313	0.997	0.405	0	0	ENSG00000133318
AMp	HSD17B4	0.638266	0.951	0.201	0	0	ENSG00000133835
AMp	KYNU	0.637939	0.937	0.143	0	0	ENSG00000115919
AMp	MINK1	0.635894	0.964	0.228	0	0	ENSG00000141503
AMp	RHBDD2	0.634899	0.964	0.24	0	0	ENSG00000005486
AMp	PDK4	0.627533	0.843	0.116	0	0	ENSG00000004799
AMp	ARPC1B	0.62668	0.999	0.848	0	0	ENSG00000130429
AMp	GNS	0.626001	0.955	0.186	0	0	ENSG00000135677
AMp	ARHGEF28	0.625938	0.867	0.078	0	0	ENSG00000214944
AMp	ECHDC1	0.62424	0.991	0.313	0	0	ENSG00000093144
AMp	ABHD2	0.623713	0.941	0.255	0	0	ENSG00000140526
AMp	TNNI2	0.623635	0.816	0.075	0	0	ENSG00000130598
AMp	FGR	0.622978	0.923	0.138	0	0	ENSG00000000938
AMp	TPP1	0.62119	0.991	0.299	0	0	ENSG00000166340
AMp	HPGD	0.617778	0.924	0.176	0	0	ENSG00000164120
AMp	MGST1	0.616513	0.693	0.097	0	0	ENSG00000008394
AMp	SOX4	0.613322	0.835	0.125	0	0	ENSG00000124766
AMp	CPE	0.612897	0.747	0.029	0	0	ENSG00000109472
AMp	TFEC	0.61211	0.946	0.149	0	0	ENSG00000105967
AMp	STMN1	0.611422	0.959	0.217	0	0	ENSG00000117632
AMp	CASP1	0.609961	0.981	0.301	0	0	ENSG00000137752
AMp	SIDT2	0.608885	0.945	0.152	0	0	ENSG00000149577
AMp	GGA2	0.60448	0.973	0.268	0	0	ENSG00000103365
AMp	HDDC2	0.604365	0.985	0.296	0	0	ENSG00000111906
AMp	LINC01094	0.603121	0.875	0.107	0	0	ENSG00000251442
AMp	CD33	0.602981	0.927	0.133	0	0	ENSG00000105383
AMp	STX11	0.602694	0.958	0.194	0	0	ENSG00000135604
AMp	MFSD1	0.597266	0.974	0.23	0	0	ENSG00000118855
AMp	MGST2	0.595528	0.933	0.139	0	0	ENSG00000085871
AMp	QSOX1	0.591364	0.947	0.222	0	0	ENSG00000116260
AMp	SPIRE1	0.590291	0.888	0.109	0	0	ENSG00000134278
AMp	CPM	0.589566	0.952	0.156	0	0	ENSG00000135678
AMp	ARRDC4	0.589083	0.836	0.133	0	0	ENSG00000140450
AMp	BST1	0.587639	0.908	0.123	0	0	ENSG00000109743
AMp	KCTD12	0.587544	0.964	0.173	0	0	ENSG00000178695
AMp	EPB41L3	0.584726	0.905	0.144	0	0	ENSG00000082397
AMp	HCAR2	0.583161	0.818	0.06	0	0	ENSG00000182782
AMp	DENND5A	0.578284	0.93	0.147	0	0	ENSG00000184014
AMp	NPTN	0.577658	0.988	0.337	0	0	ENSG00000156642
AMp	SLC27A3	0.575685	0.932	0.162	0	0	ENSG00000143554
AMp	LYN	0.575462	0.982	0.224	0	0	ENSG00000254087
AMp	PTAFR	0.574327	0.961	0.164	0	0	ENSG00000169403
AMp	NAA20	0.573935	0.991	0.362	0	0	ENSG00000173418
AMp	ACVRL1	0.57285	0.884	0.09	0	0	ENSG00000139567
AMp	PLEKHB2	0.572643	0.987	0.347	0	0	ENSG00000115762
AMp	AMIGO2	0.571629	0.902	0.151	0	0	ENSG00000139211
AMp	FNDC3B	0.568433	0.954	0.2	0	0	ENSG00000075420
AMp	IRAK3	0.566878	0.916	0.136	0	0	ENSG00000090376
AMp	GSAP	0.566403	0.899	0.149	0	0	ENSG00000186088
AMp	MAN1A1	0.565805	0.98	0.311	0	0	ENSG00000111885
AMp	CD40	0.565594	0.876	0.118	0	0	ENSG00000101017
AMp	SPG21	0.564564	0.986	0.303	0	0	ENSG00000090487
AMp	DSC2	0.563638	0.915	0.14	0	0	ENSG00000134755
AMp	RASGEF1B	0.562473	0.895	0.145	0	0	ENSG00000138670
AMp	RRAGD	0.558671	0.897	0.12	0	0	ENSG00000025039
AMp	HVCN1	0.557727	0.906	0.135	0	0	ENSG00000122986
AMp	FRMD4A	0.55575	0.861	0.107	0	0	ENSG00000151474
AMp	LMNA	0.551821	0.999	0.349	0	0	ENSG00000160789
AMp	NRIP1	0.550751	0.91	0.213	0	0	ENSG00000180530
AMp	AKR1B1	0.54954	0.931	0.234	0	0	ENSG00000085662
AMp	SPNS1	0.548083	0.941	0.198	0	0	ENSG00000169682
AMp	MACC1	0.547507	0.703	0.057	0	0	ENSG00000183742
AMp	ARPC3	0.546803	0.999	0.948	0	0	ENSG00000111229
AMp	G6PD	0.545784	0.941	0.179	0	0	ENSG00000160211
AMp	CDCP1	0.545633	0.858	0.1	0	0	ENSG00000163814
AMp	COLGALT1	0.544189	0.958	0.195	0	0	ENSG00000130309
AMp	TANC2	0.54178	0.841	0.1	0	0	ENSG00000170921
AMp	TSPAN3	0.536448	0.964	0.281	0	0	ENSG00000140391
AMp	ENPP4	0.535229	0.907	0.155	0	0	ENSG00000001561
AMp	GRK3	0.535103	0.901	0.149	0	0	ENSG00000100077
AMp	PROS1	0.533639	0.835	0.067	0	0	ENSG00000184500
AMp	BID	0.533177	0.983	0.317	0	0	ENSG00000015475
AMp	DUSP1	0.531012	0.949	0.271	0	0	ENSG00000120129
AMp	CAMP	0.529408	0.467	0.022	0	0	ENSG00000164047
AMp	CPED1	0.528375	0.81	0.08	0	0	ENSG00000106034
AMp	EPHX1	0.527442	0.847	0.081	0	0	ENSG00000143819
AMp	DAPK1	0.526512	0.874	0.122	0	0	ENSG00000196730
AMp	CD300LF	0.525046	0.885	0.113	0	0	ENSG00000186074
AMp	MITF	0.524816	0.858	0.098	0	0	ENSG00000187098
AMp	ACAA1	0.524589	0.974	0.282	0	0	ENSG00000060971
AMp	IL13RA1	0.522611	0.925	0.162	0	0	ENSG00000131724
AMp	COPRS	0.522607	0.963	0.202	0	0	ENSG00000172301
AMp	NUP214	0.521573	0.974	0.275	0	0	ENSG00000126883
AMp	ACE	0.520986	0.802	0.098	0	0	ENSG00000159640
AMp	MOB3B	0.51774	0.842	0.126	0	0	ENSG00000120162
AMp	NBDY	0.516681	0.974	0.286	0	0	ENSG00000204272
AMp	EVI5	0.515838	0.873	0.123	0	0	ENSG00000067208
AMp	TCEA3	0.515824	0.715	0.053	0	0	ENSG00000204219
AMp	MARCH1	0.515783	0.915	0.176	0	0	ENSG00000145416
AMp	FIG4	0.515622	0.885	0.13	0	0	ENSG00000112367
AMp	SFT2D1	0.515377	0.988	0.328	0	0	ENSG00000198818
AMp	FUCA2	0.514521	0.947	0.191	0	0	ENSG00000001036
AMp	TRPV2	0.513984	0.972	0.278	0	0	ENSG00000187688
AMp	TUBB6	0.51286	0.903	0.154	0	0	ENSG00000176014
AMp	MPP1	0.508371	0.919	0.147	0	0	ENSG00000130830
AMp	PLA2G15	0.507128	0.874	0.122	0	0	ENSG00000103066
AMp	GLB1	0.50599	0.952	0.218	0	0	ENSG00000170266
AMp	APOL1	0.505653	0.854	0.132	0	0	ENSG00000100342
AMp	EMILIN2	0.501244	0.932	0.201	0	0	ENSG00000132205
AMp	CEBPA	0.500428	0.886	0.143	0	0	ENSG00000245848
AMp	SMIM30	0.499968	0.969	0.297	0	0	ENSG00000214194
AMp	USP30-AS1	0.499239	0.826	0.093	0	0	ENSG00000256262
AMp	TLR4	0.498514	0.877	0.136	0	0	ENSG00000136869
AMp	EDEM2	0.497362	0.919	0.192	0	0	ENSG00000088298
AMp	OAS1	0.496487	0.863	0.142	0	0	ENSG00000089127
AMp	ADAM17	0.496274	0.969	0.29	0	0	ENSG00000151694
AMp	DRAM1	0.496051	0.854	0.137	0	0	ENSG00000136048
AMp	CXCL3	0.495921	0.558	0.058	0	0	ENSG00000163734
AMp	HK2	0.495625	0.818	0.093	0	0	ENSG00000159399
AMp	OPN3	0.494556	0.816	0.125	0	0	ENSG00000054277
AMp	BACE1	0.493426	0.804	0.081	0	0	ENSG00000186318
AMp	ITIH5	0.492441	0.405	0.011	0	0	ENSG00000123243
AMp	SH3BP5	0.491116	0.978	0.3	0	0	ENSG00000131370
AMp	CD101	0.489953	0.773	0.054	0	0	ENSG00000134256
AMp	PROCR	0.489287	0.726	0.087	0	0	ENSG00000101000
AMp	PDE4DIP	0.4882	0.965	0.31	0	0	ENSG00000178104
AMp	HLA-DOA	0.487468	0.867	0.139	0	0	ENSG00000204252
AMp	PCBD1	0.48714	0.966	0.268	0	0	ENSG00000166228
AMp	ATP6V1B2	0.487062	0.974	0.261	0	0	ENSG00000147416
AMp	CTSA	0.486472	0.939	0.244	0	0	ENSG00000064601
AMp	SDCCAG8	0.486235	0.955	0.236	0	0	ENSG00000054282
AMp	KCNMA1	0.485154	0.781	0.089	0	0	ENSG00000156113
AMp	PHACTR1	0.484807	0.838	0.125	0	0	ENSG00000112137
AMp	TENT5A	0.48227	0.863	0.133	0	0	ENSG00000112773
AMp	ATP2C1	0.482257	0.946	0.222	0	0	ENSG00000017260
AMp	HPGDS	0.481935	0.758	0.068	0	0	ENSG00000163106
AMp	MYO6	0.479311	0.858	0.095	0	0	ENSG00000196586
AMp	TNFSF13B	0.479229	0.954	0.197	0	0	ENSG00000102524
AMp	SEPT10	0.47624	0.87	0.109	0	0	ENSG00000186522
AMp	CYFIP1	0.474542	0.923	0.174	0	0	ENSG00000273749
AMp	CD83	0.473931	0.844	0.132	0	0	ENSG00000112149
AMp	EIF4EBP1	0.473461	0.976	0.285	0	0	ENSG00000187840
AMp	ITGB8	0.473216	0.646	0.03	0	0	ENSG00000105855
AMp	FOLR3	0.471871	0.705	0.062	0	0	ENSG00000110203
AMp	ALDH3A2	0.471421	0.903	0.168	0	0	ENSG00000072210
AMp	HK3	0.470142	0.818	0.087	0	0	ENSG00000160883
AMp	KLF4	0.469424	0.866	0.135	0	0	ENSG00000136826
AMp	TNS3	0.468931	0.829	0.123	0	0	ENSG00000136205
AMp	ACOT7	0.466888	0.901	0.23	0	0	ENSG00000097021
AMp	UNC5B	0.462801	0.796	0.073	0	0	ENSG00000107731
AMp	UBASH3B	0.461258	0.82	0.099	0	0	ENSG00000154127
AMp	ITGAX	0.459625	0.792	0.123	0	0	ENSG00000140678
AMp	DNAAF4	0.457545	0.806	0.088	0	0	ENSG00000256061
AMp	RRAS	0.457251	0.932	0.197	0	0	ENSG00000126458
AMp	AC011899.2	0.456751	0.797	0.074	0	0	ENSG00000233038
AMp	GABARAPL1	0.456357	0.909	0.179	0	0	ENSG00000139112
AMp	CCL23	0.456284	0.572	0.052	0	0	ENSG00000274736
AMp	ANPEP	0.455447	0.824	0.139	0	0	ENSG00000166825
AMp	FILIP1L	0.455421	0.807	0.134	0	0	ENSG00000168386
AMp	CPEB4	0.454871	0.952	0.284	0	0	ENSG00000113742
AMp	EPAS1	0.454352	0.886	0.139	0	0	ENSG00000116016
AMp	TRIM14	0.454267	0.962	0.316	0	0	ENSG00000106785
AMp	CTNNA1	0.453971	0.975	0.294	0	0	ENSG00000044115
AMp	FGD2	0.451352	0.836	0.124	0	0	ENSG00000146192
AMp	CRTAP	0.449895	0.949	0.276	0	0	ENSG00000170275
AMp	TLR8	0.449391	0.79	0.111	0	0	ENSG00000101916
AMp	NMB	0.449316	0.622	0.078	0	0	ENSG00000197696
AMp	MAFB	0.449167	0.83	0.138	0	0	ENSG00000204103
AMp	RBMS2	0.448617	0.836	0.109	0	0	ENSG00000076067
AMp	DMXL2	0.447822	0.842	0.126	0	0	ENSG00000104093
AMp	EHD4	0.446951	0.958	0.276	0	0	ENSG00000103966
AMp	ZNF385A	0.446613	0.829	0.127	0	0	ENSG00000161642
AMp	PSD3	0.445991	0.771	0.072	0	0	ENSG00000156011
AMp	ATP6V1A	0.445274	0.943	0.224	0	0	ENSG00000114573
AMp	CHP1	0.444825	0.96	0.271	0	0	ENSG00000187446
AMp	SGK3	0.443208	0.947	0.243	0	0	ENSG00000104205
AMp	RTN1	0.443028	0.778	0.08	0	0	ENSG00000139970
AMp	MPZL2	0.442509	0.743	0.06	0	0	ENSG00000149573
AMp	CLEC4E	0.442099	0.705	0.077	0	0	ENSG00000166523
AMp	EPB41L1	0.441749	0.751	0.047	0	0	ENSG00000088367
AMp	GPA33	0.440183	0.771	0.054	0	0	ENSG00000143167
AMp	GNB4	0.439672	0.925	0.186	0	0	ENSG00000114450
AMp	ADTRP	0.438791	0.724	0.045	0	0	ENSG00000111863
AMp	SLC43A2	0.435605	0.839	0.132	0	0	ENSG00000167703
AMp	LSAMP	0.433742	0.669	0.019	0	0	ENSG00000185565
AMp	GUSB	0.433471	0.97	0.3	0	0	ENSG00000169919
AMp	LAT2	0.433345	0.893	0.174	0	0	ENSG00000086730
AMp	ABCC3	0.433107	0.793	0.107	0	0	ENSG00000108846
AMp	DOK3	0.431378	0.852	0.112	0	0	ENSG00000146094
AMp	B3GNT7	0.4307	0.803	0.093	0	0	ENSG00000156966
AMp	TST	0.427364	0.789	0.096	0	0	ENSG00000128311
AMp	STAC3	0.427119	0.802	0.097	0	0	ENSG00000185482
AMp	KAT8	0.425623	0.92	0.21	0	0	ENSG00000103510
AMp	AL035446.1	0.424531	0.806	0.078	0	0	ENSG00000234147
AMp	RXRA	0.423234	0.935	0.205	0	0	ENSG00000186350
AMp	ZMYND15	0.423047	0.788	0.07	0	0	ENSG00000141497
AMp	MR1	0.422711	0.941	0.253	0	0	ENSG00000153029
AMp	ARHGEF10L	0.421383	0.827	0.11	0	0	ENSG00000074964
AMp	PRAM1	0.418718	0.795	0.106	0	0	ENSG00000133246
AMp	CTBP2	0.414443	0.872	0.151	0	0	ENSG00000175029
AMp	PAQR5	0.412616	0.689	0.042	0	0	ENSG00000137819
AMp	PIK3AP1	0.411832	0.857	0.134	0	0	ENSG00000155629
AMp	LINC02345	0.411605	0.602	0.069	0	0	ENSG00000259225
AMp	LRMDA	0.410983	0.819	0.104	0	0	ENSG00000148655
AMp	NR1H3	0.410451	0.637	0.058	0	0	ENSG00000025434
AMp	TRIQK	0.410029	0.799	0.098	0	0	ENSG00000205133
AMp	SELENON	0.409868	0.817	0.147	0	0	ENSG00000162430
AMp	DPEP2	0.407319	0.801	0.097	0	0	ENSG00000167261
AMp	CSF2RA	0.407255	0.9	0.151	0	0	ENSG00000198223
AMp	CBR1	0.407016	0.958	0.277	0	0	ENSG00000159228
AMp	LILRB3	0.406768	0.913	0.154	0	0	ENSG00000204577
AMp	LPCAT2	0.4067	0.864	0.162	0	0	ENSG00000087253
AMp	VAMP3	0.406332	0.965	0.277	0	0	ENSG00000049245
AMp	ALCAM	0.406306	0.947	0.196	0	0	ENSG00000170017
AMp	PAPSS1	0.405635	0.945	0.239	0	0	ENSG00000138801
AMp	ADGRE1	0.405299	0.641	0.022	0	0	ENSG00000174837
AMp	UACA	0.40397	0.741	0.083	0	0	ENSG00000137831
AMp	CORO2A	0.403513	0.874	0.163	0	0	ENSG00000106789
AMp	MIR3945HG	0.403308	0.504	0.042	0	0	ENSG00000251230
AMp	TCEAL8	0.403163	0.934	0.239	0	0	ENSG00000180964
AMp	SLC7A8	0.400626	0.626	0.028	0	0	ENSG00000092068
AMp	GLA	0.400035	0.853	0.146	0	0	ENSG00000102393
AMp	MGAT3	0.399647	0.705	0.027	0	0	ENSG00000128268
AMp	TCEAL3	0.399559	0.802	0.144	0	0	ENSG00000196507
AMp	RAB34	0.397669	0.885	0.169	0	0	ENSG00000109113
AMp	SAV1	0.397493	0.843	0.135	0	0	ENSG00000151748
AMp	COQ2	0.396966	0.843	0.136	0	0	ENSG00000173085
AMp	PYGL	0.395944	0.801	0.094	0	0	ENSG00000100504
AMp	MSRA	0.395186	0.907	0.187	0	0	ENSG00000175806
AMp	ADAP2	0.393361	0.865	0.141	0	0	ENSG00000184060
AMp	CTBS	0.391378	0.972	0.311	0	0	ENSG00000117151
AMp	AOC3	0.390175	0.545	0.016	0	0	ENSG00000131471
AMp	PRDX4	0.38924	0.934	0.228	0	0	ENSG00000123131
AMp	GALNT12	0.388953	0.722	0.035	0	0	ENSG00000119514
AMp	CD300C	0.38839	0.781	0.102	0	0	ENSG00000167850
AMp	DNAJC5B	0.387352	0.479	0.034	0	0	ENSG00000147570
AMp	FLVCR2	0.386975	0.772	0.101	0	0	ENSG00000119686
AMp	FPR1	0.386816	0.856	0.131	0	0	ENSG00000171051
AMp	ARAP1	0.386716	0.895	0.185	0	0	ENSG00000186635
AMp	TRIP6	0.386566	0.838	0.129	0	0	ENSG00000087077
AMp	AGPS	0.383834	0.927	0.259	0	0	ENSG00000018510
AMp	ANOS1	0.381574	0.663	0.023	0	0	ENSG00000011201
AMp	CYSLTR1	0.381445	0.827	0.135	0	0	ENSG00000173198
AMp	ARHGAP10	0.381059	0.874	0.197	0	0	ENSG00000071205
AMp	BACH1	0.379847	0.93	0.229	0	0	ENSG00000156273
AMp	NEK6	0.37977	0.844	0.14	0	0	ENSG00000119408
AMp	RASGRP2	0.378611	0.854	0.179	0	0	ENSG00000068831
AMp	TBC1D9	0.376601	0.784	0.112	0	0	ENSG00000109436
AMp	IQSEC1	0.376207	0.934	0.267	0	0	ENSG00000144711
AMp	CD55	0.37617	0.941	0.241	0	0	ENSG00000196352
AMp	TRHDE	0.376001	0.486	0.009	0	0	ENSG00000072657
AMp	ITGB5	0.374845	0.702	0.051	0	0	ENSG00000082781
AMp	P4HA1	0.372638	0.939	0.261	0	0	ENSG00000122884
AMp	ITPK1	0.37158	0.889	0.184	0	0	ENSG00000100605
AMp	RARA	0.369333	0.949	0.286	0	0	ENSG00000131759
AMp	GPX3	0.369024	0.571	0.082	0	0	ENSG00000211445
AMp	NCSTN	0.367721	0.891	0.18	0	0	ENSG00000162736
AMp	LTBR	0.367318	0.844	0.139	0	0	ENSG00000111321
AMp	C7orf50	0.365726	0.936	0.246	0	0	ENSG00000146540
AMp	TBC1D4	0.362783	0.853	0.128	0	0	ENSG00000136111
AMp	DMAC1	0.362584	0.954	0.294	0	0	ENSG00000137038
AMp	ARL11	0.361769	0.787	0.098	0	0	ENSG00000152213
AMp	FEZ2	0.360905	0.958	0.287	0	0	ENSG00000171055
AMp	NAGLU	0.360845	0.839	0.139	0	0	ENSG00000108784
AMp	B3GNT5	0.359927	0.765	0.135	0	0	ENSG00000176597
AMp	DUSP3	0.35944	0.858	0.16	0	0	ENSG00000108861
AMp	TMEM251	0.358701	0.893	0.189	0	0	ENSG00000153485
AMp	GPR137B	0.357153	0.892	0.189	0	0	ENSG00000077585
AMp	SPART	0.356893	0.899	0.203	0	0	ENSG00000133104
AMp	ACOX1	0.356112	0.871	0.178	0	0	ENSG00000161533
AMp	FAM173A	0.355709	0.939	0.232	0	0	ENSG00000103254
AMp	ARHGAP6	0.355479	0.669	0.046	0	0	ENSG00000047648
AMp	CXXC5	0.35465	0.735	0.105	0	0	ENSG00000171604
AMp	PPFIA1	0.354227	0.916	0.255	0	0	ENSG00000131626
AMp	CEP170	0.354036	0.932	0.237	0	0	ENSG00000143702
AMp	ACP2	0.353977	0.784	0.118	0	0	ENSG00000134575
AMp	CRYBG3	0.353606	0.789	0.126	0	0	ENSG00000080200
AMp	TP53I3	0.352439	0.711	0.085	0	0	ENSG00000115129
AMp	FGD5	0.352068	0.711	0.06	0	0	ENSG00000154783
AMp	UNC93B1	0.352031	0.924	0.214	0	0	ENSG00000110057
AMp	FGD4	0.351635	0.741	0.108	0	0	ENSG00000139132
AMp	RNPEP	0.351023	0.879	0.173	0	0	ENSG00000176393
AMp	LILRB1	0.349666	0.773	0.114	0	0	ENSG00000104972
AMp	LMO2	0.349642	0.792	0.124	0	0	ENSG00000135363
AMp	CSF1R	0.349051	0.865	0.142	0	0	ENSG00000182578
AMp	IFIT1	0.348797	0.652	0.089	0	0	ENSG00000185745
AMp	THBD	0.347527	0.481	0.057	0	0	ENSG00000178726
AMp	ALDH3B1	0.347327	0.785	0.11	0	0	ENSG00000006534
AMp	PLIN3	0.347021	0.937	0.244	0	0	ENSG00000105355
AMp	FCGR1B	0.346868	0.704	0.076	0	0	ENSG00000198019
AMp	ISOC2	0.346645	0.836	0.204	0	0	ENSG00000063241
AMp	TMEM53	0.345867	0.826	0.116	0	0	ENSG00000126106
AMp	ZDHHC3	0.345377	0.946	0.244	0	0	ENSG00000163812
AMp	RBP7	0.345067	0.586	0.041	0	0	ENSG00000162444
AMp	GNAQ	0.344838	0.923	0.214	0	0	ENSG00000156052
AMp	HAVCR2	0.342364	0.858	0.168	0	0	ENSG00000135077
AMp	CCDC50	0.340845	0.935	0.274	0	0	ENSG00000152492
AMp	P2RX4	0.340676	0.83	0.154	0	0	ENSG00000135124
AMp	LINC02185	0.339751	0.623	0.037	0	0	ENSG00000262097
AMp	ARPIN	0.339099	0.762	0.113	0	0	ENSG00000242498
AMp	SPINT1	0.338841	0.711	0.092	0	0	ENSG00000166145
AMp	CLIP4	0.338637	0.85	0.182	0	0	ENSG00000115295
AMp	MRAS	0.338308	0.726	0.098	0	0	ENSG00000158186
AMp	MRPL40	0.337562	0.929	0.23	0	0	ENSG00000185608
AMp	MANBA	0.336977	0.848	0.16	0	0	ENSG00000109323
AMp	CARS2	0.336032	0.903	0.216	0	0	ENSG00000134905
AMp	SULT1A1	0.335691	0.698	0.078	0	0	ENSG00000196502
AMp	SEMA3C	0.334658	0.665	0.065	0	0	ENSG00000075223
AMp	SLC8A1	0.330268	0.868	0.164	0	0	ENSG00000183023
AMp	NLRC4	0.33006	0.761	0.1	0	0	ENSG00000091106
AMp	SUSD1	0.329057	0.695	0.093	0	0	ENSG00000106868
AMp	TBC1D2	0.32872	0.763	0.106	0	0	ENSG00000095383
AMp	SLC19A3	0.328602	0.482	0.009	0	0	ENSG00000135917
AMp	ABCG2	0.328453	0.622	0.047	0	0	ENSG00000118777
AMp	C3AR1	0.327286	0.776	0.134	0	0	ENSG00000171860
AMp	AQP9	0.327149	0.698	0.096	0	0	ENSG00000103569
AMp	DCTN6	0.326397	0.917	0.207	0	0	ENSG00000104671
AMp	G6PC3	0.325748	0.792	0.118	0	0	ENSG00000141349
AMp	GNPTG	0.325699	0.933	0.257	0	0	ENSG00000090581
AMp	IDH1	0.325352	0.91	0.233	0	0	ENSG00000138413
AMp	TLCD2	0.325136	0.599	0.046	0	0	ENSG00000185561
AMp	PRKCD	0.323742	0.915	0.227	0	0	ENSG00000163932
AMp	C8B	0.323507	0.416	0.013	0	0	ENSG00000021852
AMp	TMEM74B	0.323117	0.614	0.036	0	0	ENSG00000125895
AMp	RNASE6	0.323068	0.765	0.147	0	0	ENSG00000169413
AMp	DHRS3	0.321951	0.838	0.161	0	0	ENSG00000162496
AMp	SLC35F6	0.321703	0.851	0.168	0	0	ENSG00000213699
AMp	TFPT	0.320645	0.905	0.248	0	0	ENSG00000105619
AMp	SUCNR1	0.320337	0.708	0.106	0	0	ENSG00000198829
AMp	HLA-DRB5	0.319942	0.748	0.108	0	0	ENSG00000198502
AMp	SLC2A6	0.319886	0.637	0.083	0	0	ENSG00000160326
AMp	GK	0.317969	0.872	0.156	0	0	ENSG00000198814
AMp	MOSPD2	0.317613	0.882	0.196	0	0	ENSG00000130150
AMp	ZYG11B	0.31717	0.855	0.198	0	0	ENSG00000162378
AMp	HPS5	0.317056	0.879	0.195	0	0	ENSG00000110756
AMp	ATP6V0A1	0.316897	0.753	0.127	0	0	ENSG00000033627
AMp	GNPDA1	0.316737	0.875	0.189	0	0	ENSG00000113552
AMp	IL1RN	0.315516	0.774	0.08	0	0	ENSG00000136689
AMp	APOBR	0.314175	0.846	0.204	0	0	ENSG00000184730
AMp	IRF8	0.313638	0.892	0.148	0	0	ENSG00000140968
AMp	HSD3B7	0.313622	0.714	0.083	0	0	ENSG00000099377
AMp	MAP3K7CL	0.313456	0.565	0.065	0	0	ENSG00000156265
AMp	COL8A2	0.312734	0.678	0.095	0	0	ENSG00000171812
AMp	CTNND1	0.312266	0.795	0.142	0	0	ENSG00000198561
AMp	ALDOA	0.310009	0.868	0.18	0	0	ENSG00000149925
AMp	TCN2	0.307507	0.646	0.06	0	0	ENSG00000185339
AMp	GAPLINC	0.307426	0.535	0.039	0	0	ENSG00000266835
AMp	SLC25A19	0.306885	0.741	0.132	0	0	ENSG00000125454
AMp	PTGR1	0.306789	0.739	0.096	0	0	ENSG00000106853
AMp	DTX4	0.306113	0.622	0.027	0	0	ENSG00000110042
AMp	RAB32	0.305693	0.921	0.175	0	0	ENSG00000118508
AMp	ARRB1	0.305248	0.795	0.127	0	0	ENSG00000137486
AMp	UBE2F	0.30521	0.9	0.212	0	0	ENSG00000184182
AMp	CLEC4A	0.304468	0.803	0.129	0	0	ENSG00000111729
AMp	AIG1	0.304275	0.736	0.09	0	0	ENSG00000146416
AMp	ME1	0.303686	0.631	0.05	0	0	ENSG00000065833
AMp	PLSCR1	0.303507	0.927	0.256	0	0	ENSG00000188313
AMp	NPL	0.302882	0.737	0.094	0	0	ENSG00000135838
AMp	RENBP	0.302825	0.734	0.106	0	0	ENSG00000102032
AMp	HEBP1	0.302345	0.907	0.206	0	0	ENSG00000013583
AMp	ATL1	0.302331	0.673	0.068	0	0	ENSG00000198513
AMp	RARA-AS1	0.301888	0.659	0.082	0	0	ENSG00000265666
AMp	PTPRO	0.301649	0.702	0.083	0	0	ENSG00000151490
AMp	RASSF4	0.301375	0.745	0.122	0	0	ENSG00000107551
AMp	P2RX7	0.301203	0.723	0.107	0	0	ENSG00000089041
AMp	ICAM2	0.300832	0.797	0.121	0	0	ENSG00000108622
AMp	COMMD9	0.300388	0.918	0.223	0	0	ENSG00000110442
AMp	RILP	0.299176	0.739	0.109	0	0	ENSG00000167705
AMp	ZFHX3	0.298589	0.836	0.182	0	0	ENSG00000140836
AMp	HERC5	0.298396	0.804	0.142	0	0	ENSG00000138646
AMp	TSPAN15	0.298099	0.571	0.061	0	0	ENSG00000099282
AMp	SLC49A3	0.297771	0.661	0.08	0	0	ENSG00000169026
AMp	SOWAHC	0.295011	0.668	0.072	0	0	ENSG00000198142
AMp	MSRB1	0.294885	0.836	0.172	0	0	ENSG00000198736
AMp	GLRX2	0.294413	0.909	0.21	0	0	ENSG00000023572
AMp	NRP1	0.293421	0.602	0.078	0	0	ENSG00000099250
AMp	ARHGAP24	0.292792	0.598	0.054	0	0	ENSG00000138639
AMp	AC007388.1	0.29239	0.705	0.08	0	0	ENSG00000231312
AMp	RGS12	0.292003	0.674	0.098	0	0	ENSG00000159788
AMp	PNPLA2	0.291999	0.91	0.229	0	0	ENSG00000177666
AMp	IQSEC3	0.291109	0.576	0.018	0	0	ENSG00000120645
AMp	MPEG1	0.290628	0.703	0.113	0	0	ENSG00000197629
AMp	TSPAN4	0.290423	0.662	0.125	0	0	ENSG00000214063
AMp	SPRED1	0.290083	0.704	0.116	0	0	ENSG00000166068
AMp	PIGP	0.289372	0.884	0.2	0	0	ENSG00000185808
AMp	LACTB2	0.288442	0.828	0.158	0	0	ENSG00000147592
AMp	KIF13A	0.288397	0.703	0.096	0	0	ENSG00000137177
AMp	NFIA	0.287337	0.612	0.067	0	0	ENSG00000162599
AMp	AAMDC	0.287284	0.808	0.135	0	0	ENSG00000087884
AMp	NAGA	0.284481	0.836	0.166	0	0	ENSG00000198951
AMp	PHYH	0.284432	0.864	0.175	0	0	ENSG00000107537
AMp	MARCH2	0.281568	0.928	0.266	0	0	ENSG00000099785
AMp	AL390036.1	0.280015	0.635	0.069	0	0	ENSG00000226822
AMp	KLHDC8B	0.279064	0.546	0.045	0	0	ENSG00000185909
AMp	ACSM3	0.278155	0.569	0.054	0	0	ENSG00000005187
AMp	KLF3	0.27786	0.887	0.207	0	0	ENSG00000109787
AMp	CACUL1	0.277766	0.9	0.239	0	0	ENSG00000151893
AMp	KMO	0.277426	0.561	0.044	0	0	ENSG00000117009
AMp	RIN3	0.277041	0.837	0.169	0	0	ENSG00000100599
AMp	IQSEC2	0.277005	0.663	0.069	0	0	ENSG00000124313
AMp	TMEM38B	0.276519	0.725	0.098	0	0	ENSG00000095209
AMp	RNF135	0.276419	0.79	0.141	0	0	ENSG00000181481
AMp	ST3GAL6	0.276255	0.706	0.105	0	0	ENSG00000064225
AMp	BAZ2B	0.275325	0.851	0.217	0	0	ENSG00000123636
AMp	ASGR1	0.274843	0.688	0.115	0	0	ENSG00000141505
AMp	SNX27	0.274317	0.884	0.225	0	0	ENSG00000143376
AMp	DESI1	0.274231	0.905	0.248	0	0	ENSG00000100418
AMp	HIBADH	0.274049	0.779	0.123	0	0	ENSG00000106049
AMp	TMEM220	0.273367	0.651	0.066	0	0	ENSG00000187824
AMp	TMED3	0.273192	0.88	0.225	0	0	ENSG00000166557
AMp	TM6SF1	0.273063	0.744	0.121	0	0	ENSG00000136404
AMp	MAP3K8	0.271934	0.759	0.138	0	0	ENSG00000107968
AMp	RAB20	0.271543	0.652	0.082	0	0	ENSG00000139832
AMp	ZMIZ1	0.269945	0.887	0.228	0	0	ENSG00000108175
AMp	SNX24	0.269185	0.734	0.118	0	0	ENSG00000064652
AMp	ASPH	0.269023	0.776	0.144	0	0	ENSG00000198363
AMp	TJP1	0.268846	0.491	0.019	0	0	ENSG00000104067
AMp	NFAM1	0.268768	0.613	0.078	0	0	ENSG00000235568
AMp	KCNAB1	0.267666	0.469	0.031	0	0	ENSG00000169282
AMp	LRRC25	0.267099	0.701	0.106	0	0	ENSG00000175489
AMp	ECSCR	0.267083	0.576	0.042	0	0	ENSG00000249751
AMp	GAS7	0.265399	0.709	0.14	0	0	ENSG00000007237
AMp	SOWAHD	0.263707	0.709	0.097	0	0	ENSG00000187808
AMp	ITGAM	0.263657	0.758	0.162	0	0	ENSG00000169896
AMp	RSPH3	0.263399	0.709	0.101	0	0	ENSG00000130363
AMp	SIPA1L2	0.262973	0.717	0.113	0	0	ENSG00000116991
AMp	LILRA5	0.262349	0.59	0.06	0	0	ENSG00000187116
AMp	KLHL6	0.262218	0.837	0.206	0	0	ENSG00000172578
AMp	LYPLAL1	0.261054	0.819	0.163	0	0	ENSG00000143353
AMp	ADAM9	0.260535	0.746	0.129	0	0	ENSG00000168615
AMp	MPV17	0.26032	0.892	0.229	0	0	ENSG00000115204
AMp	PAX8	0.259914	0.647	0.087	0	0	ENSG00000125618
AMp	GAS2L3	0.259315	0.588	0.073	0	0	ENSG00000139354
AMp	SIGLEC1	0.259152	0.595	0.09	0	0	ENSG00000088827
AMp	CCDC170	0.258664	0.589	0.09	0	0	ENSG00000120262
AMp	CETN2	0.25816	0.835	0.15	0	0	ENSG00000147400
AMp	PDLIM7	0.257727	0.742	0.15	0	0	ENSG00000196923
AMp	ACOT4	0.257103	0.739	0.092	0	0	ENSG00000177465
AMp	TAX1BP3	0.256066	0.851	0.19	0	0	ENSG00000213977
AMp	SLC29A1	0.255372	0.654	0.089	0	0	ENSG00000112759
AMp	DHRS4L2	0.254865	0.868	0.206	0	0	ENSG00000187630
AMp	TK2	0.254689	0.822	0.187	0	0	ENSG00000166548
AMp	CHID1	0.253992	0.84	0.184	0	0	ENSG00000177830
AMp	SORBS3	0.253959	0.735	0.118	0	0	ENSG00000120896
AMp	ELL2	0.253254	0.707	0.109	0	0	ENSG00000118985
AMp	BCAR1	0.253215	0.544	0.025	0	0	ENSG00000050820
AMp	ATP10A	0.25283	0.648	0.074	0	0	ENSG00000206190
AMp	SIL1	0.252724	0.816	0.159	0	0	ENSG00000120725
AMp	COMMD1	0.251375	0.912	0.254	0	0	ENSG00000173163
AMp	LHFPL2	0.250283	0.71	0.12	0	0	ENSG00000145685
AMp	VPS41	0.296169	0.918	0.265	7.78587474883282e-308	2.61123e-303	ENSG00000006715
AMp	OGFRL1	0.312624	0.938	0.282	1.51022e-307	5.06498e-303	ENSG00000119900
AMp	SPARC	0.344281	0.422	0.032	9.31518e-306	3.12412e-301	ENSG00000113140
AMp	ACADVL	0.537909	0.987	0.349	2.04585e-304	6.86139e-300	ENSG00000072778
AMp	TYMP	0.699308	0.998	0.612	1.21214e-302	4.06528e-298	ENSG00000025708
AMp	CALU	0.294447	0.912	0.253	1.11411e-301	3.73651e-297	ENSG00000128595
AMp	HSPB1	0.728599	0.997	0.506	1.63628e-301	5.48776e-297	ENSG00000106211
AMp	TCIRG1	0.332253	0.954	0.284	6.47629e-301	2.17202e-296	ENSG00000110719
AMp	NQO2	0.250196	0.911	0.257	2.61829e-300	8.78122e-296	ENSG00000124588
AMp	ETHE1	0.591297	0.991	0.416	1.06122e-297	3.55911e-293	ENSG00000105755
AMp	PLAC8	0.308804	0.552	0.092	6.01708e-297	2.01801e-292	ENSG00000145287
AMp	HCFC1R1	0.287183	0.906	0.26	7.11573e-297	2.38647e-292	ENSG00000103145
AMp	TMEM273	0.326344	0.851	0.247	9.37313e-296	3.14356e-291	ENSG00000204161
AMp	HACD4	0.320825	0.947	0.285	2.56862e-295	8.61464e-291	ENSG00000188921
AMp	NDUFA4	0.589987	1	0.853	1.36623e-294	4.58205e-290	ENSG00000189043
AMp	MGMT	0.287244	0.947	0.285	1.36928e-294	4.5923e-290	ENSG00000170430
AMp	CA2	0.476057	0.445	0.045	2.43023e-294	8.15052e-290	ENSG00000104267
AMp	RRBP1	0.526504	0.983	0.362	2.54848e-294	8.54709e-290	ENSG00000125844
AMp	ATP6AP2	0.619949	0.998	0.551	3.90168e-293	1.30854e-288	ENSG00000182220
AMp	ANAPC15	0.265189	0.926	0.277	3.25594e-292	1.09198e-287	ENSG00000110200
AMp	B3GNT2	0.310251	0.937	0.283	8.90306e-291	2.98591e-286	ENSG00000170340
AMp	SLC25A11	0.252424	0.934	0.27	3.40023e-289	1.14037e-284	ENSG00000108528
AMp	UPP1	0.511994	0.993	0.366	5.80241e-289	1.94601e-284	ENSG00000183696
AMp	AGPAT2	0.456501	0.983	0.335	8.36417e-289	2.80518e-284	ENSG00000169692
AMp	MEGF9	0.276212	0.899	0.259	2.37848e-288	7.97694e-284	ENSG00000106780
AMp	CTSH	0.682615	0.999	0.576	3.41923e-287	1.14674e-282	ENSG00000103811
AMp	NDUFS4	0.356486	0.971	0.313	1.04187e-286	3.49421e-282	ENSG00000164258
AMp	SCP2	0.607558	0.998	0.496	1.13409e-286	3.8035e-282	ENSG00000116171
AMp	HTATIP2	0.359217	0.974	0.315	4.0834e-286	1.36949e-281	ENSG00000109854
AMp	VEGFB	0.495934	0.979	0.349	7.47137e-286	2.50575e-281	ENSG00000173511
AMp	H2AFY	0.664396	0.999	0.524	4.49044e-284	1.506e-279	ENSG00000113648
AMp	SMCO4	0.535621	0.995	0.384	5.31774e-282	1.78346e-277	ENSG00000166002
AMp	DOK2	0.631402	0.997	0.528	4.4934e-281	1.507e-276	ENSG00000147443
AMp	HADHB	0.446049	0.987	0.354	1.10794e-277	3.71582e-273	ENSG00000138029
AMp	PSMB5	0.319912	0.954	0.303	2.85507e-277	9.57532e-273	ENSG00000100804
AMp	MX1	0.259724	0.723	0.182	9.14453e-276	3.06689e-271	ENSG00000157601
AMp	IGF2R	0.381608	0.956	0.315	3.96753e-275	1.33063e-270	ENSG00000197081
AMp	CNDP2	0.422146	0.971	0.321	8.95004e-274	3.00166e-269	ENSG00000133313
AMp	OSTM1	0.270981	0.937	0.296	2.68005e-272	8.98835e-268	ENSG00000081087
AMp	BSG	0.651292	0.998	0.518	9.56105e-272	3.20658e-267	ENSG00000172270
AMp	MMP24OS	0.375952	0.967	0.339	1.02735e-271	3.44552e-267	ENSG00000126005
AMp	HSD17B11	0.48037	0.989	0.376	1.85514e-270	6.22176e-266	ENSG00000198189
AMp	NCF4	0.378476	0.977	0.328	3.92646e-270	1.31686e-265	ENSG00000100365
AMp	EMC10	0.400379	0.972	0.336	1.40482e-269	4.7115e-265	ENSG00000161671
AMp	AHCYL1	0.317291	0.95	0.307	1.66999e-269	5.6008e-265	ENSG00000168710
AMp	NRBF2	0.382052	0.976	0.345	4.53557e-268	1.52114e-263	ENSG00000148572
AMp	AZI2	0.259324	0.929	0.291	1.8733e-266	6.28266e-262	ENSG00000163512
AMp	GNG5	0.588008	0.999	0.773	1.38269e-265	4.63727e-261	ENSG00000174021
AMp	TMBIM1	0.351079	0.972	0.322	1.38985e-265	4.66127e-261	ENSG00000135926
AMp	ARL4A	0.366934	0.947	0.316	2.24071e-265	7.51488e-261	ENSG00000122644
AMp	SPATS2L	0.427624	0.981	0.359	2.32403e-263	7.79432e-259	ENSG00000196141
AMp	PKM	0.596367	0.999	0.655	2.32902e-263	7.81105e-259	ENSG00000067225
AMp	RNF149	0.544119	0.998	0.541	1.88888e-262	6.33492e-258	ENSG00000163162
AMp	ARL2	0.275172	0.939	0.292	1.16286e-260	3.89999e-256	ENSG00000213465
AMp	CYB5R3	0.504618	0.994	0.397	1.98992e-259	6.6738e-255	ENSG00000100243
AMp	RDX	0.29394	0.951	0.309	8.34944e-258	2.80024e-253	ENSG00000137710
AMp	HLA-B	0.415707	1	0.999	1.86883e-257	6.26769e-253	ENSG00000234745
AMp	OASL	0.292096	0.89	0.271	6.86581e-257	2.30266e-252	ENSG00000135114
AMp	VTI1B	0.446668	0.986	0.371	6.38353e-256	2.14091e-251	ENSG00000100568
AMp	NCOA4	0.457309	0.986	0.37	4.63087e-255	1.5531e-250	ENSG00000266412
AMp	PFDN5	0.46148	1	0.948	9.82016e-255	3.29348e-250	ENSG00000123349
AMp	HIPK2	0.361212	0.933	0.323	6.00148e-254	2.01278e-249	ENSG00000064393
AMp	RAB1A	0.356251	0.972	0.334	4.30895e-253	1.44513e-248	ENSG00000138069
AMp	CLTA	0.566747	0.999	0.635	6.78865e-250	2.27678e-245	ENSG00000122705
AMp	LAMP1	0.541196	0.994	0.419	1.53399e-249	5.1447e-245	ENSG00000185896
AMp	LAMTOR2	0.535348	0.998	0.454	1.26222e-248	4.23324e-244	ENSG00000116586
AMp	TMEM219	0.537323	0.997	0.493	1.37755e-248	4.62002e-244	ENSG00000149932
AMp	HSP90AA1	0.538612	0.999	0.927	1.09266e-247	3.66455e-243	ENSG00000080824
AMp	LSM6	0.503683	0.994	0.451	2.85475e-247	9.57427e-243	ENSG00000164167
AMp	SRGN	0.561547	0.999	0.858	1.02636e-246	3.44221e-242	ENSG00000122862
AMp	TAF10	0.512021	0.996	0.511	4.79378e-245	1.60774e-240	ENSG00000166337
AMp	IFNGR1	0.433121	0.992	0.376	1.0483e-242	3.5158e-238	ENSG00000027697
AMp	MDH1	0.562815	0.995	0.506	2.24535e-241	7.53045e-237	ENSG00000014641
AMp	PARVG	0.369625	0.977	0.354	4.30691e-241	1.44445e-236	ENSG00000138964
AMp	RAB7A	0.53072	0.998	0.503	7.0614e-239	2.36825e-234	ENSG00000075785
AMp	DEFB1	0.301288	0.33	0.022	1.60199e-237	5.37274e-233	ENSG00000164825
AMp	SEC11A	0.545465	1	0.679	3.40977e-237	1.14357e-232	ENSG00000140612
AMp	GBP1	0.371803	0.931	0.323	7.31572e-235	2.45355e-230	ENSG00000117228
AMp	JAML	0.526236	0.992	0.509	9.98682e-235	3.34938e-230	ENSG00000160593
AMp	RNASET2	0.522765	0.995	0.505	1.23223e-234	4.13266e-230	ENSG00000026297
AMp	STX7	0.293867	0.958	0.324	7.95546e-234	2.6681e-229	ENSG00000079950
AMp	PRDX3	0.449575	0.987	0.374	1.06498e-233	3.57175e-229	ENSG00000165672
AMp	SEL1L	0.385491	0.98	0.381	1.28578e-233	4.31226e-229	ENSG00000071537
AMp	YWHAG	0.353616	0.964	0.343	9.24155e-233	3.09943e-228	ENSG00000170027
AMp	MRPL14	0.347285	0.977	0.371	3.77443e-232	1.26587e-227	ENSG00000180992
AMp	HSP90B1	0.579229	0.998	0.717	3.49071e-228	1.17071e-223	ENSG00000166598
AMp	TMSB10	0.421624	1	0.995	2.12386e-225	7.12302e-221	ENSG00000034510
AMp	TMED5	0.443615	0.993	0.433	7.92532e-222	2.65799e-217	ENSG00000117500
AMp	VPS29	0.523188	0.998	0.564	8.04548e-220	2.69829e-215	ENSG00000111237
AMp	SERPINB1	0.502781	0.998	0.619	1.34069e-218	4.49641e-214	ENSG00000021355
AMp	PEBP1	0.509978	0.998	0.731	2.20461e-218	7.39382e-214	ENSG00000089220
AMp	QKI	0.43657	0.989	0.401	1.92969e-216	6.4718e-212	ENSG00000112531
AMp	CNPY3	0.251068	0.967	0.337	7.89543e-215	2.64797e-210	ENSG00000137161
AMp	NDUFB1	0.508027	0.998	0.646	1.72114e-214	5.77235e-210	ENSG00000183648
AMp	REEP3	0.286373	0.964	0.361	3.48199e-213	1.16779e-208	ENSG00000165476
AMp	ZFAND5	0.423095	0.982	0.403	1.20796e-212	4.05126e-208	ENSG00000107372
AMp	AQP3	0.486663	0.949	0.406	2.21679e-211	7.43468e-207	ENSG00000165272
AMp	NAGK	0.261887	0.963	0.338	4.1679e-211	1.39783e-206	ENSG00000124357
AMp	TXNRD1	0.255832	0.947	0.34	5.27212e-211	1.76816e-206	ENSG00000198431
AMp	CD164	0.518544	0.998	0.632	1.26508e-210	4.24283e-206	ENSG00000135535
AMp	MLF2	0.304287	0.975	0.369	3.85344e-210	1.29237e-205	ENSG00000089693
AMp	CAMTA1	0.250305	0.963	0.349	2.26875e-208	7.60894e-204	ENSG00000171735
AMp	HSPH1	0.250245	0.944	0.338	3.24945e-207	1.0898e-202	ENSG00000120694
AMp	SUMO3	0.434198	0.989	0.412	7.60982e-207	2.55218e-202	ENSG00000184900
AMp	NCKAP1L	0.485161	0.994	0.478	1.95743e-206	6.56484e-202	ENSG00000123338
AMp	C9orf16	0.511703	0.999	0.657	5.69986e-206	1.91162e-201	ENSG00000171159
AMp	CTNNB1	0.460016	0.978	0.423	7.10558e-206	2.38307e-201	ENSG00000168036
AMp	SQSTM1	0.495702	0.997	0.578	2.00888e-205	6.73737e-201	ENSG00000161011
AMp	ECHS1	0.285261	0.97	0.355	4.64174e-205	1.55675e-200	ENSG00000127884
AMp	CHMP2B	0.268795	0.982	0.367	1.61967e-203	5.43206e-199	ENSG00000083937
AMp	GNAI2	0.469115	0.999	0.829	1.67791e-201	5.62736e-197	ENSG00000114353
AMp	S100A10	0.440372	1	0.965	5.72316e-201	1.91943e-196	ENSG00000197747
AMp	CALR	0.539598	0.998	0.664	8.55378e-200	2.86877e-195	ENSG00000179218
AMp	NDUFB5	0.430887	0.993	0.442	1.62394e-199	5.44638e-195	ENSG00000136521
AMp	TMEM176B	0.299407	0.558	0.147	2.02389e-199	6.78771e-195	ENSG00000106565
AMp	ARF3	0.300181	0.978	0.38	6.34143e-198	2.12679e-193	ENSG00000134287
AMp	NDUFAF3	0.298226	0.984	0.383	1.68456e-196	5.64969e-192	ENSG00000178057
AMp	CAPZA2	0.474468	0.998	0.541	3.10472e-195	1.04126e-190	ENSG00000198898
AMp	PDCD6IP	0.357855	0.978	0.388	2.89821e-194	9.72003e-190	ENSG00000170248
AMp	RAB10	0.436187	0.997	0.499	5.8024e-194	1.94601e-189	ENSG00000084733
AMp	TMEM14C	0.426325	0.994	0.469	7.08199e-194	2.37516e-189	ENSG00000111843
AMp	ATP6V1D	0.264588	0.968	0.368	1.69717e-193	5.69196e-189	ENSG00000100554
AMp	PTTG1IP	0.394554	0.989	0.416	3.32865e-193	1.11636e-188	ENSG00000183255
AMp	DNAJC3	0.369669	0.984	0.416	1.20684e-192	4.0475e-188	ENSG00000102580
AMp	SPN	0.495559	0.992	0.558	2.78632e-190	9.34476e-186	ENSG00000197471
AMp	COX5B	0.45441	0.999	0.803	8.89786e-190	2.98417e-185	ENSG00000135940
AMp	ZNF706	0.463123	0.999	0.613	9.84494e-190	3.3018e-185	ENSG00000120963
AMp	SMS	0.263172	0.974	0.37	7.52524e-188	2.52381e-183	ENSG00000102172
AMp	HMGN2	0.31336	0.999	0.727	1.01039e-187	3.38864e-183	ENSG00000198830
AMp	ATP5MF	0.448249	0.999	0.753	3.28987e-185	1.10336e-180	ENSG00000241468
AMp	RGCC	0.571281	0.988	0.666	6.30334e-184	2.11401e-179	ENSG00000102760
AMp	PHB	0.319525	0.986	0.389	1.8264e-182	6.1254e-178	ENSG00000167085
AMp	MGAT1	0.345136	0.986	0.401	8.83067e-182	2.96163e-177	ENSG00000131446
AMp	SDHD	0.329956	0.99	0.414	1.85056e-180	6.20642e-176	ENSG00000204370
AMp	BLOC1S2	0.363874	0.987	0.448	4.21132e-180	1.41239e-175	ENSG00000196072
AMp	PSME2	0.515256	0.998	0.679	1.70348e-177	5.71311e-173	ENSG00000100911
AMp	CNIH4	0.265206	0.98	0.396	1.03447e-176	3.46939e-172	ENSG00000143771
AMp	HDLBP	0.304123	0.977	0.388	1.79359e-176	6.01534e-172	ENSG00000115677
AMp	SQOR	0.34597	0.981	0.424	1.74743e-174	5.86053e-170	ENSG00000137767
AMp	HSBP1	0.398656	0.996	0.45	2.11142e-173	7.08129e-169	ENSG00000230989
AMp	CCPG1	0.324648	0.981	0.417	4.16627e-173	1.39728e-168	ENSG00000260916
AMp	UQCR10	0.419885	0.999	0.748	6.85984e-172	2.30065e-167	ENSG00000184076
AMp	PARP4	0.275105	0.965	0.401	2.86579e-171	9.6113e-167	ENSG00000102699
AMp	ARPC5	0.417731	1	0.895	7.10668e-170	2.38344e-165	ENSG00000162704
AMp	CHMP5	0.372856	0.991	0.458	1.17198e-169	3.93058e-165	ENSG00000086065
AMp	TMEM230	0.311805	0.99	0.435	2.48178e-166	8.32339e-162	ENSG00000089063
AMp	HSPA1A	0.321908	0.985	0.436	4.34422e-166	1.45696e-161	ENSG00000204389
AMp	EFHD2	0.404416	0.999	0.692	7.49593e-166	2.51398e-161	ENSG00000142634
AMp	ZNF106	0.274359	0.972	0.413	1.03478e-165	3.47045e-161	ENSG00000103994
AMp	ATP6V0E1	0.395914	0.999	0.805	8.19771e-165	2.74935e-160	ENSG00000113732
AMp	CALM2	0.396409	1	0.914	2.67065e-163	8.95682e-159	ENSG00000143933
AMp	BNIP3L	0.253069	0.983	0.407	3.466e-163	1.16243e-158	ENSG00000104765
AMp	ATP5MC1	0.257107	0.987	0.41	3.18635e-162	1.06864e-157	ENSG00000159199
AMp	TMSB4X	0.300525	1	0.999	1.00218e-160	3.36111e-156	ENSG00000205542
AMp	PRR13	0.377049	0.999	0.677	4.53266e-159	1.52016e-154	ENSG00000205352
AMp	NARS	0.359767	0.992	0.463	1.15664e-157	3.87912e-153	ENSG00000134440
AMp	NDUFA1	0.365786	0.999	0.83	2.43386e-157	8.16269e-153	ENSG00000125356
AMp	JPT1	0.409992	0.997	0.638	2.08246e-156	6.98414e-152	ENSG00000189159
AMp	LAMTOR4	0.391666	0.998	0.63	1.17444e-154	3.93883e-150	ENSG00000188186
AMp	RHEB	0.369266	0.995	0.485	3.78642e-153	1.26989e-148	ENSG00000106615
AMp	SSR3	0.396795	0.998	0.553	4.73238e-153	1.58715e-148	ENSG00000114850
AMp	ATP6V1E1	0.359604	0.994	0.493	6.54154e-153	2.1939e-148	ENSG00000131100
AMp	COX7B	0.396777	0.998	0.731	1.67431e-147	5.61531e-143	ENSG00000131174
AMp	SLC25A24	0.250543	0.975	0.404	1.69883e-146	5.69754e-142	ENSG00000085491
AMp	FLNA	0.416993	1	0.725	2.28786e-145	7.67301e-141	ENSG00000196924
AMp	SLIRP	0.330865	0.994	0.464	6.42259e-145	2.15401e-140	ENSG00000119705
AMp	RAB5C	0.364962	0.996	0.499	2.11792e-144	7.10308e-140	ENSG00000108774
AMp	UQCRQ	0.381176	0.998	0.622	2.14515e-144	7.19441e-140	ENSG00000164405
AMp	TMED10	0.360613	0.994	0.53	1.57433e-143	5.27997e-139	ENSG00000170348
AMp	ARPC2	0.323117	1	0.97	6.79488e-139	2.27887e-134	ENSG00000163466
AMp	GNB2	0.364798	0.996	0.601	4.52598e-138	1.51792e-133	ENSG00000172354
AMp	POMP	0.377283	0.998	0.704	6.27855e-137	2.1057e-132	ENSG00000132963
AMp	KDELR1	0.266063	0.989	0.429	5.12305e-135	1.71817e-130	ENSG00000105438
AMp	PGK1	0.366275	0.999	0.769	1.83398e-134	6.1508e-130	ENSG00000102144
AMp	NDUFB3	0.321853	0.996	0.559	2.26426e-130	7.59388e-126	ENSG00000119013
AMp	NENF	0.261563	0.983	0.451	3.55702e-126	1.19295e-121	ENSG00000117691
AMp	ST13	0.360244	0.998	0.689	8.39579e-126	2.81578e-121	ENSG00000100380
AMp	S100A1	0.288623	0.16	0.005	4.47475e-121	1.50074e-116	ENSG00000160678
AMp	BST2	0.322015	0.997	0.549	1.38208e-120	4.63522e-116	ENSG00000130303
AMp	BLOC1S1	0.337614	0.998	0.683	6.58001e-117	2.20681e-112	ENSG00000135441
AMp	BAX	0.284068	0.994	0.551	9.60153e-116	3.22016e-111	ENSG00000087088
AMp	ARRB2	0.277868	0.994	0.495	3.15291e-115	1.05742e-110	ENSG00000141480
AMp	TAX1BP1	0.300715	1	0.719	1.57717e-114	5.28951e-110	ENSG00000106052
AMp	ATP1B3	0.32153	0.997	0.555	5.81128e-114	1.94899e-109	ENSG00000069849
AMp	DYNLT1	0.257166	0.989	0.495	1.25134e-113	4.19673e-109	ENSG00000146425
AMp	RPN2	0.259174	0.992	0.487	1.62353e-113	5.44501e-109	ENSG00000118705
AMp	NDUFS5	0.302564	0.999	0.812	4.1377e-113	1.3877e-108	ENSG00000168653
AMp	TMBIM6	0.301978	0.999	0.856	3.75029e-112	1.25777e-107	ENSG00000139644
AMp	ECH1	0.29511	0.996	0.548	4.31825e-112	1.44825e-107	ENSG00000104823
AMp	PPDPF	0.330029	0.999	0.893	3.26905e-110	1.09637e-105	ENSG00000125534
AMp	HSPD1	0.28144	0.993	0.523	2.86147e-109	9.59681e-105	ENSG00000144381
AMp	COX6C	0.307396	0.999	0.84	7.35288e-109	2.46601e-104	ENSG00000164919
AMp	CYCS	0.286333	0.992	0.545	4.22945e-107	1.41847e-102	ENSG00000172115
AMp	ENY2	0.286477	0.996	0.517	1.54317e-106	5.17547e-102	ENSG00000120533
AMp	HSP90AB1	0.292996	1	0.893	2.93074e-105	9.82912e-101	ENSG00000096384
AMp	ANXA11	0.280457	0.998	0.591	4.80172e-105	1.6104e-100	ENSG00000122359
AMp	SLC25A5	0.330163	0.998	0.669	7.87286e-104	2.6404e-99	ENSG00000005022
AMp	SERP1	0.292928	0.999	0.682	1.10114e-103	3.69299e-99	ENSG00000120742
AMp	MT-CO2	0.325969	1	0.997	3.34621e-102	1.12225e-97	ENSG00000198712
AMp	PGLS	0.255206	0.994	0.497	3.83646e-102	1.28667e-97	ENSG00000130313
AMp	ATP5PD	0.29891	0.999	0.661	1.82874e-100	6.13324e-96	ENSG00000167863
AMp	REEP5	0.278377	0.999	0.729	2.96865e-99	9.95625e-95	ENSG00000129625
AMp	UQCRH	0.315712	0.998	0.748	7.95138e-99	2.66673e-94	ENSG00000173660
AMp	CAPNS1	0.279926	0.998	0.571	5.3954e-97	1.80951e-92	ENSG00000126247
AMp	ATP5MPL	0.272556	0.997	0.69	2.24481e-92	7.52864e-88	ENSG00000156411
AMp	SELENOH	0.264214	0.998	0.613	2.71423e-92	9.10299e-88	ENSG00000211450
AMp	SELENOW	0.25177	0.994	0.604	9.47344e-89	3.1772e-84	ENSG00000178980
AMp	CANX	0.273202	0.998	0.632	2.75459e-84	9.23833e-80	ENSG00000127022
AMp	YWHAE	0.261273	0.997	0.66	8.14445e-82	2.73149e-77	ENSG00000108953
AMp	RPS27L	0.268032	0.999	0.723	4.184e-80	1.40323e-75	ENSG00000185088
AMp	MT2A	0.311206	0.84	0.421	1.96302e-70	6.58358e-66	ENSG00000125148
AMp	S100A4	0.263634	1	0.97	2.24167e-60	7.51811e-56	ENSG00000196154
Mono/Mp	VCAN	2.65298	0.888	0.175	0	0	ENSG00000038427
Mono/Mp	CCL2	2.00106	0.303	0.003	0	0	ENSG00000108691
Mono/Mp	CLEC10A	0.745606	0.407	0.011	0	0	ENSG00000132514
Mono/Mp	SNCA	0.464381	0.605	0.065	7.20526e-282	2.4165e-277	ENSG00000145335
Mono/Mp	FCGR2B	1.2742	0.655	0.087	9.02544e-276	3.02695e-271	ENSG00000072694
Mono/Mp	EMP1	1.20796	0.655	0.089	3.9736e-261	1.33267e-256	ENSG00000134531
Mono/Mp	CCL13	1.44898	0.256	0.004	2.46287e-254	8.25998e-250	ENSG00000181374
Mono/Mp	CLEC11A	0.449937	0.467	0.038	4.67267e-252	1.56712e-247	ENSG00000105472
Mono/Mp	CLEC5A	0.747685	0.633	0.094	7.73296e-242	2.59348e-237	ENSG00000258227
Mono/Mp	IGFBP7	0.494345	0.61	0.08	4.52875e-241	1.51885e-236	ENSG00000163453
Mono/Mp	RNASE1	2.18753	0.447	0.037	1.04184e-240	3.49413e-236	ENSG00000129538
Mono/Mp	TMEM176B	1.3322	0.955	0.271	2.50992e-239	8.41777e-235	ENSG00000106565
Mono/Mp	GAS6	0.49849	0.432	0.035	3.98893e-233	1.33781e-228	ENSG00000183087
Mono/Mp	FCN1	1.80242	0.64	0.099	7.48314e-227	2.5097e-222	ENSG00000085265
Mono/Mp	FPR3	1.42011	0.911	0.314	6.3835e-226	2.1409e-221	ENSG00000187474
Mono/Mp	MEF2C	0.743396	0.71	0.151	9.00239e-207	3.01922e-202	ENSG00000081189
Mono/Mp	ITGAM	1.21255	0.945	0.37	1.33225e-201	4.4681e-197	ENSG00000169896
Mono/Mp	PLA2G7	0.410909	0.253	0.009	1.3379e-199	4.48704e-195	ENSG00000146070
Mono/Mp	TMEM176A	0.814939	0.757	0.181	1.04046e-190	3.48951e-186	ENSG00000002933
Mono/Mp	IFITM3	1.11844	0.826	0.249	1.32914e-186	4.45766e-182	ENSG00000142089
Mono/Mp	MS4A6A	1.74136	0.99	0.472	1.10832e-185	3.71707e-181	ENSG00000110077
Mono/Mp	STAB1	0.371737	0.171	0.002	4.56078e-184	1.5296e-179	ENSG00000010327
Mono/Mp	SLC40A1	0.482303	0.323	0.024	1.49564e-179	5.01607e-175	ENSG00000138449
Mono/Mp	CYBRD1	0.257626	0.3	0.02	2.28465e-179	7.66227e-175	ENSG00000071967
Mono/Mp	CSF1R	1.2176	0.921	0.406	1.1672e-177	3.91457e-173	ENSG00000182578
Mono/Mp	CMKLR1	0.356402	0.38	0.038	1.19832e-177	4.01893e-173	ENSG00000174600
Mono/Mp	CCR1	0.9864	0.916	0.365	8.75316e-177	2.93563e-172	ENSG00000163823
Mono/Mp	PTAFR	1.10728	0.975	0.459	2.53498e-175	8.50181e-171	ENSG00000169403
Mono/Mp	FGL2	1.29584	0.888	0.324	2.45826e-173	8.24452e-169	ENSG00000127951
Mono/Mp	MAMDC2	0.351004	0.211	0.007	2.04574e-171	6.861e-167	ENSG00000165072
Mono/Mp	PLXDC2	1.31447	0.993	0.479	2.39143e-166	8.02037e-162	ENSG00000120594
Mono/Mp	KCTD12	1.25444	0.975	0.466	2.07995e-165	6.97573e-161	ENSG00000178695
Mono/Mp	SLC8A1	1.02322	0.933	0.42	1.44326e-162	4.84039e-158	ENSG00000183023
Mono/Mp	PMP22	1.07575	0.799	0.28	3.25503e-162	1.09167e-157	ENSG00000109099
Mono/Mp	TGFBI	1.5432	0.978	0.489	8.67133e-162	2.90819e-157	ENSG00000120708
Mono/Mp	SAMHD1	1.22615	1	0.71	1.82148e-161	6.10889e-157	ENSG00000101347
Mono/Mp	GFRA2	0.260803	0.221	0.01	4.55729e-160	1.52842e-155	ENSG00000168546
Mono/Mp	MARCKS	1.17035	0.667	0.159	6.69074e-160	2.24394e-155	ENSG00000277443
Mono/Mp	TLR2	0.383458	0.578	0.123	1.58728e-159	5.32342e-155	ENSG00000137462
Mono/Mp	CYBB	1.53568	1	0.478	1.12261e-155	3.76502e-151	ENSG00000165168
Mono/Mp	ALCAM	1.3074	0.935	0.476	1.95482e-154	6.55607e-150	ENSG00000170017
Mono/Mp	CPM	1.46398	0.945	0.452	5.1821e-154	1.73797e-149	ENSG00000135678
Mono/Mp	LILRB3	0.80041	0.948	0.433	5.66874e-151	1.90118e-146	ENSG00000204577
Mono/Mp	SOCS3	0.449034	0.563	0.113	1.61039e-150	5.40093e-146	ENSG00000184557
Mono/Mp	QPCT	0.490341	0.618	0.14	1.01258e-149	3.39598e-145	ENSG00000115828
Mono/Mp	CLEC7A	1.05164	0.983	0.477	2.37207e-148	7.95545e-144	ENSG00000172243
Mono/Mp	F13A1	0.474649	0.151	0.003	9.75899e-148	3.27297e-143	ENSG00000124491
Mono/Mp	CSF3R	0.258578	0.625	0.163	2.97319e-143	9.9715e-139	ENSG00000119535
Mono/Mp	MAFB	1.41567	0.876	0.391	5.5341e-143	1.85603e-138	ENSG00000204103
Mono/Mp	CD14	1.28104	0.978	0.461	4.33619e-141	1.45427e-136	ENSG00000170458
Mono/Mp	TNS1	0.522916	0.524	0.11	4.85569e-140	1.6285e-135	ENSG00000079308
Mono/Mp	HOMER3	0.288535	0.375	0.051	2.61585e-138	8.77303e-134	ENSG00000051128
Mono/Mp	TNFSF13B	0.96489	0.953	0.478	4.28178e-137	1.43602e-132	ENSG00000102524
Mono/Mp	FCGR2A	1.06708	0.98	0.471	2.93574e-136	9.84588e-132	ENSG00000143226
Mono/Mp	LILRB2	0.678943	0.779	0.306	5.7551e-131	1.93014e-126	ENSG00000131042
Mono/Mp	ASGR1	0.710196	0.794	0.32	6.09955e-130	2.04567e-125	ENSG00000141505
Mono/Mp	TYMP	1.19311	1	0.755	2.49067e-129	8.35321e-125	ENSG00000025708
Mono/Mp	IL13RA1	0.777874	0.938	0.444	5.65426e-128	1.89632e-123	ENSG00000131724
Mono/Mp	SGK1	0.9979	0.777	0.306	1.74261e-127	5.84438e-123	ENSG00000118515
Mono/Mp	GNB4	0.796808	0.921	0.46	1.83633e-127	6.15869e-123	ENSG00000114450
Mono/Mp	ENG	0.815129	0.955	0.478	1.94443e-127	6.52124e-123	ENSG00000106991
Mono/Mp	TFEC	0.77123	0.926	0.446	2.48431e-127	8.33189e-123	ENSG00000105967
Mono/Mp	NAIP	0.68333	0.829	0.364	5.69895e-127	1.91131e-122	ENSG00000249437
Mono/Mp	ANPEP	0.921058	0.851	0.392	6.04044e-127	2.02584e-122	ENSG00000166825
Mono/Mp	LHFPL2	0.927262	0.779	0.334	7.59703e-127	2.54789e-122	ENSG00000145685
Mono/Mp	CTSB	1.44315	0.998	0.696	1.78757e-126	5.99514e-122	ENSG00000164733
Mono/Mp	NPC2	1.15724	0.995	0.57	7.36257e-126	2.46926e-121	ENSG00000119655
Mono/Mp	CTSZ	1.42437	0.998	0.613	2.41103e-125	8.08611e-121	ENSG00000101160
Mono/Mp	ZEB2	1.11193	0.983	0.562	4.7579e-123	1.5957e-118	ENSG00000169554
Mono/Mp	S100A8	1.69722	0.928	0.462	6.3223e-123	2.12037e-118	ENSG00000143546
Mono/Mp	TPPP3	0.301886	0.179	0.009	1.53616e-121	5.15196e-117	ENSG00000159713
Mono/Mp	RNF130	0.941715	0.985	0.488	6.84155e-121	2.29452e-116	ENSG00000113269
Mono/Mp	CD93	0.295957	0.28	0.03	7.21995e-121	2.42143e-116	ENSG00000125810
Mono/Mp	SYK	0.782601	0.96	0.468	6.58192e-119	2.20745e-114	ENSG00000165025
Mono/Mp	RAB32	0.689079	0.911	0.452	7.41428e-119	2.4866e-114	ENSG00000118508
Mono/Mp	LILRB4	0.73381	0.692	0.255	3.79559e-117	1.27297e-112	ENSG00000186818
Mono/Mp	JUP	0.397154	0.586	0.171	7.0552e-116	2.36617e-111	ENSG00000173801
Mono/Mp	CREB5	0.405088	0.541	0.141	8.01653e-116	2.68858e-111	ENSG00000146592
Mono/Mp	FAM129B	0.417265	0.588	0.17	1.14209e-114	3.83034e-110	ENSG00000136830
Mono/Mp	SORL1	0.600204	0.829	0.357	1.39491e-114	4.67825e-110	ENSG00000137642
Mono/Mp	ARPC5	0.693342	1	0.934	2.58795e-114	8.67948e-110	ENSG00000162704
Mono/Mp	TPP1	0.817475	0.973	0.557	3.26208e-114	1.09404e-109	ENSG00000166340
Mono/Mp	YBX3	0.843335	0.958	0.483	8.51457e-114	2.85562e-109	ENSG00000060138
Mono/Mp	CCL7	0.271911	0.104	0.001	1.37739e-112	4.61949e-108	ENSG00000108688
Mono/Mp	IFNGR2	0.717585	0.948	0.471	8.89606e-112	2.98356e-107	ENSG00000159128
Mono/Mp	LAP3	1.02076	0.983	0.596	1.78779e-110	5.99589e-106	ENSG00000002549
Mono/Mp	MFSD1	0.815653	0.943	0.508	2.7446e-110	9.20484e-106	ENSG00000118855
Mono/Mp	APLP2	1.00421	0.998	0.613	5.14264e-108	1.72474e-103	ENSG00000084234
Mono/Mp	S100A10	1.12694	1	0.978	2.54674e-107	8.54125e-103	ENSG00000197747
Mono/Mp	MARCH1	0.748844	0.903	0.451	6.77523e-107	2.27228e-102	ENSG00000145416
Mono/Mp	CD44	0.811022	1	0.955	1.24027e-106	4.15961e-102	ENSG00000026508
Mono/Mp	FCGR3A	1.1793	0.995	0.484	1.44612e-106	4.85001e-102	ENSG00000203747
Mono/Mp	P2RY11	0.334388	0.499	0.128	1.54259e-106	5.17353e-102	ENSG00000244165
Mono/Mp	DAB2	1.13882	0.96	0.471	7.25658e-106	2.43371e-101	ENSG00000153071
Mono/Mp	HEXB	0.871525	0.978	0.537	1.59113e-105	5.33633e-101	ENSG00000049860
Mono/Mp	TCF4	0.355647	0.434	0.094	2.73651e-104	9.1777e-100	ENSG00000196628
Mono/Mp	RASSF2	0.306285	0.61	0.136	5.90316e-104	1.9798e-99	ENSG00000101265
Mono/Mp	ADAM9	0.585575	0.769	0.356	7.67302e-104	2.57338e-99	ENSG00000168615
Mono/Mp	DPYSL2	0.877384	0.993	0.603	4.72142e-103	1.58347e-98	ENSG00000092964
Mono/Mp	CORO1C	0.81139	0.96	0.501	6.05065e-103	2.02927e-98	ENSG00000110880
Mono/Mp	ARHGAP18	0.99431	0.993	0.653	6.0364e-101	2.02449e-96	ENSG00000146376
Mono/Mp	RAB31	0.883559	0.99	0.486	2.19101e-100	7.34822e-96	ENSG00000168461
Mono/Mp	TREM2	0.899041	0.861	0.415	6.93008e-100	2.32421e-95	ENSG00000095970
Mono/Mp	SLC43A3	0.505882	0.712	0.297	9.07124e-100	3.04231e-95	ENSG00000134802
Mono/Mp	GPCPD1	0.983019	0.995	0.555	1.01631e-99	3.40851e-95	ENSG00000125772
Mono/Mp	GNAQ	0.642124	0.906	0.478	2.81597e-99	9.44419e-95	ENSG00000156052
Mono/Mp	EIF4EBP1	0.770806	0.963	0.542	2.85001e-99	9.55836e-95	ENSG00000187840
Mono/Mp	BRI3	0.97645	1	0.714	5.5169e-99	1.85026e-94	ENSG00000164713
Mono/Mp	MNDA	0.976492	0.993	0.481	2.07001e-98	6.94238e-94	ENSG00000163563
Mono/Mp	CYFIP1	0.648092	0.881	0.455	8.89869e-98	2.98444e-93	ENSG00000273749
Mono/Mp	IGSF6	1.00709	0.993	0.485	3.54021e-97	1.18731e-92	ENSG00000140749
Mono/Mp	MRC1	1.21131	0.99	0.48	4.46974e-97	1.49906e-92	ENSG00000260314
Mono/Mp	LACTB	0.700081	0.983	0.541	5.28567e-97	1.77271e-92	ENSG00000103642
Mono/Mp	SPRED1	0.839573	0.727	0.333	6.23023e-97	2.0895e-92	ENSG00000166068
Mono/Mp	CEBPA	0.618517	0.859	0.421	7.80282e-97	2.61691e-92	ENSG00000245848
Mono/Mp	ADAP2	0.74431	0.821	0.412	8.84584e-97	2.96672e-92	ENSG00000184060
Mono/Mp	ITPRIPL2	0.665573	0.891	0.485	3.25067e-95	1.09021e-90	ENSG00000205730
Mono/Mp	IER5L	0.532443	0.663	0.253	3.97299e-95	1.33246e-90	ENSG00000188483
Mono/Mp	ICAM1	0.398615	0.551	0.167	5.79146e-95	1.94234e-90	ENSG00000090339
Mono/Mp	RBM47	0.731642	0.901	0.455	6.97965e-95	2.34083e-90	ENSG00000163694
Mono/Mp	PRCP	0.4447	0.715	0.284	9.17157e-95	3.07596e-90	ENSG00000137509
Mono/Mp	LPCAT2	0.532156	0.854	0.423	1.33771e-94	4.4864e-90	ENSG00000087253
Mono/Mp	SLC31A2	0.738966	0.958	0.495	2.02212e-94	6.78179e-90	ENSG00000136867
Mono/Mp	TMEM51	0.408263	0.623	0.235	2.6389e-94	8.85036e-90	ENSG00000171729
Mono/Mp	BMP2K	0.602256	0.777	0.375	4.41688e-94	1.48133e-89	ENSG00000138756
Mono/Mp	HLA-DMB	0.880307	0.998	0.526	7.57425e-94	2.54025e-89	ENSG00000242574
Mono/Mp	CEP170	0.65819	0.921	0.496	1.32182e-92	4.43311e-88	ENSG00000143702
Mono/Mp	RNASE6	0.712596	0.777	0.375	3.66936e-92	1.23063e-87	ENSG00000169413
Mono/Mp	TLR4	0.53577	0.854	0.413	5.71072e-92	1.91526e-87	ENSG00000136869
Mono/Mp	BLVRB	0.813774	0.958	0.521	8.62886e-92	2.89395e-87	ENSG00000090013
Mono/Mp	CIITA	0.602218	0.824	0.408	3.55225e-91	1.19135e-86	ENSG00000179583
Mono/Mp	LMNA	1.25757	0.94	0.594	4.95614e-91	1.66219e-86	ENSG00000160789
Mono/Mp	LYN	0.6286	0.95	0.507	5.10566e-91	1.71234e-86	ENSG00000254087
Mono/Mp	MOB3B	0.620433	0.806	0.394	4.80061e-90	1.61003e-85	ENSG00000120162
Mono/Mp	RIN2	0.449065	0.692	0.3	5.21301e-90	1.74834e-85	ENSG00000132669
Mono/Mp	PPT1	0.764193	0.99	0.601	5.92008e-90	1.98548e-85	ENSG00000131238
Mono/Mp	SGMS2	0.804913	0.873	0.441	7.15848e-90	2.40081e-85	ENSG00000164023
Mono/Mp	LILRA6	0.46441	0.672	0.3	9.21778e-90	3.09146e-85	ENSG00000244482
Mono/Mp	AP1S2	0.681739	0.968	0.587	1.08644e-89	3.64371e-85	ENSG00000182287
Mono/Mp	EPB41L3	0.600797	0.856	0.43	1.61187e-89	5.40589e-85	ENSG00000082397
Mono/Mp	OTULINL	0.565187	0.861	0.457	1.80329e-89	6.04788e-85	ENSG00000145569
Mono/Mp	UNC93B1	0.54971	0.901	0.479	5.09199e-89	1.70775e-84	ENSG00000110057
Mono/Mp	SLC7A7	0.743126	0.98	0.469	9.44246e-89	3.16681e-84	ENSG00000155465
Mono/Mp	ITGA5	0.505347	0.846	0.436	1.98507e-88	6.65753e-84	ENSG00000161638
Mono/Mp	SLAMF8	0.557107	0.769	0.356	3.78887e-88	1.27071e-83	ENSG00000158714
Mono/Mp	NCF2	0.872546	0.993	0.481	2.14168e-87	7.18276e-83	ENSG00000116701
Mono/Mp	PLXNB2	0.457964	0.742	0.349	3.05984e-87	1.02621e-82	ENSG00000196576
Mono/Mp	C15orf48	1.08807	0.63	0.222	6.34877e-87	2.12925e-82	ENSG00000166920
Mono/Mp	CTNND1	0.47083	0.792	0.384	1.50126e-86	5.03493e-82	ENSG00000198561
Mono/Mp	IDH1	0.647043	0.876	0.487	3.32333e-86	1.11458e-81	ENSG00000138413
Mono/Mp	AIF1	1.04403	1	0.499	3.42342e-86	1.14815e-81	ENSG00000204472
Mono/Mp	ACTN1	0.630528	0.935	0.475	3.12712e-85	1.04877e-80	ENSG00000072110
Mono/Mp	S100A9	1.20288	0.945	0.471	1.20529e-84	4.04229e-80	ENSG00000163220
Mono/Mp	AP2S1	0.754536	0.985	0.68	2.15264e-84	7.21952e-80	ENSG00000042753
Mono/Mp	PAK1	0.508202	0.799	0.403	1.99486e-83	6.69038e-79	ENSG00000149269
Mono/Mp	VIM	0.792078	1	0.994	5.01101e-83	1.68059e-78	ENSG00000026025
Mono/Mp	TUBB6	0.626067	0.841	0.436	5.21655e-83	1.74953e-78	ENSG00000176014
Mono/Mp	GNS	0.622905	0.878	0.477	4.55278e-82	1.52691e-77	ENSG00000135677
Mono/Mp	CRIP2	0.54981	0.506	0.133	4.62207e-82	1.55015e-77	ENSG00000182809
Mono/Mp	FOS	1.03956	0.918	0.485	1.88188e-81	6.31146e-77	ENSG00000170345
Mono/Mp	ST14	0.379634	0.596	0.236	1.8867e-81	6.3276e-77	ENSG00000149418
Mono/Mp	QKI	0.676142	0.975	0.62	4.39179e-81	1.47292e-76	ENSG00000112531
Mono/Mp	LTBR	0.453194	0.792	0.405	9.62885e-81	3.22932e-76	ENSG00000111321
Mono/Mp	SIRPA	0.605775	0.898	0.459	1.0232e-80	3.4316e-76	ENSG00000198053
Mono/Mp	GAS7	0.564689	0.725	0.35	1.07386e-80	3.60151e-76	ENSG00000007237
Mono/Mp	SWAP70	0.565342	0.73	0.367	2.51572e-80	8.43723e-76	ENSG00000133789
Mono/Mp	ADAM15	0.336711	0.65	0.274	9.16855e-80	3.07495e-75	ENSG00000143537
Mono/Mp	CD86	0.592389	0.903	0.464	1.76822e-79	5.93024e-75	ENSG00000114013
Mono/Mp	SLCO2B1	0.80806	0.886	0.453	3.50996e-79	1.17717e-74	ENSG00000137491
Mono/Mp	SGK3	0.57964	0.918	0.506	3.82972e-79	1.28441e-74	ENSG00000104205
Mono/Mp	YWHAH	0.849573	1	0.861	6.67928e-79	2.2401e-74	ENSG00000128245
Mono/Mp	ATP6V1B2	0.608253	0.923	0.529	6.85484e-79	2.29898e-74	ENSG00000147416
Mono/Mp	VCL	0.338556	0.538	0.18	7.16522e-79	2.40307e-74	ENSG00000035403
Mono/Mp	LILRB5	0.327924	0.233	0.034	7.61926e-79	2.55535e-74	ENSG00000105609
Mono/Mp	CAPZA2	0.630241	0.998	0.711	2.81728e-78	9.44861e-74	ENSG00000198898
Mono/Mp	PAPSS2	0.29602	0.404	0.109	3.54589e-78	1.18922e-73	ENSG00000198682
Mono/Mp	HAVCR2	0.582978	0.801	0.428	9.28875e-78	3.11526e-73	ENSG00000135077
Mono/Mp	TIMP2	0.729328	0.983	0.476	1.7765e-77	5.95803e-73	ENSG00000035862
Mono/Mp	FILIP1L	0.665044	0.777	0.386	2.29644e-77	7.70179e-73	ENSG00000168386
Mono/Mp	LYL1	0.40781	0.739	0.371	2.44804e-77	8.21023e-73	ENSG00000104903
Mono/Mp	TTC7A	0.52749	0.859	0.477	3.2455e-77	1.08848e-72	ENSG00000068724
Mono/Mp	CSF2RA	0.483025	0.819	0.434	4.12668e-77	1.38401e-72	ENSG00000198223
Mono/Mp	CPVL	0.600338	0.988	0.478	5.65008e-77	1.89492e-72	ENSG00000106066
Mono/Mp	LAT2	0.493674	0.859	0.443	1.12047e-76	3.75782e-72	ENSG00000086730
Mono/Mp	BCAT1	0.391059	0.526	0.189	2.62248e-76	8.79526e-72	ENSG00000060982
Mono/Mp	RNF13	0.681003	0.98	0.591	4.26219e-76	1.42945e-71	ENSG00000082996
Mono/Mp	GNG5	0.636655	1	0.857	4.51649e-76	1.51474e-71	ENSG00000174021
Mono/Mp	NEK6	0.437132	0.789	0.405	5.90037e-76	1.97887e-71	ENSG00000119408
Mono/Mp	CD68	0.928893	0.998	0.482	1.65005e-75	5.53394e-71	ENSG00000129226
Mono/Mp	H2AFY	0.660789	0.995	0.7	1.88557e-75	6.32381e-71	ENSG00000113648
Mono/Mp	FNDC3B	0.602577	0.901	0.483	4.58747e-75	1.53854e-70	ENSG00000075420
Mono/Mp	LAPTM5	0.559497	1	0.938	5.65288e-75	1.89586e-70	ENSG00000162511
Mono/Mp	MPP1	0.502435	0.829	0.44	8.27642e-75	2.77575e-70	ENSG00000130830
Mono/Mp	MYOF	0.561431	0.864	0.443	1.36231e-74	4.56893e-70	ENSG00000138119
Mono/Mp	LY96	0.576494	0.916	0.479	2.21664e-74	7.43415e-70	ENSG00000154589
Mono/Mp	TNS3	0.4811	0.777	0.389	3.05812e-74	1.02563e-69	ENSG00000136205
Mono/Mp	LRP1	0.756955	0.985	0.474	1.77598e-73	5.95627e-69	ENSG00000123384
Mono/Mp	DSE	0.648769	0.896	0.543	3.67145e-73	1.23133e-68	ENSG00000111817
Mono/Mp	DMXL2	0.504529	0.774	0.396	7.2087e-73	2.41765e-68	ENSG00000104093
Mono/Mp	MMP14	0.5571	0.586	0.255	1.09524e-72	3.6732e-68	ENSG00000157227
Mono/Mp	ACTB	0.60937	1	0.998	1.88892e-72	6.33506e-68	ENSG00000075624
Mono/Mp	SYNGR2	0.597161	1	0.61	2.00536e-72	6.72558e-68	ENSG00000108639
Mono/Mp	SLC16A3	0.623123	0.98	0.556	3.74695e-72	1.25665e-67	ENSG00000141526
Mono/Mp	NRGN	0.316912	0.469	0.154	1.12565e-71	3.77519e-67	ENSG00000154146
Mono/Mp	CTSA	0.641532	0.883	0.506	2.01811e-71	6.76835e-67	ENSG00000064601
Mono/Mp	DPYD	0.53922	0.908	0.523	2.03094e-71	6.81136e-67	ENSG00000188641
Mono/Mp	PEA15	0.592561	0.787	0.429	2.09165e-71	7.01497e-67	ENSG00000162734
Mono/Mp	ADAMTSL4	0.568853	0.926	0.467	2.57427e-71	8.63358e-67	ENSG00000143382
Mono/Mp	B3GNT5	0.505085	0.742	0.37	3.31714e-71	1.1125e-66	ENSG00000176597
Mono/Mp	NAGA	0.437875	0.779	0.419	3.62002e-71	1.21408e-66	ENSG00000198951
Mono/Mp	SLC43A2	0.522838	0.772	0.399	4.35806e-71	1.46161e-66	ENSG00000167703
Mono/Mp	KIAA0930	0.411905	0.747	0.384	4.507e-71	1.51156e-66	ENSG00000100364
Mono/Mp	EMILIN2	0.54462	0.864	0.477	3.01233e-70	1.01028e-65	ENSG00000132205
Mono/Mp	IFI30	0.561798	0.876	0.458	3.01472e-70	1.01108e-65	ENSG00000216490
Mono/Mp	RAB13	0.701598	0.933	0.473	3.19853e-70	1.07272e-65	ENSG00000143545
Mono/Mp	PLSCR1	0.605387	0.876	0.509	4.69787e-70	1.57557e-65	ENSG00000188313
Mono/Mp	CCDC88A	0.743619	0.988	0.538	5.37284e-70	1.80194e-65	ENSG00000115355
Mono/Mp	SCARB2	0.59658	0.908	0.497	6.38938e-70	2.14287e-65	ENSG00000138760
Mono/Mp	HLA-DOA	0.590731	0.779	0.415	8.3181e-70	2.78972e-65	ENSG00000204252
Mono/Mp	MPEG1	0.501348	0.692	0.333	1.04021e-69	3.48864e-65	ENSG00000197629
Mono/Mp	FN1	1.8171	0.831	0.47	1.50177e-69	5.03665e-65	ENSG00000115414
Mono/Mp	IL18	0.552604	0.878	0.469	2.56371e-69	8.59819e-65	ENSG00000150782
Mono/Mp	KIF1B	0.435275	0.717	0.353	2.63297e-69	8.83046e-65	ENSG00000054523
Mono/Mp	ITGAV	0.402314	0.648	0.301	2.82554e-69	9.4763e-65	ENSG00000138448
Mono/Mp	C3AR1	0.54252	0.732	0.375	4.46676e-69	1.49806e-64	ENSG00000171860
Mono/Mp	METRNL	0.509656	0.868	0.494	4.8536e-69	1.6278e-64	ENSG00000176845
Mono/Mp	ITGB2	0.577897	0.995	0.863	9.26029e-69	3.10572e-64	ENSG00000160255
Mono/Mp	LAMP1	0.663259	0.948	0.635	1.106e-68	3.70931e-64	ENSG00000185896
Mono/Mp	CAMK1D	0.532959	0.831	0.459	1.2704e-68	4.26068e-64	ENSG00000183049
Mono/Mp	FPR1	0.580468	0.777	0.405	1.37406e-68	4.60833e-64	ENSG00000171051
Mono/Mp	HSP90AB1	0.643958	1	0.932	1.67958e-68	5.63298e-64	ENSG00000096384
Mono/Mp	BAZ2B	0.48726	0.839	0.453	1.94491e-68	6.52283e-64	ENSG00000123636
Mono/Mp	CTSH	0.742421	0.995	0.733	2.09909e-68	7.03994e-64	ENSG00000103811
Mono/Mp	TGFBR1	0.492263	0.777	0.412	2.24138e-68	7.51715e-64	ENSG00000106799
Mono/Mp	VDR	0.291239	0.586	0.241	2.65746e-68	8.91258e-64	ENSG00000111424
Mono/Mp	LRRC25	0.367046	0.67	0.329	1.13573e-67	3.80902e-63	ENSG00000175489
Mono/Mp	NCEH1	0.641398	0.923	0.473	1.58683e-67	5.32193e-63	ENSG00000144959
Mono/Mp	RAP2B	0.538749	0.923	0.572	1.62779e-67	5.45928e-63	ENSG00000181467
Mono/Mp	IL17RA	0.423013	0.851	0.483	4.21076e-67	1.41221e-62	ENSG00000177663
Mono/Mp	IER3	0.382531	0.526	0.182	5.6657e-67	1.90016e-62	ENSG00000137331
Mono/Mp	ZFHX3	0.529263	0.794	0.428	2.56423e-66	8.59992e-62	ENSG00000140836
Mono/Mp	CTBP2	0.421563	0.806	0.423	3.34193e-66	1.12082e-61	ENSG00000175029
Mono/Mp	EPSTI1	0.614744	0.787	0.433	4.23524e-66	1.42041e-61	ENSG00000133106
Mono/Mp	DUSP3	0.431788	0.787	0.424	7.04857e-66	2.36395e-61	ENSG00000108861
Mono/Mp	C5AR1	0.658976	0.906	0.463	7.19111e-66	2.41175e-61	ENSG00000197405
Mono/Mp	ATP6V1A	0.515004	0.866	0.497	1.35557e-65	4.5463e-61	ENSG00000114573
Mono/Mp	HLA-DPB1	0.881327	1	0.808	2.63147e-65	8.82543e-61	ENSG00000223865
Mono/Mp	GRB2	0.651262	1	0.746	2.67977e-65	8.98741e-61	ENSG00000177885
Mono/Mp	CTNNA1	0.537229	0.911	0.551	2.95558e-65	9.91241e-61	ENSG00000044115
Mono/Mp	ASPH	0.469191	0.72	0.383	3.52434e-65	1.18199e-60	ENSG00000198363
Mono/Mp	APP	0.503558	0.866	0.442	3.87508e-65	1.29962e-60	ENSG00000142192
Mono/Mp	RB1	0.436271	0.811	0.457	6.32289e-65	2.12057e-60	ENSG00000139687
Mono/Mp	KCNQ1	0.284455	0.481	0.175	1.08347e-64	3.63374e-60	ENSG00000053918
Mono/Mp	ATP6V0A1	0.411977	0.71	0.362	1.47306e-64	4.94034e-60	ENSG00000033627
Mono/Mp	MEF2A	0.514308	0.901	0.524	1.67026e-64	5.60173e-60	ENSG00000068305
Mono/Mp	GNAI2	0.487767	1	0.892	1.68472e-64	5.65022e-60	ENSG00000114353
Mono/Mp	TLR5	0.294542	0.447	0.154	2.30598e-64	7.73379e-60	ENSG00000187554
Mono/Mp	TTYH3	0.302904	0.499	0.19	2.31561e-64	7.7661e-60	ENSG00000136295
Mono/Mp	DSC2	0.483084	0.821	0.434	2.39256e-64	8.02416e-60	ENSG00000134755
Mono/Mp	AC020656.1	0.781247	0.983	0.479	3.8812e-64	1.30168e-59	ENSG00000257764
Mono/Mp	ANXA2	0.67852	0.998	0.918	6.94872e-64	2.33046e-59	ENSG00000182718
Mono/Mp	LGMN	1.09255	0.573	0.269	8.2885e-64	2.7798e-59	ENSG00000100600
Mono/Mp	CTSS	0.877717	1	0.675	1.6015e-63	5.3711e-59	ENSG00000163131
Mono/Mp	CD300A	0.272458	0.533	0.205	2.04743e-63	6.86666e-59	ENSG00000167851
Mono/Mp	SIGLEC1	0.439666	0.603	0.277	3.15618e-63	1.05852e-58	ENSG00000088827
Mono/Mp	FHL3	0.264229	0.494	0.185	3.81296e-63	1.27879e-58	ENSG00000183386
Mono/Mp	HCK	0.584853	0.935	0.48	4.34448e-63	1.45705e-58	ENSG00000101336
Mono/Mp	SNX10	0.698566	1	0.594	5.74427e-63	1.92651e-58	ENSG00000086300
Mono/Mp	IL3RA	0.780121	0.811	0.438	9.71712e-63	3.25893e-58	ENSG00000185291
Mono/Mp	HLA-DMA	0.80643	1	0.568	1.86221e-62	6.24548e-58	ENSG00000204257
Mono/Mp	C9orf72	0.391917	0.687	0.356	3.54894e-62	1.19024e-57	ENSG00000147894
Mono/Mp	DUSP6	0.789342	0.782	0.448	3.77266e-62	1.26527e-57	ENSG00000139318
Mono/Mp	RASSF4	0.438527	0.685	0.358	9.2522e-62	3.103e-57	ENSG00000107551
Mono/Mp	GAPT	0.284667	0.452	0.154	1.33416e-61	4.47452e-57	ENSG00000175857
Mono/Mp	ENHO	0.289146	0.154	0.018	4.76474e-61	1.598e-56	ENSG00000168913
Mono/Mp	PDXK	0.539848	0.943	0.529	4.827e-61	1.61888e-56	ENSG00000160209
Mono/Mp	MGAT1	0.549715	0.953	0.621	5.69345e-61	1.90947e-56	ENSG00000131446
Mono/Mp	HSBP1	0.539386	0.983	0.653	1.45694e-60	4.8863e-56	ENSG00000230989
Mono/Mp	IRAK3	0.41675	0.816	0.432	1.5515e-60	5.20342e-56	ENSG00000090376
Mono/Mp	SDCCAG8	0.478904	0.893	0.507	3.95917e-60	1.32783e-55	ENSG00000054282
Mono/Mp	KLF4	0.46477	0.762	0.413	4.22505e-60	1.417e-55	ENSG00000136826
Mono/Mp	KLF3	0.452264	0.826	0.463	4.71186e-60	1.58026e-55	ENSG00000109787
Mono/Mp	HLA-DPA1	0.860292	1	0.798	4.91597e-60	1.64872e-55	ENSG00000231389
Mono/Mp	LILRB1	0.434759	0.702	0.363	5.75534e-60	1.93023e-55	ENSG00000104972
Mono/Mp	SHTN1	0.500859	0.896	0.474	7.80418e-60	2.61737e-55	ENSG00000187164
Mono/Mp	LMO2	0.371562	0.722	0.377	7.90401e-60	2.65085e-55	ENSG00000135363
Mono/Mp	S100A6	0.584048	0.998	0.996	8.22892e-60	2.75981e-55	ENSG00000197956
Mono/Mp	STX6	0.393399	0.864	0.495	1.51983e-59	5.09719e-55	ENSG00000135823
Mono/Mp	CEBPB	0.820619	1	0.704	2.9391e-59	9.85715e-55	ENSG00000172216
Mono/Mp	ARHGAP26	0.312756	0.71	0.359	3.25031e-59	1.09009e-54	ENSG00000145819
Mono/Mp	KLF10	0.400506	0.732	0.377	3.93555e-59	1.31991e-54	ENSG00000155090
Mono/Mp	PLEKHO1	0.611511	0.906	0.556	8.12133e-59	2.72373e-54	ENSG00000023902
Mono/Mp	MARVELD1	0.287924	0.596	0.279	8.2164e-59	2.75562e-54	ENSG00000155254
Mono/Mp	CLIC4	0.507728	0.824	0.456	9.34533e-59	3.13424e-54	ENSG00000169504
Mono/Mp	RHOQ	0.551141	0.921	0.508	1.69154e-58	5.67307e-54	ENSG00000119729
Mono/Mp	PTTG1IP	0.569682	0.968	0.63	1.80544e-58	6.05509e-54	ENSG00000183255
Mono/Mp	GRINA	0.613651	0.958	0.528	1.88793e-58	6.33175e-54	ENSG00000178719
Mono/Mp	ARMT1	0.369337	0.727	0.4	1.99081e-58	6.67679e-54	ENSG00000146476
Mono/Mp	ZMIZ1	0.431688	0.821	0.477	2.05353e-58	6.88714e-54	ENSG00000108175
Mono/Mp	CLTC	0.569382	0.963	0.667	3.42066e-58	1.14722e-53	ENSG00000141367
Mono/Mp	BTK	0.412549	0.861	0.459	4.61542e-58	1.54792e-53	ENSG00000010671
Mono/Mp	CREG1	0.541149	0.908	0.495	5.14381e-58	1.72513e-53	ENSG00000143162
Mono/Mp	COLGALT1	0.459036	0.856	0.486	6.18142e-58	2.07312e-53	ENSG00000130309
Mono/Mp	LAIR1	0.507577	0.893	0.469	1.38835e-57	4.65623e-53	ENSG00000167613
Mono/Mp	BACH1	0.465907	0.846	0.495	1.67483e-57	5.61706e-53	ENSG00000156273
Mono/Mp	RXRA	0.408485	0.851	0.482	1.80928e-57	6.06796e-53	ENSG00000186350
Mono/Mp	PARVB	0.359871	0.831	0.476	1.96441e-57	6.58823e-53	ENSG00000188677
Mono/Mp	LYZ	0.791417	1	0.517	3.38608e-57	1.13563e-52	ENSG00000090382
Mono/Mp	SNX8	0.280445	0.608	0.292	3.52794e-57	1.1832e-52	ENSG00000106266
Mono/Mp	S100A11	0.648431	1	0.991	5.13962e-57	1.72373e-52	ENSG00000163191
Mono/Mp	AHR	0.551741	0.826	0.508	6.09412e-57	2.04385e-52	ENSG00000106546
Mono/Mp	GM2A	0.558197	0.844	0.465	9.3094e-57	3.12219e-52	ENSG00000196743
Mono/Mp	YWHAG	0.492141	0.935	0.575	1.24537e-56	4.17674e-52	ENSG00000170027
Mono/Mp	TMEM70	0.541933	0.824	0.498	1.42794e-56	4.78902e-52	ENSG00000175606
Mono/Mp	CANX	0.588854	0.99	0.769	2.31227e-56	7.75491e-52	ENSG00000127022
Mono/Mp	ACTR2	0.480318	0.998	0.908	2.36849e-56	7.94345e-52	ENSG00000138071
Mono/Mp	CD55	0.54132	0.868	0.506	2.77466e-56	9.30566e-52	ENSG00000196352
Mono/Mp	FNIP2	0.282417	0.474	0.184	4.74741e-56	1.59218e-51	ENSG00000052795
Mono/Mp	SIGLEC14	0.327923	0.551	0.255	4.97296e-56	1.66783e-51	ENSG00000254415
Mono/Mp	HHEX	0.314697	0.635	0.321	6.53191e-56	2.19067e-51	ENSG00000152804
Mono/Mp	CALU	0.454925	0.849	0.502	7.80849e-56	2.61881e-51	ENSG00000128595
Mono/Mp	NECTIN2	0.268092	0.511	0.218	8.25455e-56	2.76841e-51	ENSG00000130202
Mono/Mp	WASHC4	0.42046	0.866	0.534	9.05095e-56	3.03551e-51	ENSG00000136051
Mono/Mp	TRMT1	0.288264	0.561	0.251	1.29151e-55	4.33148e-51	ENSG00000104907
Mono/Mp	APOBR	0.415878	0.794	0.446	1.29186e-55	4.33264e-51	ENSG00000184730
Mono/Mp	TCEAL4	0.499888	0.891	0.493	1.61397e-55	5.41293e-51	ENSG00000133142
Mono/Mp	ENO1	0.493163	0.998	0.899	2.00197e-55	6.7142e-51	ENSG00000074800
Mono/Mp	UBE2D1	0.407747	0.883	0.529	3.15081e-55	1.05672e-50	ENSG00000072401
Mono/Mp	PICALM	0.401633	0.911	0.565	7.10774e-55	2.38379e-50	ENSG00000073921
Mono/Mp	NFE2L1	0.317097	0.772	0.436	9.54592e-55	3.20151e-50	ENSG00000082641
Mono/Mp	SLFN11	0.568856	0.906	0.529	1.1714e-54	3.92865e-50	ENSG00000172716
Mono/Mp	ARRDC4	0.456755	0.757	0.4	1.37205e-54	4.60159e-50	ENSG00000140450
Mono/Mp	NIPSNAP2	0.421531	0.908	0.555	1.45044e-54	4.86447e-50	ENSG00000146729
Mono/Mp	ABCC3	0.378899	0.697	0.368	1.56757e-54	5.25733e-50	ENSG00000108846
Mono/Mp	HSD17B12	0.329426	0.789	0.454	2.23953e-54	7.51095e-50	ENSG00000149084
Mono/Mp	UBAC1	0.348875	0.859	0.508	2.31535e-54	7.76523e-50	ENSG00000130560
Mono/Mp	VSIG4	0.842214	0.931	0.477	3.57607e-54	1.19934e-49	ENSG00000155659
Mono/Mp	WSB2	0.34468	0.864	0.509	4.3686e-54	1.46514e-49	ENSG00000176871
Mono/Mp	PSAP	0.864688	1	0.661	4.37212e-54	1.46632e-49	ENSG00000197746
Mono/Mp	CNDP2	0.484765	0.913	0.567	4.74603e-54	1.59172e-49	ENSG00000133313
Mono/Mp	ZNF385A	0.422286	0.72	0.395	5.48686e-54	1.84018e-49	ENSG00000161642
Mono/Mp	ATP6V1F	0.6393	0.998	0.753	6.17699e-54	2.07164e-49	ENSG00000128524
Mono/Mp	ARHGEF10L	0.370635	0.705	0.385	6.54356e-54	2.19458e-49	ENSG00000074964
Mono/Mp	ABHD12	0.406452	0.752	0.436	7.64987e-54	2.56561e-49	ENSG00000100997
Mono/Mp	TPM4	0.662052	0.983	0.798	1.10607e-53	3.70954e-49	ENSG00000167460
Mono/Mp	P2RY13	0.444292	0.633	0.317	2.95136e-53	9.89828e-49	ENSG00000181631
Mono/Mp	RETN	1.05865	0.844	0.457	4.38101e-53	1.4693e-48	ENSG00000104918
Mono/Mp	MAP3K1	0.367461	0.829	0.486	4.55328e-53	1.52708e-48	ENSG00000095015
Mono/Mp	CAPG	0.644513	0.995	0.724	4.9619e-53	1.66412e-48	ENSG00000042493
Mono/Mp	SLC15A3	0.459391	0.906	0.466	5.06873e-53	1.69995e-48	ENSG00000110446
Mono/Mp	SKAP2	0.532712	0.963	0.568	7.31444e-53	2.45312e-48	ENSG00000005020
Mono/Mp	TSPAN4	0.46201	0.638	0.326	1.18453e-52	3.97269e-48	ENSG00000214063
Mono/Mp	SERINC5	0.315914	0.648	0.34	1.59339e-52	5.34392e-48	ENSG00000164300
Mono/Mp	PSEN1	0.254665	0.762	0.422	6.0313e-52	2.02278e-47	ENSG00000080815
Mono/Mp	RRAS	0.402678	0.844	0.476	6.40436e-52	2.14789e-47	ENSG00000126458
Mono/Mp	HM13	0.355303	0.868	0.542	7.41575e-52	2.48709e-47	ENSG00000101294
Mono/Mp	TIMP1	0.673434	0.908	0.596	7.83502e-52	2.62771e-47	ENSG00000102265
Mono/Mp	CTSD	0.902268	0.99	0.712	8.69576e-52	2.91638e-47	ENSG00000117984
Mono/Mp	VAT1	0.552608	0.901	0.496	9.78378e-52	3.28128e-47	ENSG00000108828
Mono/Mp	MAP3K2	0.449392	0.926	0.61	1.06081e-51	3.55775e-47	ENSG00000169967
Mono/Mp	FKBP15	0.51441	0.923	0.528	1.53633e-51	5.15253e-47	ENSG00000119321
Mono/Mp	IFNGR1	0.499442	0.953	0.607	2.41761e-51	8.10819e-47	ENSG00000027697
Mono/Mp	MANBA	0.342553	0.747	0.423	3.78162e-51	1.26828e-46	ENSG00000109323
Mono/Mp	IRF8	0.307405	0.762	0.434	4.36192e-51	1.4629e-46	ENSG00000140968
Mono/Mp	AP1B1	0.410628	0.739	0.429	4.99498e-51	1.67522e-46	ENSG00000100280
Mono/Mp	SKIL	0.510576	0.96	0.649	5.27321e-51	1.76853e-46	ENSG00000136603
Mono/Mp	ST3GAL6	0.349792	0.63	0.334	7.403e-51	2.48282e-46	ENSG00000064225
Mono/Mp	ODF3B	0.344354	0.65	0.346	8.00126e-51	2.68346e-46	ENSG00000177989
Mono/Mp	CLIC2	0.31181	0.543	0.257	9.07849e-51	3.04474e-46	ENSG00000155962
Mono/Mp	CXorf21	0.291424	0.516	0.241	9.37227e-51	3.14327e-46	ENSG00000120280
Mono/Mp	PLBD2	0.272444	0.553	0.266	1.13412e-50	3.80361e-46	ENSG00000151176
Mono/Mp	CD302	0.469693	0.876	0.472	1.20715e-50	4.04853e-46	ENSG00000241399
Mono/Mp	CCDC112	0.355242	0.653	0.347	1.2213e-50	4.09599e-46	ENSG00000164221
Mono/Mp	MS4A7	0.769901	1	0.484	1.29216e-50	4.33365e-46	ENSG00000166927
Mono/Mp	KYNU	0.412968	0.799	0.448	1.7664e-50	5.92416e-46	ENSG00000115919
Mono/Mp	DNAJC10	0.300928	0.792	0.466	3.09695e-50	1.03865e-45	ENSG00000077232
Mono/Mp	ADA2	0.619368	0.94	0.553	4.11622e-50	1.3805e-45	ENSG00000093072
Mono/Mp	GLUL	0.765422	0.998	0.596	4.29044e-50	1.43893e-45	ENSG00000135821
Mono/Mp	RNF135	0.316325	0.69	0.389	5.8453e-50	1.9604e-45	ENSG00000181481
Mono/Mp	P2RX4	0.318978	0.742	0.411	5.99134e-50	2.00937e-45	ENSG00000135124
Mono/Mp	OS9	0.447734	0.963	0.612	6.11984e-50	2.05247e-45	ENSG00000135506
Mono/Mp	AP2A2	0.400178	0.727	0.424	6.54796e-50	2.19606e-45	ENSG00000183020
Mono/Mp	MAN1A1	0.487511	0.918	0.563	6.81632e-50	2.28606e-45	ENSG00000111885
Mono/Mp	FGD4	0.312477	0.66	0.349	1.01602e-49	3.40753e-45	ENSG00000139132
Mono/Mp	RAC1	0.499143	1	0.85	1.06095e-49	3.55823e-45	ENSG00000136238
Mono/Mp	PACSIN2	0.276334	0.635	0.324	1.10338e-49	3.70052e-45	ENSG00000100266
Mono/Mp	OLR1	0.666994	0.968	0.469	1.77734e-49	5.96083e-45	ENSG00000173391
Mono/Mp	DOCK4	0.271006	0.437	0.178	2.66912e-49	8.9517e-45	ENSG00000128512
Mono/Mp	TPD52L2	0.290683	0.648	0.346	2.96538e-49	9.9453e-45	ENSG00000101150
Mono/Mp	RENBP	0.325078	0.643	0.346	3.50553e-49	1.17568e-44	ENSG00000102032
Mono/Mp	SLC44A1	0.263092	0.516	0.231	4.29289e-49	1.43975e-44	ENSG00000070214
Mono/Mp	HEXA	0.52515	0.908	0.546	4.42798e-49	1.48506e-44	ENSG00000213614
Mono/Mp	ARAP1	0.365985	0.779	0.457	1.22055e-48	4.09347e-44	ENSG00000186635
Mono/Mp	CBX6	0.252541	0.667	0.323	1.83404e-48	6.15102e-44	ENSG00000183741
Mono/Mp	PTPN12	0.460171	0.95	0.546	2.07563e-48	6.96126e-44	ENSG00000127947
Mono/Mp	CUX1	0.316287	0.715	0.409	2.20812e-48	7.40561e-44	ENSG00000257923
Mono/Mp	SH2B3	0.326373	0.712	0.405	3.80281e-48	1.27539e-43	ENSG00000111252
Mono/Mp	RTN4	0.573444	1	0.725	5.37711e-48	1.80337e-43	ENSG00000115310
Mono/Mp	GK	0.397319	0.752	0.43	6.58957e-48	2.21001e-43	ENSG00000198814
Mono/Mp	IRF5	0.282934	0.61	0.326	7.17315e-48	2.40573e-43	ENSG00000128604
Mono/Mp	C3orf58	0.264327	0.62	0.307	7.46201e-48	2.50261e-43	ENSG00000181744
Mono/Mp	LTA4H	0.709546	0.988	0.53	9.33267e-48	3.12999e-43	ENSG00000111144
Mono/Mp	SLC11A1	0.496096	0.921	0.472	1.54956e-47	5.19691e-43	ENSG00000018280
Mono/Mp	OSCAR	0.456886	0.888	0.467	1.61543e-47	5.41782e-43	ENSG00000170909
Mono/Mp	WASHC2A	0.361796	0.717	0.411	1.76124e-47	5.90685e-43	ENSG00000099290
Mono/Mp	FKBP1A	0.504591	0.99	0.711	1.80757e-47	6.06223e-43	ENSG00000088832
Mono/Mp	ATP6V0D1	0.543908	0.973	0.611	2.59867e-47	8.71541e-43	ENSG00000159720
Mono/Mp	DICER1	0.382254	0.911	0.584	3.57811e-47	1.20003e-42	ENSG00000100697
Mono/Mp	GPNMB	0.870236	0.898	0.472	3.61659e-47	1.21293e-42	ENSG00000136235
Mono/Mp	SNX2	0.561646	0.983	0.569	3.83787e-47	1.28715e-42	ENSG00000205302
Mono/Mp	STX7	0.420344	0.913	0.563	3.94731e-47	1.32385e-42	ENSG00000079950
Mono/Mp	TLR8	0.376574	0.677	0.371	5.32305e-47	1.78525e-42	ENSG00000101916
Mono/Mp	HLA-DQB1	0.787504	1	0.614	5.58393e-47	1.87274e-42	ENSG00000179344
Mono/Mp	CPPED1	0.416433	0.824	0.503	7.24079e-47	2.42842e-42	ENSG00000103381
Mono/Mp	ENTPD1	0.288481	0.538	0.236	8.80866e-47	2.95425e-42	ENSG00000138185
Mono/Mp	DNASE1L1	0.278902	0.608	0.319	9.91848e-47	3.32646e-42	ENSG00000013563
Mono/Mp	PLEK	0.406216	0.945	0.513	1.00949e-46	3.38563e-42	ENSG00000115956
Mono/Mp	GLMP	0.297802	0.553	0.29	1.02242e-46	3.42898e-42	ENSG00000198715
Mono/Mp	OSBPL1A	0.430734	0.861	0.458	1.03218e-46	3.46172e-42	ENSG00000141447
Mono/Mp	PDLIM7	0.358587	0.672	0.375	1.24771e-46	4.18457e-42	ENSG00000196923
Mono/Mp	VASP	0.533661	0.995	0.727	1.26439e-46	4.24051e-42	ENSG00000125753
Mono/Mp	NARS	0.473771	0.968	0.661	2.82832e-46	9.4856e-42	ENSG00000134440
Mono/Mp	ARPIN	0.317782	0.658	0.361	3.46991e-46	1.16374e-41	ENSG00000242498
Mono/Mp	C1orf162	0.632432	0.995	0.589	3.5328e-46	1.18483e-41	ENSG00000143110
Mono/Mp	ZYX	0.433472	0.973	0.684	3.93029e-46	1.31814e-41	ENSG00000159840
Mono/Mp	SPG21	0.406147	0.935	0.56	6.18038e-46	2.07277e-41	ENSG00000090487
Mono/Mp	HMGA1	0.321002	0.801	0.49	7.19448e-46	2.41288e-41	ENSG00000137309
Mono/Mp	FAM96A	0.395808	0.911	0.588	8.24284e-46	2.76448e-41	ENSG00000166797
Mono/Mp	ARL8B	0.367775	0.883	0.558	1.09786e-45	3.682e-41	ENSG00000134108
Mono/Mp	PLOD3	0.270542	0.73	0.421	1.39393e-45	4.67497e-41	ENSG00000106397
Mono/Mp	MEGF9	0.404283	0.824	0.502	1.80888e-45	6.06662e-41	ENSG00000106780
Mono/Mp	PELI1	0.281828	0.526	0.253	2.13473e-45	7.15946e-41	ENSG00000197329
Mono/Mp	CD33	0.339515	0.772	0.439	2.65306e-45	8.89785e-41	ENSG00000105383
Mono/Mp	VAMP3	0.372845	0.896	0.537	3.03455e-45	1.01773e-40	ENSG00000049245
Mono/Mp	FLNA	0.534105	0.995	0.827	3.50689e-45	1.17614e-40	ENSG00000196924
Mono/Mp	CTTNBP2NL	0.284383	0.573	0.295	4.31723e-45	1.44791e-40	ENSG00000143079
Mono/Mp	SERTAD2	0.274157	0.677	0.378	4.65321e-45	1.56059e-40	ENSG00000179833
Mono/Mp	SAV1	0.339198	0.707	0.407	4.91385e-45	1.64801e-40	ENSG00000151748
Mono/Mp	MFSD12	0.256401	0.68	0.383	5.22043e-45	1.75083e-40	ENSG00000161091
Mono/Mp	PAPSS1	0.389903	0.849	0.508	6.72504e-45	2.25544e-40	ENSG00000138801
Mono/Mp	CALHM6	0.31022	0.429	0.183	1.38034e-44	4.6294e-40	ENSG00000188820
Mono/Mp	PLAU	0.391564	0.529	0.26	1.49211e-44	5.00425e-40	ENSG00000122861
Mono/Mp	ASAH1	0.659117	0.988	0.55	1.51833e-44	5.09216e-40	ENSG00000104763
Mono/Mp	ANXA4	0.458081	0.938	0.561	1.62603e-44	5.45338e-40	ENSG00000196975
Mono/Mp	TUBA1B	0.520679	0.995	0.81	1.72151e-44	5.77361e-40	ENSG00000123416
Mono/Mp	AP2M1	0.427592	0.985	0.76	1.99612e-44	6.6946e-40	ENSG00000161203
Mono/Mp	TUBB	0.498397	0.988	0.748	2.20087e-44	7.38129e-40	ENSG00000196230
Mono/Mp	GLIPR2	0.580854	0.993	0.736	2.35862e-44	7.91033e-40	ENSG00000122694
Mono/Mp	SLC31A1	0.447395	0.814	0.469	2.42737e-44	8.14091e-40	ENSG00000136868
Mono/Mp	COMMD9	0.300453	0.829	0.487	2.5804e-44	8.65413e-40	ENSG00000110442
Mono/Mp	RCC2	0.305482	0.821	0.496	2.75053e-44	9.22472e-40	ENSG00000179051
Mono/Mp	PLIN3	0.352578	0.841	0.508	3.24806e-44	1.08934e-39	ENSG00000105355
Mono/Mp	HLA-DQA1	0.748811	0.99	0.637	3.32923e-44	1.11656e-39	ENSG00000196735
Mono/Mp	THEMIS2	0.407629	0.888	0.493	3.51805e-44	1.17988e-39	ENSG00000130775
Mono/Mp	NLN	0.284993	0.533	0.271	5.51828e-44	1.85072e-39	ENSG00000123213
Mono/Mp	GALK1	0.2644	0.61	0.328	8.70778e-44	2.92041e-39	ENSG00000108479
Mono/Mp	BTN2A2	0.295459	0.697	0.394	1.08827e-43	3.64983e-39	ENSG00000124508
Mono/Mp	DOK3	0.312805	0.682	0.398	1.1165e-43	3.74451e-39	ENSG00000146094
Mono/Mp	ATP6V0B	0.53715	0.998	0.732	1.25383e-43	4.2051e-39	ENSG00000117410
Mono/Mp	TMEM170B	0.275089	0.521	0.261	1.56858e-43	5.26072e-39	ENSG00000205269
Mono/Mp	IGF2R	0.444888	0.888	0.558	1.71829e-43	5.76279e-39	ENSG00000197081
Mono/Mp	CTNNB1	0.510461	0.958	0.63	2.80677e-43	9.41335e-39	ENSG00000168036
Mono/Mp	SNX3	0.44837	0.988	0.755	2.93436e-43	9.84126e-39	ENSG00000112335
Mono/Mp	FES	0.250307	0.583	0.307	3.00716e-43	1.00854e-38	ENSG00000182511
Mono/Mp	ZDHHC20	0.33078	0.839	0.54	3.07791e-43	1.03227e-38	ENSG00000180776
Mono/Mp	BST1	0.351945	0.762	0.425	3.12214e-43	1.0471e-38	ENSG00000109743
Mono/Mp	ABR	0.28224	0.725	0.424	3.39744e-43	1.13943e-38	ENSG00000159842
Mono/Mp	CCDC170	0.365496	0.546	0.278	3.87385e-43	1.29921e-38	ENSG00000120262
Mono/Mp	UQCRC1	0.351926	0.861	0.552	3.89898e-43	1.30764e-38	ENSG00000010256
Mono/Mp	PLEKHB2	0.451263	0.945	0.588	4.39295e-43	1.47331e-38	ENSG00000115762
Mono/Mp	FLOT1	0.350651	0.878	0.533	4.78182e-43	1.60373e-38	ENSG00000137312
Mono/Mp	CRYBG3	0.328263	0.665	0.381	5.61966e-43	1.88472e-38	ENSG00000080200
Mono/Mp	GNPDA1	0.378191	0.742	0.453	9.79256e-43	3.28423e-38	ENSG00000113552
Mono/Mp	GLB1	0.349313	0.861	0.496	1.03678e-42	3.47715e-38	ENSG00000170266
Mono/Mp	GSN	0.518356	0.923	0.491	1.05109e-42	3.52514e-38	ENSG00000148180
Mono/Mp	NCF1	0.723529	0.928	0.591	1.11911e-42	3.75329e-38	ENSG00000158517
Mono/Mp	MYO5A	0.37069	0.747	0.458	1.50951e-42	5.06261e-38	ENSG00000197535
Mono/Mp	RNPEP	0.286855	0.759	0.444	1.77067e-42	5.93846e-38	ENSG00000176393
Mono/Mp	KLF11	0.259802	0.62	0.34	1.93803e-42	6.49977e-38	ENSG00000172059
Mono/Mp	SPI1	0.653011	1	0.497	2.17868e-42	7.30687e-38	ENSG00000066336
Mono/Mp	PPFIA1	0.35273	0.849	0.505	2.50144e-42	8.38934e-38	ENSG00000131626
Mono/Mp	ATP1B3	0.484131	0.988	0.72	2.53323e-42	8.49595e-38	ENSG00000069849
Mono/Mp	TET2	0.282981	0.648	0.365	2.54784e-42	8.54496e-38	ENSG00000168769
Mono/Mp	LIPA	0.48229	0.866	0.513	3.75673e-42	1.25993e-37	ENSG00000107798
Mono/Mp	ID3	0.434752	0.553	0.276	4.67544e-42	1.56805e-37	ENSG00000117318
Mono/Mp	TIMM13	0.302778	0.898	0.551	9.98605e-42	3.34912e-37	ENSG00000099800
Mono/Mp	ACSL4	0.334026	0.824	0.51	1.00111e-41	3.35751e-37	ENSG00000068366
Mono/Mp	SOAT1	0.341003	0.799	0.491	1.13457e-41	3.80513e-37	ENSG00000057252
Mono/Mp	RIN3	0.29555	0.707	0.426	1.20589e-41	4.04433e-37	ENSG00000100599
Mono/Mp	FUOM	0.393441	0.866	0.495	1.54708e-41	5.18859e-37	ENSG00000148803
Mono/Mp	SLC25A24	0.414392	0.94	0.618	1.56423e-41	5.24613e-37	ENSG00000085491
Mono/Mp	CD300C	0.280254	0.643	0.364	1.90026e-41	6.37308e-37	ENSG00000167850
Mono/Mp	SERPINB8	0.252514	0.603	0.334	2.18297e-41	7.32125e-37	ENSG00000166401
Mono/Mp	RRAGD	0.333606	0.732	0.42	2.41715e-41	8.10665e-37	ENSG00000025039
Mono/Mp	NPTN	0.414394	0.95	0.581	2.52799e-41	8.47838e-37	ENSG00000156642
Mono/Mp	GAS2L1	0.29413	0.625	0.348	2.87448e-41	9.64044e-37	ENSG00000185340
Mono/Mp	FUCA2	0.346966	0.826	0.48	3.5688e-41	1.1969e-36	ENSG00000001036
Mono/Mp	ALOX5	0.536241	0.985	0.486	3.87856e-41	1.30079e-36	ENSG00000012779
Mono/Mp	RRAGC	0.28732	0.799	0.507	3.97934e-41	1.33459e-36	ENSG00000116954
Mono/Mp	RAB5C	0.418822	0.98	0.685	5.73543e-41	1.92355e-36	ENSG00000108774
Mono/Mp	UBE2F	0.305847	0.787	0.475	6.04946e-41	2.02887e-36	ENSG00000184182
Mono/Mp	HDLBP	0.404124	0.933	0.61	6.50533e-41	2.18176e-36	ENSG00000115677
Mono/Mp	RASGEF1B	0.423578	0.739	0.434	7.61133e-41	2.55269e-36	ENSG00000138670
Mono/Mp	RAB1A	0.38367	0.918	0.574	8.13589e-41	2.72862e-36	ENSG00000138069
Mono/Mp	PDK4	0.410318	0.697	0.396	9.3258e-41	3.12769e-36	ENSG00000004799
Mono/Mp	GALNT1	0.36804	0.878	0.58	9.58696e-41	3.21527e-36	ENSG00000141429
Mono/Mp	IFNAR1	0.309782	0.873	0.567	1.29615e-40	4.34702e-36	ENSG00000142166
Mono/Mp	ATP6V1C1	0.270269	0.663	0.388	1.33081e-40	4.46326e-36	ENSG00000155097
Mono/Mp	PGD	0.427308	0.901	0.511	1.62392e-40	5.4463e-36	ENSG00000142657
Mono/Mp	ZSWIM6	0.27919	0.605	0.338	1.74119e-40	5.83961e-36	ENSG00000130449
Mono/Mp	FKBP4	0.289703	0.682	0.407	2.16089e-40	7.24719e-36	ENSG00000004478
Mono/Mp	EIF4G1	0.313956	0.849	0.551	2.38148e-40	7.98702e-36	ENSG00000114867
Mono/Mp	JDP2	0.275881	0.623	0.349	3.54471e-40	1.18882e-35	ENSG00000140044
Mono/Mp	TLR7	0.291579	0.467	0.222	3.72649e-40	1.24979e-35	ENSG00000196664
Mono/Mp	VMP1	0.605497	0.908	0.629	3.80494e-40	1.2761e-35	ENSG00000062716
Mono/Mp	TMEM127	0.271878	0.806	0.483	3.87188e-40	1.29855e-35	ENSG00000135956
Mono/Mp	PRAM1	0.316189	0.648	0.372	4.44511e-40	1.4908e-35	ENSG00000133246
Mono/Mp	GRN	0.767742	1	0.528	4.58324e-40	1.53713e-35	ENSG00000030582
Mono/Mp	GCA	0.407648	0.923	0.5	5.53097e-40	1.85498e-35	ENSG00000115271
Mono/Mp	VSIR	0.301168	0.71	0.406	7.30896e-40	2.45128e-35	ENSG00000107738
Mono/Mp	FGD2	0.349578	0.675	0.4	8.02723e-40	2.69217e-35	ENSG00000146192
Mono/Mp	CSF2RB	0.257041	0.613	0.344	1.09622e-39	3.67649e-35	ENSG00000100368
Mono/Mp	LRRC8C	0.267396	0.625	0.356	1.16438e-39	3.9051e-35	ENSG00000171488
Mono/Mp	IQGAP2	0.439284	0.95	0.694	1.36539e-39	4.57925e-35	ENSG00000145703
Mono/Mp	MLKL	0.277211	0.672	0.391	1.47426e-39	4.94436e-35	ENSG00000168404
Mono/Mp	NCSTN	0.303707	0.747	0.454	1.48955e-39	4.99565e-35	ENSG00000162736
Mono/Mp	BCKDK	0.276258	0.667	0.396	1.96946e-39	6.60519e-35	ENSG00000103507
Mono/Mp	P4HB	0.42352	0.935	0.678	2.73196e-39	9.16245e-35	ENSG00000185624
Mono/Mp	NAGK	0.358558	0.901	0.574	2.93228e-39	9.83428e-35	ENSG00000124357
Mono/Mp	UPP1	0.414988	0.968	0.601	3.73962e-39	1.25419e-34	ENSG00000183696
Mono/Mp	LIMS1	0.446733	0.95	0.694	7.10924e-39	2.3843e-34	ENSG00000169756
Mono/Mp	PRKCD	0.284669	0.804	0.49	7.24721e-39	2.43057e-34	ENSG00000163932
Mono/Mp	YBX1	0.431864	1	0.965	7.31798e-39	2.4543e-34	ENSG00000065978
Mono/Mp	PIK3AP1	0.282278	0.712	0.413	7.44699e-39	2.49757e-34	ENSG00000155629
Mono/Mp	SLC25A19	0.362017	0.635	0.365	9.6196e-39	3.22622e-34	ENSG00000125454
Mono/Mp	GLUD1	0.264808	0.859	0.564	1.03182e-38	3.46052e-34	ENSG00000148672
Mono/Mp	TCIRG1	0.326366	0.859	0.539	1.33635e-38	4.48187e-34	ENSG00000110719
Mono/Mp	RREB1	0.274873	0.68	0.404	1.75043e-38	5.87061e-34	ENSG00000124782
Mono/Mp	RALB	0.284626	0.779	0.487	2.32065e-38	7.783e-34	ENSG00000144118
Mono/Mp	YWHAE	0.403368	0.998	0.785	2.54821e-38	8.5462e-34	ENSG00000108953
Mono/Mp	PRNP	0.337905	0.804	0.503	3.37439e-38	1.1317e-33	ENSG00000171867
Mono/Mp	COL8A2	0.301336	0.571	0.319	3.73033e-38	1.25108e-33	ENSG00000171812
Mono/Mp	LGALS9	0.445689	0.933	0.5	4.28535e-38	1.43722e-33	ENSG00000168961
Mono/Mp	MCOLN1	0.329759	0.792	0.467	4.65842e-38	1.56234e-33	ENSG00000090674
Mono/Mp	BATF3	0.30317	0.529	0.268	5.00767e-38	1.67947e-33	ENSG00000123685
Mono/Mp	LRRFIP2	0.286954	0.836	0.533	7.30635e-38	2.4504e-33	ENSG00000093167
Mono/Mp	LPP	0.354252	0.876	0.558	7.44143e-38	2.49571e-33	ENSG00000145012
Mono/Mp	HNMT	0.40659	0.923	0.47	7.83967e-38	2.62927e-33	ENSG00000150540
Mono/Mp	SMIM15	0.300964	0.864	0.549	7.87822e-38	2.6422e-33	ENSG00000188725
Mono/Mp	SOCS6	0.264301	0.553	0.303	8.89374e-38	2.98278e-33	ENSG00000170677
Mono/Mp	ALDH3B1	0.276286	0.638	0.371	1.00715e-37	3.37779e-33	ENSG00000006534
Mono/Mp	AQP9	0.415279	0.578	0.328	1.2361e-37	4.14564e-33	ENSG00000103569
Mono/Mp	SORT1	0.377507	0.868	0.468	1.5053e-37	5.04848e-33	ENSG00000134243
Mono/Mp	CRTAP	0.348405	0.891	0.53	1.77905e-37	5.96656e-33	ENSG00000170275
Mono/Mp	HACD4	0.3237	0.873	0.536	1.89793e-37	6.36527e-33	ENSG00000188921
Mono/Mp	MRAS	0.296067	0.591	0.341	1.92038e-37	6.44058e-33	ENSG00000158186
Mono/Mp	TM6SF1	0.27733	0.613	0.361	2.0985e-37	7.03796e-33	ENSG00000136404
Mono/Mp	CNPY3	0.323882	0.911	0.575	2.35268e-37	7.89043e-33	ENSG00000137161
Mono/Mp	MTMR14	0.278318	0.797	0.501	2.35539e-37	7.8995e-33	ENSG00000163719
Mono/Mp	GBA	0.269637	0.566	0.324	2.42948e-37	8.14799e-33	ENSG00000177628
Mono/Mp	FCER1G	0.693761	1	0.506	4.52747e-37	1.51842e-32	ENSG00000158869
Mono/Mp	GAA	0.363096	0.921	0.48	4.91394e-37	1.64804e-32	ENSG00000171298
Mono/Mp	GMFB	0.255863	0.734	0.457	5.37373e-37	1.80224e-32	ENSG00000197045
Mono/Mp	VASH1	0.277725	0.598	0.341	6.48457e-37	2.1748e-32	ENSG00000071246
Mono/Mp	GBP1	0.593832	0.834	0.555	7.87212e-37	2.64015e-32	ENSG00000117228
Mono/Mp	PECAM1	0.451934	0.926	0.51	8.0204e-37	2.68988e-32	ENSG00000261371
Mono/Mp	TSPO	0.537015	0.998	0.915	8.88489e-37	2.97981e-32	ENSG00000100300
Mono/Mp	ME2	0.345667	0.849	0.56	1.08572e-36	3.64129e-32	ENSG00000082212
Mono/Mp	ATP5PD	0.394349	0.998	0.786	1.17359e-36	3.93599e-32	ENSG00000167863
Mono/Mp	VAMP8	0.478376	1	0.826	1.5302e-36	5.132e-32	ENSG00000118640
Mono/Mp	CLEC4A	0.261298	0.66	0.39	1.80195e-36	6.04338e-32	ENSG00000111729
Mono/Mp	TRIO	0.364066	0.794	0.457	2.06528e-36	6.92652e-32	ENSG00000038382
Mono/Mp	NAPA	0.277222	0.854	0.551	2.2111e-36	7.41559e-32	ENSG00000105402
Mono/Mp	ARL2	0.291905	0.866	0.538	2.22424e-36	7.45966e-32	ENSG00000213465
Mono/Mp	KIF13A	0.285013	0.576	0.331	2.25612e-36	7.56657e-32	ENSG00000137177
Mono/Mp	RNH1	0.460928	0.993	0.716	2.29911e-36	7.71076e-32	ENSG00000023191
Mono/Mp	MTHFD2	0.274552	0.762	0.462	2.58995e-36	8.68618e-32	ENSG00000065911
Mono/Mp	NANS	0.34486	0.881	0.511	2.65862e-36	8.91649e-32	ENSG00000095380
Mono/Mp	MARCO	0.580266	0.945	0.467	2.70885e-36	9.08496e-32	ENSG00000019169
Mono/Mp	MID1IP1	0.25082	0.764	0.467	2.74308e-36	9.19976e-32	ENSG00000165175
Mono/Mp	PLXND1	0.298685	0.643	0.387	4.55864e-36	1.52888e-31	ENSG00000004399
Mono/Mp	MX1	0.512662	0.653	0.387	4.80365e-36	1.61105e-31	ENSG00000157601
Mono/Mp	NFIC	0.317098	0.794	0.516	5.39075e-36	1.80795e-31	ENSG00000141905
Mono/Mp	AGTRAP	0.305392	0.868	0.561	7.39576e-36	2.48039e-31	ENSG00000177674
Mono/Mp	CLEC12A	0.437855	0.819	0.47	9.7934e-36	3.28451e-31	ENSG00000172322
Mono/Mp	STT3B	0.253302	0.829	0.553	1.055e-35	3.53826e-31	ENSG00000163527
Mono/Mp	CD300LF	0.320768	0.695	0.413	1.08701e-35	3.64562e-31	ENSG00000186074
Mono/Mp	TXNDC17	0.351349	0.973	0.685	1.10641e-35	3.71069e-31	ENSG00000129235
Mono/Mp	NPL	0.296224	0.586	0.344	1.17095e-35	3.92714e-31	ENSG00000135838
Mono/Mp	PLEKHO2	0.274953	0.777	0.485	1.17989e-35	3.95713e-31	ENSG00000241839
Mono/Mp	ACSL3	0.257957	0.73	0.457	1.25516e-35	4.20954e-31	ENSG00000123983
Mono/Mp	SDSL	0.287426	0.464	0.238	1.31795e-35	4.42015e-31	ENSG00000139410
Mono/Mp	CERS6	0.255065	0.667	0.387	1.55051e-35	5.2001e-31	ENSG00000172292
Mono/Mp	LAMP2	0.440588	0.968	0.608	1.81128e-35	6.07466e-31	ENSG00000005893
Mono/Mp	TMBIM1	0.331615	0.888	0.569	2.11126e-35	7.08076e-31	ENSG00000135926
Mono/Mp	LEPROT	0.397717	0.958	0.586	2.34549e-35	7.86632e-31	ENSG00000213625
Mono/Mp	APEX1	0.38608	0.931	0.652	2.59536e-35	8.70431e-31	ENSG00000100823
Mono/Mp	DRAM2	0.266107	0.767	0.481	2.62733e-35	8.81153e-31	ENSG00000156171
Mono/Mp	TM9SF2	0.348312	0.916	0.631	2.84683e-35	9.54771e-31	ENSG00000125304
Mono/Mp	FLOT2	0.276279	0.826	0.53	3.27337e-35	1.09782e-30	ENSG00000132589
Mono/Mp	IFI6	0.562596	0.868	0.533	3.30192e-35	1.1074e-30	ENSG00000126709
Mono/Mp	DNAJC7	0.312576	0.968	0.675	3.3767e-35	1.13248e-30	ENSG00000168259
Mono/Mp	FAM49B	0.383382	0.955	0.708	4.53276e-35	1.5202e-30	ENSG00000153310
Mono/Mp	EIF4A1	0.289215	0.921	0.602	5.8519e-35	1.96261e-30	ENSG00000161960
Mono/Mp	EHD4	0.320937	0.873	0.535	6.29061e-35	2.10975e-30	ENSG00000103966
Mono/Mp	AGPS	0.302253	0.829	0.514	1.81898e-34	6.1005e-30	ENSG00000018510
Mono/Mp	TNFAIP2	0.266405	0.881	0.469	1.90482e-34	6.3884e-30	ENSG00000185215
Mono/Mp	GRK3	0.300427	0.744	0.439	2.05187e-34	6.88158e-30	ENSG00000100077
Mono/Mp	LILRA2	0.323037	0.412	0.198	2.14887e-34	7.20687e-30	ENSG00000239998
Mono/Mp	ZFYVE16	0.260705	0.754	0.458	2.49897e-34	8.38106e-30	ENSG00000039319
Mono/Mp	ITGAX	0.318367	0.665	0.381	3.2316e-34	1.08381e-29	ENSG00000140678
Mono/Mp	MAPK1	0.276934	0.911	0.639	5.51411e-34	1.84932e-29	ENSG00000100030
Mono/Mp	USP9X	0.301449	0.819	0.547	5.54587e-34	1.85997e-29	ENSG00000124486
Mono/Mp	NME1	0.261058	0.734	0.473	6.38718e-34	2.14213e-29	ENSG00000239672
Mono/Mp	TUBA1C	0.383689	0.893	0.589	7.24968e-34	2.4314e-29	ENSG00000167553
Mono/Mp	PARP9	0.324642	0.799	0.52	7.62471e-34	2.55717e-29	ENSG00000138496
Mono/Mp	TPMT	0.253055	0.712	0.436	7.81942e-34	2.62248e-29	ENSG00000137364
Mono/Mp	USP3	0.280485	0.888	0.582	1.17484e-33	3.94019e-29	ENSG00000140455
Mono/Mp	PLEC	0.424737	0.96	0.743	1.28605e-33	4.31316e-29	ENSG00000178209
Mono/Mp	ATG3	0.32913	0.948	0.629	4.19273e-33	1.40616e-28	ENSG00000144848
Mono/Mp	PILRA	0.377357	0.94	0.469	5.01778e-33	1.68286e-28	ENSG00000085514
Mono/Mp	NCOA4	0.381962	0.928	0.603	5.24838e-33	1.7602e-28	ENSG00000266412
Mono/Mp	STAT2	0.279878	0.734	0.469	5.84613e-33	1.96067e-28	ENSG00000170581
Mono/Mp	COX5B	0.356398	0.998	0.876	6.13046e-33	2.05603e-28	ENSG00000135940
Mono/Mp	KCNE3	0.286892	0.739	0.43	6.86018e-33	2.30077e-28	ENSG00000175538
Mono/Mp	HSPE1	0.431179	0.975	0.742	8.4238e-33	2.82517e-28	ENSG00000115541
Mono/Mp	OGFRL1	0.296716	0.868	0.53	1.08685e-32	3.64507e-28	ENSG00000119900
Mono/Mp	NMI	0.307896	0.873	0.606	1.22926e-32	4.12268e-28	ENSG00000123609
Mono/Mp	RHOG	0.352282	0.98	0.697	1.2426e-32	4.16745e-28	ENSG00000177105
Mono/Mp	PYCARD	0.48241	0.99	0.682	2.11635e-32	7.0978e-28	ENSG00000103490
Mono/Mp	EXOC5	0.306612	0.809	0.543	2.97932e-32	9.99205e-28	ENSG00000070367
Mono/Mp	IFI44L	0.28286	0.4	0.182	3.18313e-32	1.06756e-27	ENSG00000137959
Mono/Mp	CD74	0.736632	1	0.862	3.55017e-32	1.19066e-27	ENSG00000019582
Mono/Mp	TBXAS1	0.272643	0.772	0.484	3.85923e-32	1.29431e-27	ENSG00000059377
Mono/Mp	LST1	0.496767	0.998	0.669	7.69007e-32	2.5791e-27	ENSG00000204482
Mono/Mp	HSPD1	0.386924	0.975	0.699	1.05572e-31	3.54066e-27	ENSG00000144381
Mono/Mp	SUCNR1	0.311046	0.573	0.339	1.12101e-31	3.75965e-27	ENSG00000198829
Mono/Mp	PDCD6IP	0.331119	0.926	0.611	1.13393e-31	3.80296e-27	ENSG00000170248
Mono/Mp	TPM3	0.325006	1	0.968	1.20391e-31	4.03766e-27	ENSG00000143549
Mono/Mp	HNRNPAB	0.333871	0.97	0.743	1.4297e-31	4.79493e-27	ENSG00000197451
Mono/Mp	PKM	0.389958	0.995	0.783	1.51266e-31	5.07317e-27	ENSG00000067225
Mono/Mp	HSP90AA1	0.408634	0.998	0.954	1.75343e-31	5.88065e-27	ENSG00000080824
Mono/Mp	ZYG11B	0.254907	0.739	0.45	2.00375e-31	6.72019e-27	ENSG00000162378
Mono/Mp	GOLIM4	0.292945	0.891	0.595	2.087e-31	6.99937e-27	ENSG00000173905
Mono/Mp	RPS6KA3	0.328942	0.859	0.62	2.12332e-31	7.1212e-27	ENSG00000177189
Mono/Mp	JUNB	0.435759	0.978	0.734	2.37034e-31	7.94966e-27	ENSG00000171223
Mono/Mp	NUDT3	0.266941	0.831	0.528	3.14742e-31	1.05558e-26	ENSG00000272325
Mono/Mp	ABCA1	0.439727	0.387	0.176	3.28491e-31	1.10169e-26	ENSG00000165029
Mono/Mp	DYNC1H1	0.312016	0.968	0.722	4.32103e-31	1.44919e-26	ENSG00000197102
Mono/Mp	SIL1	0.250462	0.66	0.414	4.84723e-31	1.62566e-26	ENSG00000120725
Mono/Mp	HLA-DRA	0.71074	1	0.735	5.21339e-31	1.74847e-26	ENSG00000204287
Mono/Mp	ARHGAP10	0.250011	0.752	0.457	6.51238e-31	2.18412e-26	ENSG00000071205
Mono/Mp	SPINT2	0.306497	0.836	0.484	6.61235e-31	2.21765e-26	ENSG00000167642
Mono/Mp	COPA	0.271662	0.883	0.583	7.03793e-31	2.36038e-26	ENSG00000122218
Mono/Mp	ADAM10	0.335764	0.854	0.578	7.49762e-31	2.51455e-26	ENSG00000137845
Mono/Mp	ANXA5	0.449709	1	0.864	8.26183e-31	2.77085e-26	ENSG00000164111
Mono/Mp	RGS10	0.354173	0.985	0.771	1.11783e-30	3.74899e-26	ENSG00000148908
Mono/Mp	ADPGK	0.259433	0.819	0.53	1.11999e-30	3.75621e-26	ENSG00000159322
Mono/Mp	FCGRT	0.560798	0.993	0.488	1.45356e-30	4.87494e-26	ENSG00000104870
Mono/Mp	ARPC3	0.33159	1	0.967	1.56077e-30	5.23452e-26	ENSG00000111229
Mono/Mp	TAGLN2	0.380284	0.998	0.964	3.79987e-30	1.2744e-25	ENSG00000158710
Mono/Mp	SDCBP	0.453808	0.993	0.622	4.91716e-30	1.64912e-25	ENSG00000137575
Mono/Mp	SCIMP	0.338652	0.757	0.453	5.60756e-30	1.88066e-25	ENSG00000161929
Mono/Mp	ATOX1	0.402402	0.955	0.589	6.80679e-30	2.28286e-25	ENSG00000177556
Mono/Mp	IQGAP1	0.314399	1	0.921	7.13831e-30	2.39405e-25	ENSG00000140575
Mono/Mp	VDAC1	0.35177	0.988	0.81	7.53607e-30	2.52745e-25	ENSG00000213585
Mono/Mp	FNDC3A	0.251539	0.794	0.498	7.74648e-30	2.59801e-25	ENSG00000102531
Mono/Mp	VPS35	0.308733	0.968	0.7	9.59373e-30	3.21755e-25	ENSG00000069329
Mono/Mp	CBR1	0.292523	0.851	0.537	1.00279e-29	3.36317e-25	ENSG00000159228
Mono/Mp	SNF8	0.288181	0.913	0.635	1.18778e-29	3.98356e-25	ENSG00000159210
Mono/Mp	PNPLA6	0.375621	0.926	0.518	1.27499e-29	4.27607e-25	ENSG00000032444
Mono/Mp	MTDH	0.27705	0.995	0.89	1.88256e-29	6.31372e-25	ENSG00000147649
Mono/Mp	A2M	0.503818	0.481	0.268	2.00827e-29	6.73535e-25	ENSG00000175899
Mono/Mp	AKR1A1	0.38711	0.955	0.602	2.28692e-29	7.66987e-25	ENSG00000117448
Mono/Mp	EVI5	0.267927	0.677	0.415	2.42861e-29	8.14507e-25	ENSG00000067208
Mono/Mp	PTGES3	0.282826	0.998	0.894	2.98807e-29	1.00214e-24	ENSG00000110958
Mono/Mp	GPX4	0.436766	0.998	0.859	3.08563e-29	1.03486e-24	ENSG00000167468
Mono/Mp	SSR1	0.269758	0.933	0.68	3.23171e-29	1.08385e-24	ENSG00000124783
Mono/Mp	ARRB2	0.316163	0.973	0.681	4.01955e-29	1.34808e-24	ENSG00000141480
Mono/Mp	CYBA	0.411829	1	0.954	4.47918e-29	1.50223e-24	ENSG00000051523
Mono/Mp	CLTA	0.362432	0.99	0.77	4.5911e-29	1.53976e-24	ENSG00000122705
Mono/Mp	PDIA4	0.279416	0.834	0.549	4.82051e-29	1.6167e-24	ENSG00000155660
Mono/Mp	XAF1	0.342178	0.784	0.513	5.13277e-29	1.72143e-24	ENSG00000132530
Mono/Mp	NDUFV3	0.263906	0.868	0.566	5.22913e-29	1.75374e-24	ENSG00000160194
Mono/Mp	TCEAL3	0.297777	0.655	0.398	5.95534e-29	1.9973e-24	ENSG00000196507
Mono/Mp	FAM120A	0.282846	0.928	0.632	6.28141e-29	2.10666e-24	ENSG00000048828
Mono/Mp	HSPB1	0.458494	0.958	0.691	6.76549e-29	2.26901e-24	ENSG00000106211
Mono/Mp	NQO2	0.25621	0.789	0.508	7.20388e-29	2.41604e-24	ENSG00000124588
Mono/Mp	SLC3A2	0.37697	0.965	0.686	7.43407e-29	2.49324e-24	ENSG00000168003
Mono/Mp	ZDHHC3	0.264723	0.789	0.515	1.0491e-28	3.51847e-24	ENSG00000163812
Mono/Mp	POMP	0.356874	0.995	0.813	1.19532e-28	4.00886e-24	ENSG00000132963
Mono/Mp	PRDX3	0.338751	0.923	0.606	1.23144e-28	4.13001e-24	ENSG00000165672
Mono/Mp	CHCHD10	0.427361	0.973	0.686	1.58881e-28	5.32855e-24	ENSG00000250479
Mono/Mp	TIMM8B	0.278147	0.945	0.644	2.76523e-28	9.27402e-24	ENSG00000150779
Mono/Mp	P2RX7	0.345918	0.563	0.347	3.14099e-28	1.05343e-23	ENSG00000089041
Mono/Mp	HMOX1	0.318444	0.836	0.472	3.37244e-28	1.13105e-23	ENSG00000100292
Mono/Mp	CTSL	0.532015	0.926	0.503	5.69527e-28	1.91008e-23	ENSG00000135047
Mono/Mp	ZFP36	0.250158	0.893	0.631	5.75448e-28	1.92994e-23	ENSG00000128016
Mono/Mp	TMED9	0.320905	0.96	0.689	1.136e-27	3.8099e-23	ENSG00000184840
Mono/Mp	SERPINB6	0.311755	0.926	0.503	1.4057e-27	4.71443e-23	ENSG00000124570
Mono/Mp	PLAUR	0.306446	0.926	0.491	1.53199e-27	5.13799e-23	ENSG00000011422
Mono/Mp	ABHD2	0.28502	0.849	0.516	1.78519e-27	5.98718e-23	ENSG00000140526
Mono/Mp	LGALS1	0.497828	0.998	0.906	2.28596e-27	7.66666e-23	ENSG00000100097
Mono/Mp	SESTD1	0.251381	0.531	0.326	2.42475e-27	8.13213e-23	ENSG00000187231
Mono/Mp	CDKN1A	0.284134	0.382	0.167	2.80193e-27	9.3971e-23	ENSG00000124762
Mono/Mp	ATP2C1	0.263205	0.787	0.502	3.64336e-27	1.22191e-22	ENSG00000017260
Mono/Mp	CD36	0.329995	0.387	0.189	5.15619e-27	1.72928e-22	ENSG00000135218
Mono/Mp	CAP1	0.307544	1	0.885	6.04802e-27	2.02838e-22	ENSG00000131236
Mono/Mp	SCPEP1	0.274013	0.908	0.481	6.88462e-27	2.30896e-22	ENSG00000121064
Mono/Mp	RAB7A	0.363807	0.97	0.688	7.66788e-27	2.57165e-22	ENSG00000075785
Mono/Mp	HSPH1	0.302459	0.856	0.569	9.21076e-27	3.08911e-22	ENSG00000120694
Mono/Mp	SDHB	0.260128	0.913	0.626	9.71446e-27	3.25803e-22	ENSG00000117118
Mono/Mp	HSD17B4	0.2643	0.809	0.489	2.36378e-26	7.92763e-22	ENSG00000133835
Mono/Mp	HLA-DRB1	0.620244	1	0.872	2.87961e-26	9.65763e-22	ENSG00000196126
Mono/Mp	GSTO1	0.431936	0.998	0.726	3.41998e-26	1.14699e-21	ENSG00000148834
Mono/Mp	RASGRP2	0.277693	0.685	0.442	4.52277e-26	1.51685e-21	ENSG00000068831
Mono/Mp	RAB8A	0.266236	0.97	0.705	4.92897e-26	1.65308e-21	ENSG00000167461
Mono/Mp	DYNC1I2	0.272468	0.965	0.71	5.24876e-26	1.76033e-21	ENSG00000077380
Mono/Mp	TACC1	0.253649	0.898	0.67	6.06601e-26	2.03442e-21	ENSG00000147526
Mono/Mp	TMEM147	0.260971	0.928	0.656	7.49209e-26	2.5127e-21	ENSG00000105677
Mono/Mp	COMT	0.396331	0.988	0.617	1.07896e-25	3.61862e-21	ENSG00000093010
Mono/Mp	DNASE2	0.36606	0.903	0.551	1.23942e-25	4.15676e-21	ENSG00000105612
Mono/Mp	CCT5	0.333142	0.97	0.723	1.95565e-25	6.55884e-21	ENSG00000150753
Mono/Mp	TWF2	0.326121	0.973	0.703	2.21901e-25	7.44211e-21	ENSG00000247596
Mono/Mp	RPN1	0.265084	0.888	0.605	2.34856e-25	7.87661e-21	ENSG00000163902
Mono/Mp	TMEM30A	0.316003	0.888	0.611	2.70143e-25	9.06004e-21	ENSG00000112697
Mono/Mp	ACP5	0.403848	0.988	0.522	3.05286e-25	1.02387e-20	ENSG00000102575
Mono/Mp	STAT1	0.46211	0.873	0.64	3.79298e-25	1.27209e-20	ENSG00000115415
Mono/Mp	NRP1	0.288167	0.476	0.281	3.95194e-25	1.3254e-20	ENSG00000099250
Mono/Mp	MGST1	0.286238	0.558	0.328	4.46967e-25	1.49904e-20	ENSG00000008394
Mono/Mp	ACTG1	0.27336	1	0.98	4.68689e-25	1.57189e-20	ENSG00000184009
Mono/Mp	PSMD7	0.256225	0.95	0.707	5.14156e-25	1.72438e-20	ENSG00000103035
Mono/Mp	ACADVL	0.304019	0.933	0.59	5.15412e-25	1.72859e-20	ENSG00000072778
Mono/Mp	DBI	0.361763	0.993	0.885	5.43429e-25	1.82255e-20	ENSG00000155368
Mono/Mp	CALR	0.487276	0.978	0.789	5.87805e-25	1.97138e-20	ENSG00000179218
Mono/Mp	LAPTM4A	0.350413	0.96	0.631	6.3634e-25	2.13416e-20	ENSG00000068697
Mono/Mp	NEAT1	0.618069	0.948	0.822	7.1855e-25	2.40987e-20	ENSG00000245532
Mono/Mp	DUSP1	0.346713	0.836	0.531	8.50373e-25	2.85198e-20	ENSG00000120129
Mono/Mp	ATP6AP1	0.307995	0.933	0.568	8.81381e-25	2.95597e-20	ENSG00000071553
Mono/Mp	LAMTOR2	0.335835	0.955	0.658	9.97899e-25	3.34676e-20	ENSG00000116586
Mono/Mp	CAST	0.295929	0.998	0.907	1.057e-24	3.54495e-20	ENSG00000153113
Mono/Mp	MOB1A	0.266731	0.99	0.807	1.3759e-24	4.6145e-20	ENSG00000114978
Mono/Mp	ARPC1B	0.325002	1	0.904	1.53692e-24	5.15453e-20	ENSG00000130429
Mono/Mp	MS4A4A	0.359221	0.846	0.469	1.85139e-24	6.20921e-20	ENSG00000110079
Mono/Mp	POR	0.287644	0.878	0.518	1.96672e-24	6.59597e-20	ENSG00000127948
Mono/Mp	KCNMA1	0.29162	0.571	0.361	2.03035e-24	6.80938e-20	ENSG00000156113
Mono/Mp	WARS	0.377131	0.799	0.498	2.45923e-24	8.24777e-20	ENSG00000140105
Mono/Mp	SERP1	0.311756	1	0.8	3.23795e-24	1.08594e-19	ENSG00000120742
Mono/Mp	ITPR2	0.297661	0.806	0.531	3.27027e-24	1.09678e-19	ENSG00000123104
Mono/Mp	ADAM17	0.283837	0.841	0.551	3.59382e-24	1.2053e-19	ENSG00000151694
Mono/Mp	PEPD	0.273067	0.891	0.518	3.76656e-24	1.26323e-19	ENSG00000124299
Mono/Mp	STX11	0.259112	0.794	0.489	4.04449e-24	1.35644e-19	ENSG00000135604
Mono/Mp	SIDT2	0.250813	0.734	0.461	4.47647e-24	1.50132e-19	ENSG00000149577
Mono/Mp	RRBP1	0.290708	0.916	0.597	6.3273e-24	2.12205e-19	ENSG00000125844
Mono/Mp	IFIT3	0.380481	0.782	0.47	6.80044e-24	2.28073e-19	ENSG00000119917
Mono/Mp	BNIP2	0.277969	0.953	0.686	1.20404e-23	4.03812e-19	ENSG00000140299
Mono/Mp	CALM2	0.310886	1	0.946	1.2758e-23	4.27877e-19	ENSG00000143933
Mono/Mp	CXCL16	0.364465	0.921	0.492	1.42925e-23	4.79342e-19	ENSG00000161921
Mono/Mp	SMIM30	0.262817	0.864	0.554	1.56287e-23	5.24155e-19	ENSG00000214194
Mono/Mp	BNIP3L	0.252906	0.933	0.625	1.64257e-23	5.50884e-19	ENSG00000104765
Mono/Mp	OSBPL11	0.306379	0.873	0.529	2.1278e-23	7.13621e-19	ENSG00000144909
Mono/Mp	RTN3	0.324442	0.96	0.627	2.323e-23	7.79088e-19	ENSG00000133318
Mono/Mp	TXN	0.379123	0.995	0.91	3.15506e-23	1.05815e-18	ENSG00000136810
Mono/Mp	BANF1	0.251298	0.958	0.687	4.3348e-23	1.4538e-18	ENSG00000175334
Mono/Mp	CSTB	0.368339	1	0.865	6.25477e-23	2.09773e-18	ENSG00000160213
Mono/Mp	ACE	0.259235	0.603	0.373	8.10538e-23	2.71838e-18	ENSG00000159640
Mono/Mp	HSP90B1	0.454102	0.988	0.822	8.12746e-23	2.72579e-18	ENSG00000166598
Mono/Mp	CST3	0.482022	1	0.504	8.24043e-23	2.76368e-18	ENSG00000101439
Mono/Mp	ZNF106	0.271594	0.921	0.624	1.10886e-22	3.71889e-18	ENSG00000103994
Mono/Mp	MCL1	0.29772	0.993	0.857	1.88115e-22	6.30901e-18	ENSG00000143384
Mono/Mp	LINC01094	0.26314	0.648	0.409	2.0536e-22	6.88737e-18	ENSG00000251442
Mono/Mp	ATP5F1B	0.298276	0.985	0.797	2.64468e-22	8.86974e-18	ENSG00000110955
Mono/Mp	MSR1	0.353681	0.849	0.473	2.65668e-22	8.90997e-18	ENSG00000038945
Mono/Mp	SMIM25	0.253464	0.921	0.475	3.0921e-22	1.03703e-17	ENSG00000224397
Mono/Mp	HSPA1A	0.328549	0.891	0.646	4.53598e-22	1.52128e-17	ENSG00000204389
Mono/Mp	GDI2	0.255285	0.955	0.71	4.59302e-22	1.54041e-17	ENSG00000057608
Mono/Mp	TUBA1A	0.437102	0.935	0.725	4.93067e-22	1.65365e-17	ENSG00000167552
Mono/Mp	LRRFIP1	0.310242	1	0.948	5.79382e-22	1.94313e-17	ENSG00000124831
Mono/Mp	MCEMP1	0.377913	0.883	0.473	6.78811e-22	2.2766e-17	ENSG00000183019
Mono/Mp	SCCPDH	0.251087	0.792	0.497	1.54375e-21	5.17743e-17	ENSG00000143653
Mono/Mp	EIF2AK2	0.280222	0.859	0.606	1.64638e-21	5.52163e-17	ENSG00000055332
Mono/Mp	LAMTOR1	0.346515	0.988	0.667	1.66024e-21	5.56812e-17	ENSG00000149357
Mono/Mp	CD151	0.292162	0.926	0.54	1.76257e-21	5.91132e-17	ENSG00000177697
Mono/Mp	RNF149	0.309012	0.968	0.713	2.14738e-21	7.20188e-17	ENSG00000163162
Mono/Mp	RAB11FIP1	0.298337	0.988	0.761	3.78185e-21	1.26836e-16	ENSG00000156675
Mono/Mp	SLC25A5	0.31464	0.993	0.791	3.9546e-21	1.32629e-16	ENSG00000005022
Mono/Mp	PRDX1	0.386955	0.995	0.827	5.7304e-21	1.92186e-16	ENSG00000117450
Mono/Mp	CD164	0.317203	0.985	0.769	6.17326e-21	2.07039e-16	ENSG00000135535
Mono/Mp	HSPA5	0.375173	0.943	0.716	6.52264e-21	2.18756e-16	ENSG00000044574
Mono/Mp	FCGR1A	0.26273	0.747	0.45	9.94505e-21	3.33537e-16	ENSG00000150337
Mono/Mp	UQCRQ	0.310948	0.988	0.762	1.60388e-20	5.3791e-16	ENSG00000164405
Mono/Mp	IFIT2	0.356829	0.68	0.451	2.34463e-20	7.86341e-16	ENSG00000119922
Mono/Mp	PGLS	0.262242	0.968	0.683	2.61554e-20	8.77201e-16	ENSG00000130313
Mono/Mp	PLD3	0.298477	0.814	0.502	3.13761e-20	1.05229e-15	ENSG00000105223
Mono/Mp	FOLR2	0.419642	0.32	0.17	3.65981e-20	1.22743e-15	ENSG00000165457
Mono/Mp	SERF2	0.294899	1	0.981	3.80486e-20	1.27607e-15	ENSG00000140264
Mono/Mp	GNB2	0.28321	0.993	0.748	4.66154e-20	1.56339e-15	ENSG00000172354
Mono/Mp	GTF2I	0.275844	0.935	0.675	6.14699e-20	2.06158e-15	ENSG00000263001
Mono/Mp	SUMO3	0.269018	0.938	0.63	1.15284e-19	3.86641e-15	ENSG00000184900
Mono/Mp	COX8A	0.252491	0.993	0.915	1.42671e-19	4.7849e-15	ENSG00000176340
Mono/Mp	CD63	0.352979	0.998	0.851	1.77442e-19	5.95106e-15	ENSG00000135404
Mono/Mp	STXBP2	0.312267	0.933	0.582	1.79349e-19	6.015e-15	ENSG00000076944
Mono/Mp	BLOC1S1	0.288511	0.993	0.8	2.50581e-19	8.40399e-15	ENSG00000135441
Mono/Mp	PARP14	0.309885	0.923	0.691	3.40359e-19	1.1415e-14	ENSG00000173193
Mono/Mp	C1QC	0.456525	0.774	0.477	4.11921e-19	1.3815e-14	ENSG00000159189
Mono/Mp	MYDGF	0.323708	0.96	0.641	7.47583e-19	2.50725e-14	ENSG00000074842
Mono/Mp	COLEC12	0.389949	0.598	0.391	9.44653e-19	3.16818e-14	ENSG00000158270
Mono/Mp	SQOR	0.261265	0.926	0.635	1.23009e-18	4.12546e-14	ENSG00000137767
Mono/Mp	CDC42BPB	0.250065	0.752	0.46	1.24527e-18	4.17639e-14	ENSG00000198752
Mono/Mp	CTSC	0.370811	0.998	0.84	1.92611e-18	6.45979e-14	ENSG00000109861
Mono/Mp	ZFAND5	0.278371	0.906	0.623	1.95685e-18	6.56288e-14	ENSG00000107372
Mono/Mp	CCPG1	0.285557	0.923	0.63	4.42761e-18	1.48493e-13	ENSG00000260916
Mono/Mp	DST	0.265207	0.759	0.471	6.85229e-18	2.29812e-13	ENSG00000151914
Mono/Mp	M6PR	0.267179	0.983	0.757	8.42026e-18	2.82399e-13	ENSG00000003056
Mono/Mp	LITAF	0.277714	0.968	0.606	1.63355e-17	5.47861e-13	ENSG00000189067
Mono/Mp	BST2	0.298707	0.973	0.717	3.30955e-17	1.10996e-12	ENSG00000130303
Mono/Mp	CAPNS1	0.260422	0.963	0.732	4.41167e-17	1.47959e-12	ENSG00000126247
Mono/Mp	CXCL10	0.963374	0.132	0.041	5.53859e-17	1.85753e-12	ENSG00000169245
Mono/Mp	MYADM	0.357714	0.963	0.843	5.71421e-17	1.91643e-12	ENSG00000179820
Mono/Mp	GLRX	0.335474	0.98	0.617	7.82031e-17	2.62278e-12	ENSG00000173221
Mono/Mp	SAMD9L	0.252402	0.898	0.647	8.38493e-17	2.81214e-12	ENSG00000177409
Mono/Mp	MIS18BP1	0.254624	0.94	0.696	9.16277e-17	3.07301e-12	ENSG00000129534
Mono/Mp	RGCC	0.345515	0.948	0.789	1.61186e-16	5.40587e-12	ENSG00000102760
Mono/Mp	TYROBP	0.500735	1	0.515	1.76961e-16	5.93493e-12	ENSG00000011600
Mono/Mp	TKT	0.342334	0.983	0.732	3.45264e-16	1.15795e-11	ENSG00000163931
Mono/Mp	PLAC8	0.500368	0.429	0.271	4.12855e-16	1.38463e-11	ENSG00000145287
Mono/Mp	ST13	0.252181	0.993	0.804	5.46321e-16	1.83225e-11	ENSG00000100380
Mono/Mp	PSMA4	0.251685	0.97	0.754	1.13266e-15	3.79871e-11	ENSG00000041357
Mono/Mp	OAZ1	0.331339	1	0.965	1.31282e-15	4.40292e-11	ENSG00000104904
Mono/Mp	SMCO4	0.252095	0.931	0.616	2.2636e-15	7.59165e-11	ENSG00000166002
Mono/Mp	LINC02345	0.279181	0.429	0.279	2.6705e-15	8.95633e-11	ENSG00000259225
Mono/Mp	TALDO1	0.279417	0.98	0.738	6.26807e-15	2.10219e-10	ENSG00000177156
Mono/Mp	FTH1	0.286413	1	0.988	3.43214e-14	1.15107e-09	ENSG00000167996
Mono/Mp	CRIP1	0.300239	0.993	0.949	3.55992e-13	1.19393e-08	ENSG00000213145
Mono/Mp	ANXA1	0.264695	0.998	0.962	2.10884e-12	7.07262e-08	ENSG00000135046
Mono/Mp	PSME2	0.304987	0.983	0.798	3.72192e-11	1.24826e-06	ENSG00000100911
Mono/Mp	IFIT1	0.277614	0.437	0.313	3.47622e-10	1.16585e-05	ENSG00000185745
Mono/Mp	EMP3	0.262353	1	0.974	1.29385e-08	0.000433932	ENSG00000142227
Mono/Mp	AGRP	0.543163	0.479	0.382	8.12809e-07	0.02726	ENSG00000159723
AMp Prolif	MKI67	2.28168	0.779	0.024	0	0	ENSG00000148773
AMp Prolif	PCLAF	1.86986	0.943	0.026	0	0	ENSG00000166803
AMp Prolif	TK1	1.59893	0.893	0.054	0	0	ENSG00000167900
AMp Prolif	TYMS	1.56475	0.721	0.014	0	0	ENSG00000176890
AMp Prolif	HMMR	1.47663	0.672	0.016	0	0	ENSG00000072571
AMp Prolif	ASPM	1.33666	0.705	0.025	0	0	ENSG00000066279
AMp Prolif	BIRC5	1.29175	0.754	0.008	0	0	ENSG00000089685
AMp Prolif	CEP55	1.25081	0.811	0.032	0	0	ENSG00000138180
AMp Prolif	UBE2C	1.17379	0.648	0.012	0	0	ENSG00000175063
AMp Prolif	ANLN	1.06263	0.574	0.006	0	0	ENSG00000011426
AMp Prolif	RRM2	1.00575	0.484	0.006	0	0	ENSG00000171848
AMp Prolif	GTSE1	0.92809	0.664	0.009	0	0	ENSG00000075218
AMp Prolif	TROAP	0.87176	0.721	0.011	0	0	ENSG00000135451
AMp Prolif	CDT1	0.870168	0.828	0.024	0	0	ENSG00000167513
AMp Prolif	DLGAP5	0.870115	0.549	0.006	0	0	ENSG00000126787
AMp Prolif	CDC20	0.797858	0.5	0.007	0	0	ENSG00000117399
AMp Prolif	NUF2	0.734741	0.672	0.023	0	0	ENSG00000143228
AMp Prolif	CIT	0.690005	0.648	0.015	0	0	ENSG00000122966
AMp Prolif	MND1	0.684969	0.738	0.006	0	0	ENSG00000121211
AMp Prolif	SHCBP1	0.678354	0.746	0.024	0	0	ENSG00000171241
AMp Prolif	KIF2C	0.638056	0.598	0.007	0	0	ENSG00000142945
AMp Prolif	SPC25	0.636012	0.5	0.005	0	0	ENSG00000152253
AMp Prolif	KIF15	0.577887	0.59	0.009	0	0	ENSG00000163808
AMp Prolif	CENPA	0.574607	0.582	0.011	0	0	ENSG00000115163
AMp Prolif	BUB1B	0.567824	0.631	0.016	0	0	ENSG00000156970
AMp Prolif	KIF14	0.560523	0.541	0.008	0	0	ENSG00000118193
AMp Prolif	SGO1	0.547723	0.68	0.018	0	0	ENSG00000129810
AMp Prolif	KIF4A	0.534534	0.615	0.008	0	0	ENSG00000090889
AMp Prolif	DEPDC1	0.527763	0.508	0.005	0	0	ENSG00000024526
AMp Prolif	CDCA5	0.521433	0.615	0.011	0	0	ENSG00000146670
AMp Prolif	PBK	0.52116	0.418	0.004	0	0	ENSG00000168078
AMp Prolif	PKMYT1	0.464928	0.508	0.006	0	0	ENSG00000127564
AMp Prolif	AURKB	0.43008	0.516	0.01	0	0	ENSG00000178999
AMp Prolif	SPAG5	0.426004	0.59	0.014	0	0	ENSG00000076382
AMp Prolif	FOXM1	0.422763	0.566	0.014	0	0	ENSG00000111206
AMp Prolif	DTL	0.409758	0.541	0.007	0	0	ENSG00000143476
AMp Prolif	HJURP	0.409365	0.475	0.004	0	0	ENSG00000123485
AMp Prolif	DIAPH3	0.407453	0.525	0.006	0	0	ENSG00000139734
AMp Prolif	MYBL2	0.391168	0.443	0.004	0	0	ENSG00000101057
AMp Prolif	NEK2	0.373371	0.402	0.003	0	0	ENSG00000117650
AMp Prolif	SPC24	0.357499	0.516	0.006	0	0	ENSG00000161888
AMp Prolif	IQGAP3	0.331501	0.418	0.006	0	0	ENSG00000183856
AMp Prolif	UHRF1	0.325614	0.451	0.007	0	0	ENSG00000276043
AMp Prolif	MCM10	0.32559	0.492	0.004	0	0	ENSG00000065328
AMp Prolif	SKA3	0.325479	0.574	0.01	0	0	ENSG00000165480
AMp Prolif	KIF20A	0.307593	0.369	0.003	0	0	ENSG00000112984
AMp Prolif	PIMREG	0.27375	0.344	0.001	0	0	ENSG00000129195
AMp Prolif	CKAP2L	0.531372	0.582	0.017	5.2798e-303	1.77074e-298	ENSG00000169607
AMp Prolif	CDCA2	0.356902	0.508	0.012	2.07405e-302	6.95595e-298	ENSG00000184661
AMp Prolif	CDCA3	0.415692	0.467	0.009	1.60441e-299	5.38088e-295	ENSG00000111665
AMp Prolif	E2F8	0.427629	0.361	0.004	6.63704e-298	2.22593e-293	ENSG00000129173
AMp Prolif	FAM111B	0.966327	0.541	0.015	1.19335e-295	4.00225e-291	ENSG00000189057
AMp Prolif	PLK1	0.57187	0.41	0.007	1.07027e-287	3.58948e-283	ENSG00000166851
AMp Prolif	CENPM	0.949931	0.795	0.039	1.8766e-287	6.29374e-283	ENSG00000100162
AMp Prolif	TOP2A	1.90074	0.77	0.037	5.09926e-287	1.71019e-282	ENSG00000131747
AMp Prolif	CCNB2	1.05444	0.705	0.032	1.60288e-283	5.37576e-279	ENSG00000157456
AMp Prolif	NCAPG	0.6656	0.615	0.022	2.58218e-282	8.6601e-278	ENSG00000109805
AMp Prolif	KIFC1	0.540885	0.566	0.018	2.97607e-279	9.98115e-275	ENSG00000237649
AMp Prolif	HIST1H3B	0.600056	0.361	0.005	4.40021e-276	1.47574e-271	ENSG00000274267
AMp Prolif	PRC1	0.695889	0.598	0.021	1.07378e-273	3.60124e-269	ENSG00000198901
AMp Prolif	SKA1	0.253563	0.451	0.01	1.49376e-270	5.00977e-266	ENSG00000154839
AMp Prolif	TPX2	1.50754	0.803	0.045	1.47758e-268	4.9555e-264	ENSG00000088325
AMp Prolif	ESCO2	0.693273	0.574	0.022	3.46049e-256	1.16058e-251	ENSG00000171320
AMp Prolif	ASF1B	0.478285	0.582	0.023	2.9709e-249	9.96379e-245	ENSG00000105011
AMp Prolif	NCAPH	0.39253	0.525	0.017	9.82831e-246	3.29622e-241	ENSG00000121152
AMp Prolif	MELK	0.324246	0.516	0.017	2.51375e-243	8.4306e-239	ENSG00000165304
AMp Prolif	POC1A	0.408874	0.705	0.042	1.49112e-228	5.00091e-224	ENSG00000164087
AMp Prolif	TTK	0.367172	0.508	0.019	2.59077e-227	8.68893e-223	ENSG00000112742
AMp Prolif	KNL1	0.828421	0.705	0.041	5.25008e-227	1.76077e-222	ENSG00000137812
AMp Prolif	CDK1	1.06686	0.648	0.037	2.34673e-212	7.87046e-208	ENSG00000170312
AMp Prolif	CDKN3	1.18076	0.803	0.063	3.27284e-211	1.09764e-206	ENSG00000100526
AMp Prolif	E2F1	0.591006	0.557	0.027	1.12168e-208	3.76189e-204	ENSG00000101412
AMp Prolif	BUB1	0.424141	0.598	0.032	2.02659e-204	6.79678e-200	ENSG00000169679
AMp Prolif	MXD3	0.566947	0.451	0.017	2.44382e-200	8.19608e-196	ENSG00000213347
AMp Prolif	CDCA8	0.401063	0.607	0.035	1.05664e-192	3.54374e-188	ENSG00000134690
AMp Prolif	DEPDC1B	0.281108	0.41	0.014	9.43305e-189	3.16366e-184	ENSG00000035499
AMp Prolif	CCNA2	0.510444	0.557	0.032	8.35937e-180	2.80357e-175	ENSG00000145386
AMp Prolif	PHGDH	0.402376	0.41	0.017	7.3864e-171	2.47725e-166	ENSG00000092621
AMp Prolif	ZWINT	0.815411	0.836	0.102	1.93005e-163	6.47301e-159	ENSG00000122952
AMp Prolif	CHEK1	0.441868	0.738	0.07	8.22842e-161	2.75965e-156	ENSG00000149554
AMp Prolif	CENPU	0.7663	0.713	0.067	1.17408e-160	3.93763e-156	ENSG00000151725
AMp Prolif	CLSPN	1.08762	0.631	0.051	2.44555e-157	8.20188e-153	ENSG00000092853
AMp Prolif	KIF11	0.713859	0.672	0.055	9.02807e-156	3.02784e-151	ENSG00000138160
AMp Prolif	MAD2L1	0.845416	0.844	0.097	5.20124e-153	1.74439e-148	ENSG00000164109
AMp Prolif	KIF23	0.415805	0.418	0.02	2.77455e-152	9.30527e-148	ENSG00000137807
AMp Prolif	ORC6	0.462214	0.656	0.058	1.68487e-151	5.6507e-147	ENSG00000091651
AMp Prolif	GGH	1.00437	0.934	0.151	1.19928e-143	4.02215e-139	ENSG00000137563
AMp Prolif	CENPK	0.787495	0.803	0.097	1.83561e-141	6.15625e-137	ENSG00000123219
AMp Prolif	CCDC34	0.596285	0.77	0.088	2.89355e-141	9.7044e-137	ENSG00000109881
AMp Prolif	RAD51AP1	0.928859	0.82	0.115	5.14448e-140	1.72536e-135	ENSG00000111247
AMp Prolif	NDC80	0.526647	0.574	0.044	1.4069e-139	4.71847e-135	ENSG00000080986
AMp Prolif	KIF18A	0.328838	0.434	0.025	9.8928e-138	3.31785e-133	ENSG00000121621
AMp Prolif	CCNE2	0.306672	0.41	0.022	1.7446e-133	5.85103e-129	ENSG00000175305
AMp Prolif	CENPN	0.470406	0.754	0.095	4.21424e-130	1.41337e-125	ENSG00000166451
AMp Prolif	FANCI	0.553855	0.713	0.08	3.10272e-127	1.04059e-122	ENSG00000140525
AMp Prolif	CENPF	2.39125	0.926	0.161	3.19568e-124	1.07177e-119	ENSG00000117724
AMp Prolif	MNS1	0.301096	0.434	0.029	3.40996e-124	1.14363e-119	ENSG00000138587
AMp Prolif	PARPBP	0.38055	0.615	0.064	3.92659e-120	1.3169e-115	ENSG00000185480
AMp Prolif	HIST1H2AH	0.334615	0.328	0.016	2.04905e-115	6.87209e-111	ENSG00000274997
AMp Prolif	TCF19	0.502072	0.648	0.079	4.81207e-110	1.61387e-105	ENSG00000137310
AMp Prolif	CCNB1	1.00779	0.59	0.067	1.25542e-109	4.21044e-105	ENSG00000134057
AMp Prolif	NUSAP1	1.57693	0.852	0.15	1.7403e-108	5.83661e-104	ENSG00000137804
AMp Prolif	CENPS	0.319658	0.615	0.073	1.26481e-107	4.24191e-103	ENSG00000175279
AMp Prolif	MCM2	0.322702	0.5	0.047	1.73562e-106	5.82091e-102	ENSG00000073111
AMp Prolif	GINS2	0.420217	0.516	0.05	8.36881e-105	2.80673e-100	ENSG00000131153
AMp Prolif	HMGB3	1.12351	0.91	0.194	4.07836e-103	1.3678e-98	ENSG00000029993
AMp Prolif	CIP2A	0.452236	0.705	0.103	4.80482e-102	1.61144e-97	ENSG00000163507
AMp Prolif	HIST1H1B	1.08421	0.361	0.024	2.21326e-100	7.42282e-96	ENSG00000184357
AMp Prolif	NCAPG2	0.487416	0.672	0.094	4.09586e-100	1.37367e-95	ENSG00000146918
AMp Prolif	CBR3	0.304962	0.525	0.057	6.93664e-97	2.32641e-92	ENSG00000159231
AMp Prolif	NRM	0.349188	0.68	0.095	1.55972e-91	5.23098e-87	ENSG00000137404
AMp Prolif	PRR11	0.681438	0.738	0.133	1.36232e-89	4.56895e-85	ENSG00000068489
AMp Prolif	WDR34	0.446703	0.648	0.099	1.81254e-89	6.07889e-85	ENSG00000119333
AMp Prolif	SGO2	0.681043	0.689	0.113	1.84164e-88	6.17649e-84	ENSG00000163535
AMp Prolif	CKS2	1.34714	0.844	0.179	2.64535e-87	8.87197e-83	ENSG00000123975
AMp Prolif	RACGAP1	0.467023	0.615	0.089	2.0373e-86	6.83269e-82	ENSG00000161800
AMp Prolif	CENPE	1.29392	0.762	0.151	1.58218e-84	5.30632e-80	ENSG00000138778
AMp Prolif	BRCA1	0.730641	0.697	0.132	1.55272e-83	5.20751e-79	ENSG00000012048
AMp Prolif	STMN1	2.65648	1	0.514	1.68317e-83	5.64501e-79	ENSG00000117632
AMp Prolif	AURKA	0.661742	0.623	0.098	1.28518e-82	4.31023e-78	ENSG00000087586
AMp Prolif	NCAPD2	0.704988	0.803	0.171	3.34708e-81	1.12254e-76	ENSG00000010292
AMp Prolif	ARHGAP11A	0.402624	0.598	0.083	6.47115e-80	2.17029e-75	ENSG00000198826
AMp Prolif	CENPW	0.998242	0.902	0.301	9.27238e-79	3.10977e-74	ENSG00000203760
AMp Prolif	CRNDE	0.400083	0.557	0.08	2.79064e-78	9.35926e-74	ENSG00000245694
AMp Prolif	TIMELESS	0.25459	0.508	0.065	6.05773e-78	2.03164e-73	ENSG00000111602
AMp Prolif	FANCD2	0.283114	0.631	0.102	1.11717e-77	3.74676e-73	ENSG00000144554
AMp Prolif	ASRGL1	0.668744	0.877	0.257	1.14728e-74	3.84774e-70	ENSG00000162174
AMp Prolif	HMGN2	2.33332	1	0.836	3.46174e-72	1.161e-67	ENSG00000198830
AMp Prolif	H2AFZ	2.40887	1	0.827	3.8588e-72	1.29417e-67	ENSG00000164032
AMp Prolif	SPDL1	0.368191	0.582	0.093	8.66033e-72	2.9045e-67	ENSG00000040275
AMp Prolif	CENPH	0.415926	0.746	0.167	1.22455e-69	4.10691e-65	ENSG00000153044
AMp Prolif	UBE2T	0.393271	0.549	0.087	2.23418e-69	7.49299e-65	ENSG00000077152
AMp Prolif	BRCA2	0.712749	0.795	0.207	2.43174e-68	8.15557e-64	ENSG00000139618
AMp Prolif	MCM7	0.803811	0.738	0.175	5.59393e-68	1.87609e-63	ENSG00000166508
AMp Prolif	TUBA1B	2.15185	1	0.818	1.43136e-67	4.80048e-63	ENSG00000123416
AMp Prolif	NETO2	0.337152	0.582	0.099	6.28442e-67	2.10767e-62	ENSG00000171208
AMp Prolif	PSMC3IP	0.279141	0.516	0.078	1.25754e-66	4.21754e-62	ENSG00000131470
AMp Prolif	AC084033.3	0.658558	0.598	0.111	1.67425e-66	5.61511e-62	ENSG00000257698
AMp Prolif	SMC2	1.15178	0.951	0.404	7.09111e-66	2.37822e-61	ENSG00000136824
AMp Prolif	TMEM106C	0.787226	0.836	0.237	2.36454e-65	7.93018e-61	ENSG00000134291
AMp Prolif	CDKN2C	0.555298	0.68	0.144	9.53249e-65	3.19701e-60	ENSG00000123080
AMp Prolif	RFC3	0.403204	0.623	0.126	4.12381e-64	1.38304e-59	ENSG00000133119
AMp Prolif	C21orf58	0.271254	0.443	0.059	1.01812e-63	3.41457e-59	ENSG00000160298
AMp Prolif	ZWILCH	0.267878	0.582	0.105	1.34393e-63	4.50727e-59	ENSG00000174442
AMp Prolif	TUBB	2.06483	1	0.759	4.64019e-63	1.55623e-58	ENSG00000196230
AMp Prolif	PRIM1	0.484572	0.795	0.211	1.01732e-62	3.4119e-58	ENSG00000198056
AMp Prolif	CENPQ	0.349686	0.689	0.152	1.1726e-62	3.93267e-58	ENSG00000031691
AMp Prolif	ECT2	0.379818	0.73	0.169	3.09877e-62	1.03926e-57	ENSG00000114346
AMp Prolif	H2AFX	1.00393	0.77	0.217	1.02487e-61	3.43721e-57	ENSG00000188486
AMp Prolif	DTYMK	0.99309	0.943	0.397	3.19368e-61	1.0711e-56	ENSG00000168393
AMp Prolif	DHFR	0.872754	0.836	0.286	1.02834e-59	3.44884e-55	ENSG00000228716
AMp Prolif	PHF19	0.529667	0.869	0.217	9.15556e-59	3.07059e-54	ENSG00000119403
[truncated: 4,782 more rows]

## Sheet: 2
cluster	gene	avg_log2FC	pct.1	pct.2	p_val	p_val_adj	ENSEMBL_ID
0	CD40LG	1.33634	0.823	0.209	1.47156e-256	4.93532e-252	ENSG00000102245
0	SPOCK2	1.40986	0.924	0.303	1.35701e-253	4.55114e-249	ENSG00000107742
0	CD2	1.55596	1	0.483	9.37378e-238	3.14378e-233	ENSG00000116824
0	CXCR6	1.34951	0.795	0.215	1.67598e-235	5.6209e-231	ENSG00000172215
0	LINC01871	1.39214	0.886	0.278	3.16559e-230	1.06167e-225	ENSG00000235576
0	CD96	1.21783	0.869	0.278	4.24479e-218	1.42362e-213	ENSG00000153283
0	ETS1	1.2724	0.972	0.386	7.8761e-210	2.64149e-205	ENSG00000134954
0	KLRB1	1.53956	0.753	0.208	3.45457e-209	1.15859e-204	ENSG00000111796
0	IL32	1.41882	1	0.429	7.64819e-207	2.56505e-202	ENSG00000008517
0	LTB	1.66522	0.992	0.613	1.31446e-205	4.40842e-201	ENSG00000227507
0	CCR6	1.10007	0.684	0.171	2.37849e-205	7.97699e-201	ENSG00000112486
0	TRAT1	1.1138	0.746	0.2	4.99293e-203	1.67453e-198	ENSG00000163519
0	TRAC	1.28344	0.987	0.389	2.22296e-202	7.45537e-198	ENSG00000277734
0	TRBC2	1.34509	0.962	0.364	7.02084e-202	2.35465e-197	ENSG00000211772
0	TNFRSF25	0.966007	0.599	0.131	5.82482e-194	1.95353e-189	ENSG00000215788
0	CD3E	1.15453	0.989	0.389	4.63284e-193	1.55376e-188	ENSG00000198851
0	RORA	1.36698	0.884	0.468	5.04066e-193	1.69054e-188	ENSG00000069667
0	EMB	1.15282	0.891	0.364	1.93378e-191	6.48552e-187	ENSG00000170571
0	ADAM19	1.07423	0.679	0.184	1.15008e-188	3.85714e-184	ENSG00000135074
0	ITM2A	1.13312	0.703	0.191	1.76227e-188	5.91031e-184	ENSG00000078596
0	PTPN7	1.11709	0.787	0.263	5.43871e-185	1.82403e-180	ENSG00000143851
0	BCL11B	1.00859	0.73	0.208	1.51582e-181	5.08377e-177	ENSG00000127152
0	FYB1	1.19224	0.973	0.87	7.53635e-180	2.52754e-175	ENSG00000082074
0	RASGRP1	1.05158	0.784	0.253	6.07851e-178	2.03861e-173	ENSG00000172575
0	CD6	1.21817	0.767	0.29	1.6547e-177	5.54954e-173	ENSG00000013725
0	STK17A	1.21485	0.951	0.641	8.94592e-176	3.00028e-171	ENSG00000164543
0	ITGA4	1.2571	0.914	0.505	1.7001e-174	5.70179e-170	ENSG00000115232
0	LCK	1.01977	0.862	0.305	2.50746e-173	8.40951e-169	ENSG00000182866
0	CD3G	1.15837	0.976	0.475	6.09934e-171	2.0456e-166	ENSG00000160654
0	ZFP36L1	1.2423	0.939	0.719	1.56575e-169	5.2512e-165	ENSG00000185650
0	SYNE2	1.13319	0.903	0.344	2.26897e-168	7.60969e-164	ENSG00000054654
0	TRAF3IP3	1.01967	0.845	0.319	7.29622e-167	2.44701e-162	ENSG00000009790
0	CD3D	1.14158	0.975	0.528	2.09932e-164	7.04069e-160	ENSG00000167286
0	PTPRC	0.892014	1	0.99	2.57758e-163	8.64468e-159	ENSG00000081237
0	CD226	0.957581	0.647	0.186	1.06975e-161	3.58774e-157	ENSG00000150637
0	THEMIS	0.8442	0.641	0.173	1.44876e-158	4.85884e-154	ENSG00000172673
0	KIAA1551	1.12974	0.941	0.826	3.34345e-158	1.12133e-153	ENSG00000174718
0	MALAT1	1.06949	1	0.942	5.04171e-157	1.69089e-152	ENSG00000251562
0	ACAP1	0.952616	0.785	0.282	7.38772e-155	2.47769e-150	ENSG00000072818
0	ID2	1.20464	0.969	0.853	8.48255e-152	2.84488e-147	ENSG00000115738
0	SLFN5	1.13289	0.938	0.817	2.10738e-151	7.06772e-147	ENSG00000166750
0	BCL2	1.00039	0.784	0.292	2.37613e-150	7.96907e-146	ENSG00000171791
0	SRGAP3	0.802699	0.374	0.064	5.09368e-150	1.70832e-145	ENSG00000196220
0	IFNG	1.06086	0.555	0.143	2.47942e-148	8.31547e-144	ENSG00000111537
0	RFLNB	0.860121	0.703	0.22	1.06694e-147	3.57829e-143	ENSG00000183688
0	GOLGA8A	1.00408	0.582	0.182	2.95975e-143	9.92639e-139	ENSG00000175265
0	IKZF1	1.02693	0.903	0.783	3.37516e-141	1.13196e-136	ENSG00000185811
0	OXNAD1	1.01275	0.806	0.383	4.1893e-141	1.40501e-136	ENSG00000154814
0	HTRA1	0.566271	0.29	0.037	2.9415e-140	9.86521e-136	ENSG00000166033
0	ANXA6	0.890499	0.761	0.294	2.76582e-139	9.276e-135	ENSG00000197043
0	DPP4	0.891529	0.631	0.188	4.12776e-139	1.38437e-134	ENSG00000197635
0	CORO1A	0.99159	0.946	0.559	2.97689e-136	9.9839e-132	ENSG00000102879
0	CPNE7	0.729159	0.439	0.094	4.70617e-136	1.57836e-131	ENSG00000178773
0	STK17B	1.01407	0.941	0.844	8.81312e-136	2.95574e-131	ENSG00000081320
0	CKLF	0.944454	0.959	0.924	3.36956e-135	1.13008e-130	ENSG00000217555
0	RPLP1	0.64373	1	0.996	1.42736e-134	4.78708e-130	ENSG00000137818
0	SLAMF1	0.822503	0.592	0.173	1.53684e-134	5.15426e-130	ENSG00000117090
0	BATF	0.937219	0.729	0.291	1.35605e-132	4.54792e-128	ENSG00000156127
0	CLEC2D	0.856127	0.794	0.305	7.2316e-131	2.42533e-126	ENSG00000069493
0	BTG1	0.840235	0.997	0.974	2.829e-128	9.4879e-124	ENSG00000133639
0	TNFSF14	0.756792	0.603	0.182	6.15613e-128	2.06464e-123	ENSG00000125735
0	SKAP1	0.84843	0.819	0.362	2.77165e-127	9.29556e-123	ENSG00000141293
0	B3GALT2	0.616246	0.326	0.054	1.03791e-126	3.48093e-122	ENSG00000162630
0	AAK1	0.860939	0.932	0.864	1.12997e-125	3.7897e-121	ENSG00000115977
0	CAMK4	0.763317	0.564	0.164	1.02206e-124	3.42778e-120	ENSG00000152495
0	IL2RG	0.920025	0.927	0.833	2.78349e-124	9.33526e-120	ENSG00000147168
0	FNBP1	0.906295	0.908	0.852	5.05422e-124	1.69509e-119	ENSG00000187239
0	ANKRD12	0.95084	0.946	0.914	2.96233e-123	9.93506e-119	ENSG00000101745
0	YWHAQ	0.881286	0.917	0.875	3.55245e-123	1.19142e-118	ENSG00000134308
0	KMT2A	0.999071	0.879	0.768	3.43581e-122	1.1523e-117	ENSG00000118058
0	ATP2B4	1.00036	0.785	0.428	9.89191e-122	3.31755e-117	ENSG00000058668
0	LBH	0.785934	0.607	0.193	6.75717e-120	2.26622e-115	ENSG00000213626
0	CXCR3	0.771264	0.674	0.234	3.52089e-119	1.18084e-114	ENSG00000186810
0	AC004585.1	0.588362	0.294	0.047	1.02321e-118	3.43164e-114	ENSG00000266088
0	TUBA4A	0.758065	0.705	0.257	1.85064e-118	6.20666e-114	ENSG00000127824
0	AHNAK	0.899423	0.992	0.959	3.28126e-118	1.10047e-113	ENSG00000124942
0	RBL2	1.06796	0.811	0.638	3.75231e-118	1.25845e-113	ENSG00000103479
0	CSF2	0.802512	0.302	0.051	8.29777e-116	2.78291e-111	ENSG00000164400
0	PBXIP1	1.03087	0.808	0.531	5.76195e-114	1.93244e-109	ENSG00000163346
0	SH2D1A	0.714163	0.566	0.177	6.50039e-112	2.1801e-107	ENSG00000183918
0	HOPX	0.869655	0.617	0.211	6.75216e-111	2.26454e-106	ENSG00000171476
0	CD5	0.66067	0.403	0.098	1.43727e-110	4.82031e-106	ENSG00000110448
0	TRIB2	0.630512	0.414	0.103	1.89864e-110	6.36767e-106	ENSG00000071575
0	GOLGA8B	0.866321	0.544	0.193	4.79659e-110	1.60868e-105	ENSG00000215252
0	PDE4D	0.722002	0.446	0.12	1.5348e-108	5.1474e-104	ENSG00000113448
0	SCML4	0.65709	0.419	0.104	1.95487e-108	6.55625e-104	ENSG00000146285
0	SH3BGRL3	0.575761	1	0.993	7.65783e-108	2.56828e-103	ENSG00000142669
0	INPP4B	0.650199	0.41	0.102	5.91863e-106	1.98499e-101	ENSG00000109452
0	NFATC2	0.714569	0.473	0.14	1.4984e-105	5.02534e-101	ENSG00000101096
0	ARL4C	0.752282	0.845	0.421	3.07089e-104	1.02992e-99	ENSG00000188042
0	TMA7	0.615933	0.993	0.985	1.46643e-103	4.91813e-99	ENSG00000232112
0	TRBC1	1.23406	0.658	0.263	1.47621e-103	4.95091e-99	ENSG00000211751
0	LIMD2	0.801675	0.678	0.28	1.70954e-101	5.73344e-97	ENSG00000136490
0	FYN	0.81283	0.691	0.312	4.67127e-101	1.56665e-96	ENSG00000010810
0	PRDM1	0.80334	0.535	0.184	3.44049e-100	1.15387e-95	ENSG00000057657
0	STAT4	0.642321	0.434	0.121	3.5716e-99	1.19784e-94	ENSG00000138378
0	HMGB1	0.514348	1	0.987	8.26966e-99	2.77348e-94	ENSG00000189403
0	DDX5	0.636363	0.996	0.969	9.46269e-99	3.1736e-94	ENSG00000108654
0	PTMA	0.468499	1	0.996	3.32345e-98	1.11462e-93	ENSG00000187514
0	STK4	0.71033	0.925	0.907	4.53918e-98	1.52235e-93	ENSG00000101109
0	IL23R	0.500115	0.266	0.047	4.24346e-97	1.42317e-92	ENSG00000162594
0	GNG2	0.665251	0.644	0.241	9.24906e-97	3.10195e-92	ENSG00000186469
0	ARGLU1	0.814967	0.87	0.828	3.88688e-96	1.30358e-91	ENSG00000134884
0	RORC	0.431621	0.261	0.046	2.36216e-95	7.92223e-91	ENSG00000143365
0	CD99	0.643386	0.973	0.954	8.26944e-95	2.7734e-90	ENSG00000002586
0	KLF6	0.780927	0.97	0.953	1.10584e-93	3.70878e-89	ENSG00000067082
0	SLFN12L	0.713402	0.486	0.164	1.41251e-93	4.73726e-89	ENSG00000205045
0	ITGB1	0.745348	0.976	0.954	4.37967e-93	1.46885e-88	ENSG00000150093
0	TC2N	0.637077	0.483	0.148	9.37363e-93	3.14373e-88	ENSG00000165929
0	SEPT1	0.69855	0.609	0.242	1.08538e-92	3.64016e-88	ENSG00000180096
0	DDX17	0.738493	0.911	0.882	1.24478e-92	4.17474e-88	ENSG00000100201
0	CD48	0.761561	0.901	0.615	1.35468e-92	4.54331e-88	ENSG00000117091
0	PAG1	0.919491	0.826	0.737	2.82929e-92	9.48888e-88	ENSG00000076641
0	CD200R1	0.54109	0.353	0.088	3.59988e-92	1.20733e-87	ENSG00000163606
0	CYLD	0.881009	0.819	0.712	1.71683e-91	5.7579e-87	ENSG00000083799
0	TESPA1	0.526933	0.316	0.072	8.77445e-91	2.94277e-86	ENSG00000135426
0	CHD3	0.725583	0.612	0.261	1.84619e-89	6.19174e-85	ENSG00000170004
0	IFITM2	0.519123	0.843	0.591	4.8566e-89	1.62881e-84	ENSG00000185201
0	CDK6	0.784011	0.534	0.202	4.9214e-89	1.65054e-84	ENSG00000105810
0	MTRNR2L8	0.573713	0.997	0.983	8.03426e-89	2.69453e-84	ENSG00000255823
0	GPR171	0.630685	0.484	0.157	1.21859e-88	4.08691e-84	ENSG00000174946
0	SET	0.575084	0.975	0.956	2.97704e-87	9.98439e-83	ENSG00000119335
0	HLF	0.463026	0.25	0.046	3.47613e-87	1.16583e-82	ENSG00000108924
0	SEPT7	0.622462	0.948	0.952	5.0627e-87	1.69793e-82	ENSG00000122545
0	AC243960.1	0.657801	0.575	0.237	8.84704e-87	2.96712e-82	ENSG00000268027
0	WIPF1	0.835507	0.823	0.782	1.23915e-86	4.15586e-82	ENSG00000115935
0	ITK	0.559701	0.466	0.146	3.74423e-86	1.25574e-81	ENSG00000113263
0	SYNE1	0.713378	0.578	0.253	5.16937e-86	1.7337e-81	ENSG00000131018
0	RBPJ	0.739523	0.944	0.894	6.46983e-86	2.16985e-81	ENSG00000168214
0	IKZF3	0.682829	0.61	0.233	6.58712e-85	2.20919e-80	ENSG00000161405
0	RPS27A	0.458631	0.996	0.996	1.25877e-84	4.22168e-80	ENSG00000143947
0	LAT	0.721138	0.667	0.328	9.23962e-84	3.09878e-79	ENSG00000213658
0	ABCD2	0.442577	0.288	0.063	6.05026e-83	2.02914e-78	ENSG00000173208
0	GPR174	0.585346	0.452	0.144	1.30831e-82	4.3878e-78	ENSG00000147138
0	RGS16	0.797621	0.387	0.115	3.44421e-82	1.15512e-77	ENSG00000143333
0	ZNRF1	0.609134	0.445	0.147	4.26606e-82	1.43075e-77	ENSG00000186187
0	SON	0.56694	0.966	0.954	1.4312e-81	4.79997e-77	ENSG00000159140
0	SIT1	0.580865	0.469	0.158	1.87539e-80	6.28969e-76	ENSG00000137078
0	OCIAD2	0.658708	0.626	0.287	2.22022e-80	7.44619e-76	ENSG00000145247
0	GZMA	0.592616	0.668	0.266	6.10277e-80	2.04675e-75	ENSG00000145649
0	FKBP11	0.703273	0.535	0.225	6.9555e-80	2.33274e-75	ENSG00000134285
0	DAPK2	0.483281	0.288	0.067	9.36567e-80	3.14106e-75	ENSG00000035664
0	RASAL3	0.689506	0.617	0.295	3.77247e-79	1.26521e-74	ENSG00000105122
0	HNRNPA3	0.68913	0.898	0.88	8.66083e-79	2.90467e-74	ENSG00000170144
0	PNRC1	0.603042	0.941	0.922	2.60488e-78	8.73626e-74	ENSG00000146278
0	FAM102A	0.644918	0.494	0.189	4.1275e-78	1.38428e-73	ENSG00000167106
0	CCDC88C	0.599321	0.458	0.158	8.28293e-78	2.77793e-73	ENSG00000015133
0	TNFRSF18	0.421639	0.322	0.081	1.71789e-77	5.76144e-73	ENSG00000186891
0	PDCD4	0.838597	0.806	0.788	2.50719e-77	8.40861e-73	ENSG00000150593
0	RPSA	0.448092	0.99	0.988	2.67746e-77	8.97965e-73	ENSG00000168028
0	SLC38A1	0.584439	0.585	0.228	2.78423e-77	9.33777e-73	ENSG00000111371
0	JAK3	0.543214	0.377	0.115	5.87383e-77	1.96996e-72	ENSG00000105639
0	PDE7A	0.816029	0.559	0.287	8.05972e-77	2.70307e-72	ENSG00000205268
0	GRAP2	0.556026	0.459	0.155	1.82434e-76	6.11847e-72	ENSG00000100351
0	LEF1	0.45431	0.25	0.052	3.30935e-76	1.10989e-71	ENSG00000138795
0	CLSTN3	0.489628	0.335	0.093	6.47519e-76	2.17165e-71	ENSG00000139182
0	CD247	0.581293	0.552	0.21	1.79102e-75	6.00671e-71	ENSG00000198821
0	LINC01934	0.488725	0.308	0.078	2.20206e-75	7.38526e-71	ENSG00000234663
0	CELF2	0.843542	0.808	0.793	1.38727e-74	4.65261e-70	ENSG00000048740
0	RPS29	0.394237	0.997	0.995	2.7466e-74	9.21154e-70	ENSG00000213741
0	ARL6IP5	0.535091	0.976	0.958	2.82028e-74	9.45865e-70	ENSG00000144746
0	C15orf53	0.462387	0.271	0.063	4.74715e-74	1.5921e-69	ENSG00000175779
0	SH2D2A	0.486306	0.373	0.111	5.09145e-74	1.70757e-69	ENSG00000027869
0	AC004687.1	0.926195	0.667	0.439	8.65725e-74	2.90347e-69	ENSG00000265206
0	BIRC3	0.851211	0.559	0.266	1.25121e-73	4.19632e-69	ENSG00000023445
0	CHN1	0.47182	0.314	0.082	3.9e-73	1.30798e-68	ENSG00000128656
0	KMT2E	0.647519	0.849	0.838	4.80054e-73	1.61e-68	ENSG00000005483
0	MBNL1	0.642512	0.918	0.893	6.77931e-73	2.27365e-68	ENSG00000152601
0	IL2RB	0.479034	0.453	0.154	5.19469e-72	1.7422e-67	ENSG00000100385
0	ST8SIA4	0.703424	0.532	0.253	8.8071e-72	2.95373e-67	ENSG00000113532
0	CDC42SE2	0.76462	0.798	0.711	1.12368e-71	3.76859e-67	ENSG00000158985
0	PPP1R16B	0.411009	0.301	0.077	2.36385e-71	7.92788e-67	ENSG00000101445
0	JUND	0.550584	0.983	0.978	3.8622e-71	1.2953e-66	ENSG00000130522
0	SFXN1	0.656	0.473	0.199	2.64881e-70	8.88359e-66	ENSG00000164466
0	BHLHE40	0.757692	0.782	0.719	3.9341e-70	1.31942e-65	ENSG00000134107
0	HNRNPU	0.612197	0.922	0.909	3.98802e-70	1.3375e-65	ENSG00000153187
0	KIF21A	0.494551	0.374	0.115	5.17426e-70	1.73534e-65	ENSG00000139116
0	MZT2B	0.558057	0.893	0.899	1.09526e-69	3.67328e-65	ENSG00000152082
0	MACF1	0.860261	0.74	0.67	1.25868e-69	4.22136e-65	ENSG00000127603
0	CYTOR	0.774655	0.691	0.429	1.87799e-69	6.2984e-65	ENSG00000222041
0	ADA	0.572613	0.377	0.129	2.04535e-69	6.85969e-65	ENSG00000196839
0	LCP2	0.770008	0.767	0.696	2.24468e-69	7.52822e-65	ENSG00000043462
0	PNISR	0.693414	0.833	0.807	2.30906e-69	7.74413e-65	ENSG00000132424
0	MYH9	0.627917	0.925	0.888	2.45181e-69	8.22289e-65	ENSG00000100345
0	CD82	0.823311	0.633	0.411	3.24545e-69	1.08846e-64	ENSG00000085117
0	N4BP2L2	0.626808	0.871	0.853	3.63121e-69	1.21784e-64	ENSG00000244754
0	SLC9A3R1	0.750998	0.756	0.628	6.77913e-69	2.27358e-64	ENSG00000109062
0	FLT3LG	0.626486	0.552	0.247	9.53416e-69	3.19757e-64	ENSG00000090554
0	MTRNR2L12	0.569105	0.953	0.941	1.53521e-68	5.14878e-64	ENSG00000269028
0	EEF1D	0.461733	0.96	0.977	2.41643e-68	8.10422e-64	ENSG00000104529
0	SH3KBP1	0.773426	0.73	0.57	4.83082e-68	1.62016e-63	ENSG00000147010
0	HP1BP3	0.593922	0.891	0.879	8.59787e-68	2.88355e-63	ENSG00000127483
0	YWHAZ	0.464146	0.973	0.972	1.5474e-67	5.18968e-63	ENSG00000164924
0	NCR3	0.537618	0.395	0.13	2.54117e-67	8.52257e-63	ENSG00000204475
0	HLA-E	0.387662	0.999	0.994	4.06495e-67	1.3633e-62	ENSG00000204592
0	CDC14A	0.654617	0.463	0.195	1.84705e-66	6.19464e-62	ENSG00000079335
0	RPL13	0.379248	0.997	0.994	2.12385e-66	7.12298e-62	ENSG00000167526
0	ANP32E	0.723614	0.766	0.693	3.55359e-66	1.1918e-61	ENSG00000143401
0	RPS3	0.387813	0.992	0.993	5.16325e-66	1.73165e-61	ENSG00000149273
0	ZEB1	0.488131	0.326	0.098	7.73963e-66	2.59572e-61	ENSG00000148516
0	LINC01943	0.599538	0.427	0.155	1.7038e-65	5.71419e-61	ENSG00000280721
0	PTP4A2	0.569155	0.908	0.909	2.60263e-65	8.7287e-61	ENSG00000184007
0	CCND2	0.660183	0.585	0.285	2.61998e-65	8.7869e-61	ENSG00000118971
0	PLCG2	0.505534	0.915	0.926	3.0982e-65	1.03908e-60	ENSG00000197943
0	ICAM3	0.647543	0.705	0.444	3.40968e-65	1.14354e-60	ENSG00000076662
0	OPTN	0.699401	0.785	0.722	5.69235e-65	1.9091e-60	ENSG00000123240
0	RNF213	0.591564	0.934	0.892	9.10767e-65	3.05453e-60	ENSG00000173821
0	JAK1	0.606433	0.86	0.883	1.09804e-64	3.68259e-60	ENSG00000162434
0	GBP5	0.842518	0.725	0.581	1.43308e-64	4.80626e-60	ENSG00000154451
0	CCDC167	0.748533	0.729	0.575	2.80908e-64	9.42108e-60	ENSG00000198937
0	FAM107B	0.577487	0.904	0.883	3.08082e-64	1.03325e-59	ENSG00000065809
0	DDX6	0.702122	0.767	0.747	6.72081e-64	2.25403e-59	ENSG00000110367
0	DIAPH1	0.646012	0.884	0.861	7.32402e-64	2.45633e-59	ENSG00000131504
0	UBASH3A	0.418841	0.285	0.077	8.84063e-64	2.96497e-59	ENSG00000160185
0	RSRP1	0.640868	0.804	0.764	1.13588e-63	3.8095e-59	ENSG00000117616
0	RPS15A	0.383235	0.993	0.993	1.35893e-63	4.55759e-59	ENSG00000134419
0	RAC2	0.527266	0.907	0.89	2.62325e-63	8.79786e-59	ENSG00000128340
0	MBP	0.636065	0.836	0.825	5.53463e-63	1.8562e-58	ENSG00000197971
0	MYL12B	0.397107	0.992	0.982	4.12756e-62	1.3843e-57	ENSG00000118680
0	NLRC3	0.443861	0.284	0.079	5.76368e-62	1.93302e-57	ENSG00000167984
0	RPS18	0.340462	1	0.993	6.70701e-61	2.2494e-56	ENSG00000231500
0	TRERF1	0.439188	0.294	0.088	1.08406e-60	3.63573e-56	ENSG00000124496
0	PERP	0.414839	0.381	0.128	2.09781e-60	7.03562e-56	ENSG00000112378
0	GAPDH	0.435037	0.984	0.982	2.18645e-60	7.33292e-56	ENSG00000111640
0	RPS27	0.365768	0.999	0.996	2.21058e-60	7.41383e-56	ENSG00000177954
0	APOBEC3H	0.444848	0.383	0.131	4.26192e-60	1.42936e-55	ENSG00000100298
0	RPL34	0.331379	1	0.995	1.1662e-59	3.91121e-55	ENSG00000109475
0	TOX2	0.332026	0.178	0.034	1.65585e-59	5.55339e-55	ENSG00000124191
0	SPTAN1	0.735111	0.734	0.695	2.41957e-59	8.11476e-55	ENSG00000197694
0	LAX1	0.362709	0.229	0.055	3.4936e-59	1.17168e-54	ENSG00000122188
0	RPL35A	0.345871	0.999	0.992	8.53782e-59	2.86341e-54	ENSG00000182899
0	SLC9A9	0.397877	0.253	0.07	1.37303e-58	4.60487e-54	ENSG00000181804
0	NR3C1	0.660874	0.804	0.81	1.40061e-58	4.69738e-54	ENSG00000113580
0	KDM5B	0.769716	0.53	0.307	1.5275e-58	5.12292e-54	ENSG00000117139
0	SLC5A3	0.707565	0.456	0.223	1.90521e-58	6.38971e-54	ENSG00000198743
0	CD28	0.355851	0.236	0.058	2.24343e-58	7.52401e-54	ENSG00000178562
0	DDX24	0.491093	0.911	0.909	2.64078e-58	8.85666e-54	ENSG00000089737
0	RPS19	0.342884	1	0.994	7.15735e-58	2.40043e-53	ENSG00000105372
0	BHLHE40-AS1	0.379418	0.179	0.036	8.3369e-58	2.79603e-53	ENSG00000235831
0	KLRG1	0.537672	0.338	0.117	2.02009e-57	6.77497e-53	ENSG00000139187
0	PTPN13	0.360645	0.185	0.039	2.10289e-57	7.05266e-53	ENSG00000163629
0	RPS4X	0.345157	0.994	0.989	2.97448e-57	9.97582e-53	ENSG00000198034
0	MIER1	0.620686	0.778	0.79	3.49317e-57	1.17154e-52	ENSG00000198160
0	RPLP2	0.288762	0.997	0.993	3.87007e-57	1.29794e-52	ENSG00000177600
0	PRKCQ	0.44991	0.315	0.101	7.14315e-57	2.39567e-52	ENSG00000065675
0	ADAM8	0.408096	0.294	0.091	7.21567e-57	2.41999e-52	ENSG00000151651
0	RHOF	0.570782	0.578	0.305	1.64651e-56	5.52206e-52	ENSG00000139725
0	ANKRD44	0.743606	0.688	0.578	4.97178e-56	1.66743e-51	ENSG00000065413
0	RPL18	0.318035	0.993	0.993	6.14081e-56	2.05951e-51	ENSG00000063177
0	SP100	0.604623	0.818	0.829	1.49973e-55	5.02981e-51	ENSG00000067066
0	RPL13A	0.300729	0.999	0.993	8.55447e-55	2.869e-50	ENSG00000142541
0	EVL	0.57912	0.9	0.861	9.45111e-55	3.16971e-50	ENSG00000196405
0	HNRNPA2B1	0.483209	0.97	0.954	1.01009e-54	3.38764e-50	ENSG00000122566
0	ARHGDIB	0.383454	0.99	0.977	1.45434e-54	4.87755e-50	ENSG00000111348
0	RPL3	0.318443	1	0.992	5.489e-54	1.8409e-49	ENSG00000100316
0	NTRK2	0.335657	0.167	0.033	1.0313e-53	3.45879e-49	ENSG00000148053
0	RPL36AL	0.369373	0.989	0.985	1.43344e-53	4.80747e-49	ENSG00000165502
0	RPS7	0.31247	0.994	0.993	1.80088e-53	6.03978e-49	ENSG00000171863
0	MYCBP2	0.742037	0.758	0.768	2.18482e-53	7.32744e-49	ENSG00000005810
0	SUSD3	0.55049	0.472	0.226	3.91685e-53	1.31363e-48	ENSG00000157303
0	ACTN4	0.56666	0.839	0.848	4.49763e-53	1.50842e-48	ENSG00000130402
0	DDIT4	0.818885	0.459	0.236	4.85194e-53	1.62724e-48	ENSG00000168209
0	SYNRG	0.688027	0.706	0.652	6.00929e-53	2.0154e-48	ENSG00000275066
0	SYNE3	0.531763	0.374	0.151	7.32483e-53	2.4566e-48	ENSG00000176438
0	DEK	0.464751	0.945	0.953	1.48431e-52	4.97808e-48	ENSG00000124795
0	NBL1	0.37174	0.244	0.068	1.51801e-52	5.09109e-48	ENSG00000158747
0	ZAP70	0.39065	0.274	0.083	2.60567e-52	8.73888e-48	ENSG00000115085
0	TANK	0.642022	0.751	0.753	2.82787e-52	9.4841e-48	ENSG00000136560
0	ATP2A3	0.3769	0.319	0.109	3.63636e-52	1.21956e-47	ENSG00000074370
0	TESC	0.389288	0.275	0.085	8.77269e-52	2.94218e-47	ENSG00000088992
0	PPP2R2B	0.437147	0.287	0.091	9.66652e-52	3.24196e-47	ENSG00000156475
0	PLP2	0.506919	0.891	0.861	1.05181e-51	3.52757e-47	ENSG00000102007
0	UBXN10-AS1	0.353568	0.167	0.035	1.25385e-51	4.20517e-47	ENSG00000225986
0	SEPT6	0.680819	0.729	0.711	1.43289e-51	4.80564e-47	ENSG00000125354
0	GLCCI1	0.455973	0.308	0.109	1.53791e-51	5.15785e-47	ENSG00000106415
0	RPL23A	0.316567	0.999	0.992	9.7275e-51	3.26241e-46	ENSG00000198242
0	TBC1D10C	0.601136	0.742	0.713	1.02427e-50	3.43519e-46	ENSG00000175463
0	NKTR	0.714236	0.677	0.592	1.80629e-50	6.05792e-46	ENSG00000114857
0	CST7	0.304001	0.545	0.237	2.38678e-50	8.00479e-46	ENSG00000077984
0	ATP8B2	0.404631	0.306	0.103	2.51067e-50	8.4203e-46	ENSG00000143515
0	NCL	0.459989	0.96	0.942	2.75615e-50	9.24359e-46	ENSG00000115053
0	RBM39	0.463867	0.886	0.901	9.20493e-50	3.08715e-45	ENSG00000131051
0	JAKMIP1	0.333669	0.277	0.086	9.40547e-50	3.1544e-45	ENSG00000152969
0	UBC	0.37424	0.994	0.983	2.54679e-49	8.54144e-45	ENSG00000150991
0	CCR5	0.489403	0.377	0.157	3.21788e-49	1.07921e-44	ENSG00000160791
0	CFLAR	0.56874	0.791	0.801	3.87109e-49	1.29829e-44	ENSG00000003402
0	SEPT9	0.603351	0.736	0.74	6.71407e-49	2.25176e-44	ENSG00000184640
0	SUB1	0.429047	0.912	0.933	8.64538e-49	2.89949e-44	ENSG00000113387
0	CDCA7	0.38522	0.223	0.062	1.50209e-48	5.03769e-44	ENSG00000144354
0	RPS12	0.313631	0.997	0.993	1.61154e-48	5.40479e-44	ENSG00000112306
0	IL18R1	0.364423	0.198	0.051	1.71647e-48	5.7567e-44	ENSG00000115604
0	TMEM156	0.327292	0.188	0.046	1.87825e-48	6.29928e-44	ENSG00000121895
0	HNRNPK	0.439379	0.935	0.932	1.9324e-48	6.48089e-44	ENSG00000165119
0	ARHGAP30	0.52874	0.812	0.817	1.98404e-48	6.65408e-44	ENSG00000186517
0	HMGN1	0.484416	0.91	0.882	3.40563e-48	1.14218e-43	ENSG00000205581
0	BUB3	0.620354	0.726	0.728	6.08014e-48	2.03916e-43	ENSG00000154473
0	PPP2R5C	0.560979	0.751	0.78	1.93646e-47	6.49449e-43	ENSG00000078304
0	KIF5C	0.34679	0.261	0.08	3.49449e-47	1.17198e-42	ENSG00000168280
0	LZTS1	0.257227	0.155	0.032	5.40057e-47	1.81124e-42	ENSG00000061337
0	GIMAP7	0.510864	0.716	0.532	5.52583e-47	1.85325e-42	ENSG00000179144
0	EIF4E3	0.479595	0.394	0.173	6.52238e-47	2.18747e-42	ENSG00000163412
0	IGFBP4	0.327571	0.15	0.031	8.18925e-47	2.74651e-42	ENSG00000141753
0	TSPAN2	0.388672	0.318	0.113	1.148e-46	3.85018e-42	ENSG00000134198
0	ANKRD11	0.619149	0.761	0.781	1.60617e-46	5.38676e-42	ENSG00000167522
0	RNF19A	0.696284	0.675	0.641	1.7342e-46	5.81615e-42	ENSG00000034677
0	CASS4	0.343107	0.219	0.063	2.66833e-46	8.94904e-42	ENSG00000087589
0	NELL2	0.344487	0.236	0.07	3.99758e-46	1.34071e-41	ENSG00000184613
0	TRPS1	0.793958	0.603	0.485	4.02256e-46	1.34909e-41	ENSG00000104447
0	RPL4	0.356003	0.986	0.977	4.54781e-46	1.52525e-41	ENSG00000174444
0	PYHIN1	0.449225	0.363	0.149	6.57182e-46	2.20406e-41	ENSG00000163564
0	PLEKHF1	0.378663	0.326	0.12	8.64787e-46	2.90032e-41	ENSG00000166289
0	MYL12A	0.303351	0.997	0.993	1.31692e-45	4.4167e-41	ENSG00000101608
0	TRAF1	0.403423	0.297	0.107	1.48305e-45	4.97386e-41	ENSG00000056558
0	APOBEC3G	0.404169	0.763	0.633	1.66353e-45	5.57915e-41	ENSG00000239713
0	LUC7L3	0.60874	0.757	0.783	1.71848e-45	5.76343e-41	ENSG00000108848
0	SYTL1	0.554713	0.497	0.287	3.71106e-45	1.24462e-40	ENSG00000142765
0	SMARCA2	0.73815	0.688	0.687	4.23948e-45	1.42184e-40	ENSG00000080503
0	ELK3	0.661726	0.516	0.328	4.72654e-45	1.58519e-40	ENSG00000111145
0	TTC39C	0.739452	0.633	0.507	5.24623e-45	1.75948e-40	ENSG00000168234
0	SLA2	0.334545	0.25	0.078	5.28665e-45	1.77304e-40	ENSG00000101082
0	BTLA	0.316317	0.168	0.04	5.56627e-45	1.86681e-40	ENSG00000186265
0	TNFAIP8	0.628997	0.739	0.723	6.1857e-45	2.07456e-40	ENSG00000145779
0	SLF1	0.735913	0.499	0.302	7.57224e-45	2.53958e-40	ENSG00000133302
0	MZT2A	0.673425	0.689	0.646	1.35494e-44	4.5442e-40	ENSG00000173272
0	NEDD9	0.623298	0.503	0.303	1.48013e-44	4.96406e-40	ENSG00000111859
0	RPL37	0.265378	0.997	0.994	2.31356e-44	7.75922e-40	ENSG00000145592
0	FAM118A	0.490984	0.439	0.216	2.5459e-44	8.53845e-40	ENSG00000100376
0	RPL18A	0.276144	0.996	0.993	3.11456e-44	1.04456e-39	ENSG00000105640
0	TERF2IP	0.508164	0.774	0.821	4.24669e-44	1.42426e-39	ENSG00000166848
0	RPS6	0.289452	0.999	0.992	4.40202e-44	1.47635e-39	ENSG00000137154
0	SRSF7	0.473758	0.838	0.864	4.58283e-44	1.53699e-39	ENSG00000115875
0	CEP85L	0.592187	0.352	0.161	4.96447e-44	1.66498e-39	ENSG00000111860
0	IVNS1ABP	0.638865	0.726	0.709	1.3018e-43	4.36597e-39	ENSG00000116679
0	MRPS6	0.626725	0.696	0.645	1.30849e-43	4.38842e-39	ENSG00000243927
0	G3BP2	0.582056	0.777	0.807	1.43955e-43	4.82795e-39	ENSG00000138757
0	RARRES3	0.722804	0.713	0.691	1.59062e-43	5.33463e-39	ENSG00000133321
0	RPL10	0.278394	1	0.993	1.61592e-43	5.41947e-39	ENSG00000147403
0	MLLT6	0.617998	0.521	0.324	1.84366e-43	6.18328e-39	ENSG00000275023
0	CERK	0.613079	0.468	0.277	2.92859e-43	9.8219e-39	ENSG00000100422
0	P2RY10	0.345127	0.254	0.084	6.20827e-43	2.08213e-38	ENSG00000078589
0	FASLG	0.31214	0.26	0.085	1.07292e-42	3.59837e-38	ENSG00000117560
0	TSTD1	0.634123	0.701	0.629	1.65121e-42	5.53782e-38	ENSG00000215845
0	SSBP4	0.568879	0.712	0.676	2.07233e-42	6.9502e-38	ENSG00000130511
0	CLU	0.358207	0.226	0.069	2.90583e-42	9.74558e-38	ENSG00000120885
0	RPL36	0.255362	0.994	0.992	4.28075e-42	1.43568e-37	ENSG00000130255
0	C12orf57	0.518969	0.791	0.758	6.09068e-42	2.04269e-37	ENSG00000111678
0	ST8SIA1	0.253548	0.141	0.03	8.66695e-42	2.90672e-37	ENSG00000111728
0	ARHGAP45	0.548423	0.511	0.313	1.45611e-41	4.88349e-37	ENSG00000180448
0	SIRPG	0.309915	0.184	0.049	1.92047e-41	6.44086e-37	ENSG00000089012
0	AKNA	0.612535	0.559	0.395	2.22458e-41	7.46081e-37	ENSG00000106948
0	XBP1	0.625398	0.727	0.747	6.63704e-41	2.22593e-36	ENSG00000100219
0	ZNF831	0.299405	0.182	0.049	1.11652e-40	3.74457e-36	ENSG00000124203
0	HINT1	0.36778	0.962	0.96	1.32734e-40	4.45162e-36	ENSG00000169567
0	ABCB1	0.316485	0.195	0.055	1.46263e-40	4.90537e-36	ENSG00000085563
0	RAB37	0.3103	0.184	0.05	1.54735e-40	5.18949e-36	ENSG00000172794
0	PPP1R18	0.558215	0.734	0.758	1.99596e-40	6.69407e-36	ENSG00000146112
0	PPP1R12A	0.520298	0.77	0.809	2.22826e-40	7.47315e-36	ENSG00000058272
0	ADARB1	0.362025	0.246	0.084	2.89171e-40	9.69821e-36	ENSG00000197381
0	PSME1	0.4204	0.942	0.939	3.57483e-40	1.19893e-35	ENSG00000092010
0	SOCS1	0.674889	0.597	0.409	7.40712e-40	2.4842e-35	ENSG00000185338
0	TNFRSF4	0.305704	0.182	0.05	8.50064e-40	2.85095e-35	ENSG00000186827
0	RUNX2	0.52499	0.346	0.167	9.18951e-40	3.08198e-35	ENSG00000124813
0	GPBP1	0.576473	0.71	0.727	1.55082e-39	5.20115e-35	ENSG00000062194
0	PRRC2C	0.476	0.907	0.924	2.2989e-39	7.71004e-35	ENSG00000117523
0	DPF3	0.271511	0.151	0.037	3.40439e-39	1.14176e-34	ENSG00000205683
0	PCM1	0.548112	0.758	0.789	4.15883e-39	1.39479e-34	ENSG00000078674
0	MDFIC	0.554786	0.736	0.775	5.64779e-39	1.89416e-34	ENSG00000135272
0	ARF6	0.43259	0.822	0.868	1.00951e-38	3.38568e-34	ENSG00000165527
0	PSTPIP1	0.50412	0.439	0.241	1.11549e-38	3.74111e-34	ENSG00000140368
0	PLCG1	0.289477	0.174	0.048	1.27013e-38	4.25978e-34	ENSG00000124181
0	FUT8	0.535673	0.373	0.195	1.34364e-38	4.50629e-34	ENSG00000033170
0	LY9	0.301374	0.234	0.077	1.46351e-38	4.90833e-34	ENSG00000122224
0	MSC	0.274	0.215	0.067	3.61111e-38	1.21109e-33	ENSG00000178860
0	LCP1	0.389782	0.982	0.956	5.81014e-38	1.94861e-33	ENSG00000136167
0	ARID4B	0.621441	0.722	0.76	6.67607e-38	2.23902e-33	ENSG00000054267
0	HIST1H1C	0.674009	0.569	0.411	9.9041e-38	3.32164e-33	ENSG00000187837
0	TNFAIP3	0.794319	0.599	0.517	1.04917e-37	3.51872e-33	ENSG00000118503
0	ELOVL6	0.276465	0.171	0.046	1.48996e-37	4.99703e-33	ENSG00000170522
0	RPL6	0.253113	0.993	0.992	1.62865e-37	5.46218e-33	ENSG00000089009
0	APBB1IP	0.450056	0.797	0.849	1.70591e-37	5.72127e-33	ENSG00000077420
0	GATA3	0.511021	0.408	0.212	2.86023e-37	9.59263e-33	ENSG00000107485
0	VAMP2	0.503018	0.736	0.77	5.42393e-37	1.81908e-32	ENSG00000220205
0	CALM1	0.280565	0.999	0.993	5.84946e-37	1.96179e-32	ENSG00000198668
0	SMCHD1	0.502137	0.713	0.703	8.45171e-37	2.83453e-32	ENSG00000101596
0	GPR68	0.264397	0.191	0.057	1.19683e-36	4.01395e-32	ENSG00000119714
0	ZNF507	0.281338	0.171	0.048	2.63436e-36	8.83513e-32	ENSG00000168813
0	BPTF	0.579443	0.749	0.789	4.98175e-36	1.67078e-31	ENSG00000171634
0	TBX21	0.25671	0.192	0.058	6.22122e-36	2.08647e-31	ENSG00000073861
0	ZNF652	0.676023	0.588	0.506	7.13262e-36	2.39214e-31	ENSG00000198740
0	PIM1	0.609182	0.713	0.66	7.51733e-36	2.52116e-31	ENSG00000137193
0	ZC3HAV1	0.65932	0.634	0.592	1.09282e-35	3.6651e-31	ENSG00000105939
0	RNF157	0.327856	0.205	0.066	1.92343e-35	6.45079e-31	ENSG00000141576
0	CARD11	0.284101	0.192	0.06	2.49539e-35	8.36903e-31	ENSG00000198286
0	ST6GAL1	0.36003	0.273	0.111	2.98045e-35	9.99583e-31	ENSG00000073849
0	GLS	0.60663	0.688	0.713	3.48913e-35	1.17018e-30	ENSG00000115419
0	RAD21	0.437174	0.768	0.805	4.08998e-35	1.3717e-30	ENSG00000164754
0	CCSER2	0.665543	0.643	0.602	4.3025e-35	1.44297e-30	ENSG00000107771
0	PLEKHA5	0.38958	0.26	0.104	5.19351e-35	1.7418e-30	ENSG00000052126
0	PRMT2	0.50388	0.747	0.804	1.03646e-34	3.4761e-30	ENSG00000160310
0	OXCT1	0.282186	0.229	0.081	1.09418e-34	3.66965e-30	ENSG00000083720
0	CRACR2A	0.304662	0.203	0.07	1.40489e-34	4.71172e-30	ENSG00000130038
0	CCDC107	0.553804	0.701	0.745	1.48289e-34	4.97332e-30	ENSG00000159884
0	ITGB2-AS1	0.296629	0.218	0.075	1.55276e-34	5.20765e-30	ENSG00000227039
0	LINC00861	0.368961	0.267	0.102	1.92836e-34	6.46735e-30	ENSG00000245164
0	EML4	0.481484	0.856	0.822	2.1197e-34	7.10905e-30	ENSG00000143924
0	RPS26	0.293057	0.97	0.972	5.41538e-34	1.81621e-29	ENSG00000197728
0	SENP7	0.518316	0.421	0.248	8.11903e-34	2.72296e-29	ENSG00000138468
0	SSR2	0.385344	0.829	0.86	8.48129e-34	2.84446e-29	ENSG00000163479
0	TNFSF10	0.653144	0.689	0.673	9.95672e-34	3.33928e-29	ENSG00000121858
0	FGFR1OP2	0.546305	0.702	0.754	1.25733e-33	4.21685e-29	ENSG00000111790
0	PA2G4	0.460489	0.79	0.853	3.09974e-33	1.03959e-28	ENSG00000170515
0	UBE2D2	0.414251	0.798	0.873	3.44373e-33	1.15496e-28	ENSG00000131508
0	PRPF38B	0.647859	0.684	0.719	6.11406e-33	2.05053e-28	ENSG00000134186
0	RPL31	0.264432	0.983	0.985	8.97616e-33	3.01042e-28	ENSG00000071082
0	ANAPC16	0.441529	0.799	0.866	1.11985e-32	3.75575e-28	ENSG00000166295
0	RASSF2	0.357304	0.321	0.148	1.13962e-32	3.82206e-28	ENSG00000101265
0	PRPF4B	0.543373	0.71	0.769	1.82591e-32	6.12374e-28	ENSG00000112739
0	AGFG2	0.357967	0.25	0.102	1.94419e-32	6.52041e-28	ENSG00000106351
0	NCOR1	0.49257	0.775	0.831	3.28534e-32	1.10184e-27	ENSG00000141027
0	TARSL2	0.53239	0.401	0.237	3.90067e-32	1.30821e-27	ENSG00000185418
0	EZR	0.361782	0.847	0.883	4.60589e-32	1.54473e-27	ENSG00000092820
0	EID1	0.398151	0.826	0.858	6.40384e-32	2.14772e-27	ENSG00000255302
0	CAPZB	0.401825	0.864	0.877	7.40502e-32	2.4835e-27	ENSG00000077549
0	FXYD5	0.353717	0.876	0.911	8.99606e-32	3.0171e-27	ENSG00000089327
0	F2R	0.278034	0.215	0.076	1.00412e-31	3.36761e-27	ENSG00000181104
0	PHTF2	0.674963	0.549	0.486	1.0891e-31	3.65263e-27	ENSG00000006576
0	PREX1	0.608144	0.633	0.606	1.14885e-31	3.853e-27	ENSG00000124126
0	SLAMF6	0.343921	0.243	0.096	1.28832e-31	4.32077e-27	ENSG00000162739
0	XYLT1	0.273857	0.168	0.053	1.406e-31	4.71546e-27	ENSG00000103489
0	AC114760.2	0.448227	0.305	0.148	1.53524e-31	5.1489e-27	ENSG00000272211
0	TPM3	0.329056	0.986	0.968	2.74422e-31	9.20356e-27	ENSG00000143549
0	KIAA0040	0.479335	0.595	0.457	3.45832e-31	1.15985e-26	ENSG00000235750
0	ADAM12	0.428275	0.206	0.081	3.50228e-31	1.1746e-26	ENSG00000148848
0	KLF13	0.465738	0.736	0.784	4.18082e-31	1.40216e-26	ENSG00000169926
0	PTPN4	0.496516	0.456	0.277	5.7289e-31	1.92136e-26	ENSG00000088179
0	UTRN	0.686394	0.61	0.597	7.6552e-31	2.5674e-26	ENSG00000152818
0	HELZ	0.658989	0.552	0.479	9.33795e-31	3.13176e-26	ENSG00000198265
0	CISH	0.557506	0.688	0.668	1.14817e-30	3.85074e-26	ENSG00000114737
0	RPLP0	0.257861	0.99	0.987	1.57704e-30	5.28908e-26	ENSG00000089157
0	ZNF292	0.628821	0.588	0.538	1.6224e-30	5.44121e-26	ENSG00000188994
0	ARHGEF1	0.538211	0.626	0.592	2.21856e-30	7.44061e-26	ENSG00000076928
0	HNRNPD	0.48076	0.751	0.827	5.97932e-30	2.00535e-25	ENSG00000138668
0	HELB	0.502484	0.363	0.205	6.49637e-30	2.17875e-25	ENSG00000127311
0	SMG1	0.576397	0.617	0.604	6.81868e-30	2.28685e-25	ENSG00000157106
0	GZMM	0.257673	0.343	0.152	6.94751e-30	2.33005e-25	ENSG00000197540
0	IFFO2	0.340576	0.236	0.097	7.97835e-30	2.67578e-25	ENSG00000169991
0	RHOH	0.39335	0.415	0.227	8.02151e-30	2.69025e-25	ENSG00000168421
0	PHLDA1	0.562396	0.35	0.191	8.6448e-30	2.89929e-25	ENSG00000139289
0	PSIP1	0.538379	0.655	0.614	8.99351e-30	3.01624e-25	ENSG00000164985
0	KIF21B	0.340112	0.253	0.108	1.21202e-29	4.06487e-25	ENSG00000116852
0	SAMSN1	0.559393	0.655	0.611	1.40373e-29	4.70783e-25	ENSG00000155307
0	CCDC85B	0.458631	0.696	0.737	1.40881e-29	4.72487e-25	ENSG00000175602
0	DGKA	0.45372	0.301	0.151	1.56294e-29	5.24177e-25	ENSG00000065357
0	NPM1	0.282761	0.963	0.974	2.7607e-29	9.25885e-25	ENSG00000181163
0	SF3B1	0.449522	0.743	0.809	4.48822e-29	1.50526e-24	ENSG00000115524
0	RABAC1	0.350185	0.811	0.875	4.84356e-29	1.62443e-24	ENSG00000105404
0	PRDX2	0.480609	0.658	0.642	5.89169e-29	1.97596e-24	ENSG00000167815
0	PSMA3-AS1	0.609869	0.569	0.519	9.92389e-29	3.32828e-24	ENSG00000257621
0	CBX3	0.401455	0.849	0.874	1.04583e-28	3.5075e-24	ENSG00000122565
0	OST4	0.300039	0.948	0.938	1.92199e-28	6.44597e-24	ENSG00000228474
0	ATF7IP2	0.581753	0.418	0.286	2.3087e-28	7.74292e-24	ENSG00000166669
0	PRKCB	0.353878	0.275	0.126	2.69756e-28	9.04706e-24	ENSG00000166501
0	HNRNPC	0.344621	0.876	0.899	3.23899e-28	1.08629e-23	ENSG00000092199
0	TPR	0.473418	0.761	0.816	6.21732e-28	2.08516e-23	ENSG00000047410
0	TRAF5	0.359923	0.305	0.151	8.41969e-28	2.8238e-23	ENSG00000082512
0	TCEA1	0.387637	0.766	0.831	8.95289e-28	3.00262e-23	ENSG00000187735
0	TMEM120B	0.458252	0.41	0.241	9.37917e-28	3.14559e-23	ENSG00000188735
0	APRT	0.321479	0.876	0.893	1.07749e-27	3.61369e-23	ENSG00000198931
0	AP002387.2	0.27504	0.23	0.093	1.36017e-27	4.56173e-23	ENSG00000254682
0	IL7R	0.729978	0.726	0.701	1.48565e-27	4.98256e-23	ENSG00000168685
0	FAM117A	0.341654	0.271	0.123	1.89627e-27	6.35971e-23	ENSG00000121104
0	DUSP5	0.369957	0.249	0.115	3.25123e-27	1.0904e-22	ENSG00000138166
0	ODF2L	0.678109	0.484	0.374	3.31276e-27	1.11103e-22	ENSG00000122417
0	TSEN54	0.415899	0.333	0.184	3.61978e-27	1.214e-22	ENSG00000182173
0	MSI2	0.457063	0.387	0.235	4.21659e-27	1.41416e-22	ENSG00000153944
0	IFI16	0.433267	0.792	0.842	4.23633e-27	1.42078e-22	ENSG00000163565
0	SYTL2	0.291842	0.205	0.079	5.00209e-27	1.6776e-22	ENSG00000137501
0	FUS	0.496425	0.692	0.738	6.49425e-27	2.17804e-22	ENSG00000089280
0	KCTD7	0.415139	0.281	0.14	7.99918e-27	2.68277e-22	ENSG00000243335
0	MGAT4A	0.581441	0.627	0.658	8.61213e-27	2.88834e-22	ENSG00000071073
0	PCNX2	0.387551	0.277	0.137	1.13778e-26	3.81588e-22	ENSG00000135749
0	DDX3X	0.435964	0.71	0.771	1.14251e-26	3.83174e-22	ENSG00000215301
0	KLF12	0.321881	0.222	0.092	1.1448e-26	3.83944e-22	ENSG00000118922
0	TCF25	0.377666	0.816	0.855	1.34366e-26	4.50635e-22	ENSG00000141002
0	SFMBT2	0.509383	0.37	0.228	1.90605e-26	6.39253e-22	ENSG00000198879
0	HIST1H1D	0.462739	0.425	0.254	4.37054e-26	1.46579e-21	ENSG00000124575
0	SRRM2	0.356252	0.86	0.886	5.62018e-26	1.88489e-21	ENSG00000167978
0	PIK3CD	0.42191	0.39	0.239	6.47958e-26	2.17312e-21	ENSG00000171608
0	ATRX	0.507551	0.718	0.773	6.91356e-26	2.31867e-21	ENSG00000085224
0	LINC00649	0.279137	0.227	0.095	8.27756e-26	2.77613e-21	ENSG00000237945
0	SF1	0.399589	0.688	0.741	9.95633e-26	3.33916e-21	ENSG00000168066
0	RCSD1	0.523338	0.535	0.437	1.03585e-25	3.47403e-21	ENSG00000198771
0	HNRNPA1	0.338998	0.924	0.918	1.94287e-25	6.516e-21	ENSG00000135486
0	FAM89B	0.517664	0.653	0.711	2.05284e-25	6.8848e-21	ENSG00000176973
0	STK10	0.589572	0.62	0.639	2.05408e-25	6.88899e-21	ENSG00000072786
0	OSBPL8	0.411371	0.733	0.808	2.17887e-25	7.30748e-21	ENSG00000091039
0	TAF7	0.482684	0.621	0.585	2.457e-25	8.24028e-21	ENSG00000178913
0	PIK3IP1	0.483644	0.39	0.248	3.57764e-25	1.19987e-20	ENSG00000100100
0	ZFP36L2	0.436046	0.883	0.888	4.30987e-25	1.44544e-20	ENSG00000152518
0	TNFRSF1B	0.546532	0.599	0.581	5.49122e-25	1.84165e-20	ENSG00000028137
0	C21orf91	0.511323	0.436	0.307	5.74508e-25	1.92678e-20	ENSG00000154642
0	CREBZF	0.543081	0.451	0.337	7.17272e-25	2.40559e-20	ENSG00000137504
0	ATF7IP	0.611002	0.585	0.579	7.2745e-25	2.43972e-20	ENSG00000171681
0	PLXNC1	0.327731	0.223	0.1	8.04353e-25	2.69764e-20	ENSG00000136040
0	DAZAP2	0.35208	0.727	0.807	9.50468e-25	3.18768e-20	ENSG00000183283
0	MAF	0.605484	0.565	0.529	1.16154e-24	3.89556e-20	ENSG00000178573
0	CD4	0.518052	0.672	0.678	1.28031e-24	4.29392e-20	ENSG00000010610
0	AL359220.1	0.268381	0.131	0.041	1.46223e-24	4.90401e-20	ENSG00000247287
0	RNF125	0.496328	0.429	0.292	1.50427e-24	5.04503e-20	ENSG00000101695
0	YY1	0.343565	0.781	0.841	2.18076e-24	7.31384e-20	ENSG00000100811
0	PPP4R3A	0.528089	0.609	0.625	3.20187e-24	1.07384e-19	ENSG00000100796
0	GPSM3	0.357123	0.811	0.853	3.35617e-24	1.12559e-19	ENSG00000213654
0	TNRC6B	0.553847	0.662	0.72	3.88457e-24	1.30281e-19	ENSG00000100354
0	CDKN1B	0.551198	0.605	0.601	5.71859e-24	1.9179e-19	ENSG00000111276
0	HCST	0.32765	0.866	0.897	8.13761e-24	2.72919e-19	ENSG00000126264
0	CD52	0.304012	0.999	0.972	8.35211e-24	2.80113e-19	ENSG00000169442
0	MPHOSPH8	0.424095	0.742	0.823	1.01617e-23	3.40803e-19	ENSG00000196199
0	LSM14A	0.457263	0.65	0.709	1.68953e-23	5.66635e-19	ENSG00000257103
0	RICTOR	0.570524	0.452	0.351	1.7102e-23	5.73567e-19	ENSG00000164327
0	ANKRD36C	0.380602	0.301	0.168	1.71481e-23	5.75111e-19	ENSG00000174501
0	CYFIP2	0.505042	0.462	0.333	1.89875e-23	6.36801e-19	ENSG00000055163
0	LDHA	0.336777	0.904	0.903	2.03603e-23	6.82842e-19	ENSG00000134333
0	LTA	0.265491	0.119	0.035	2.20351e-23	7.39012e-19	ENSG00000226979
0	MIR155HG	0.469322	0.356	0.222	2.45116e-23	8.2207e-19	ENSG00000234883
0	ABRACL	0.365679	0.816	0.846	2.62631e-23	8.8081e-19	ENSG00000146386
0	PARP8	0.547156	0.51	0.436	3.23619e-23	1.08535e-18	ENSG00000151883
0	SEMA4D	0.519535	0.54	0.468	3.6534e-23	1.22528e-18	ENSG00000187764
0	AES	0.311081	0.816	0.88	3.87963e-23	1.30115e-18	ENSG00000104964
0	HNRNPDL	0.390506	0.771	0.826	4.07604e-23	1.36702e-18	ENSG00000152795
0	TMPO	0.501461	0.627	0.647	5.25413e-23	1.76213e-18	ENSG00000120802
0	TGFBR2	0.463527	0.668	0.733	7.68415e-23	2.57711e-18	ENSG00000163513
0	NSD3	0.464952	0.654	0.734	9.44143e-23	3.16647e-18	ENSG00000147548
0	MEX3C	0.346109	0.253	0.127	9.90281e-23	3.32121e-18	ENSG00000176624
0	KIF2A	0.538041	0.59	0.583	1.08161e-22	3.62749e-18	ENSG00000068796
0	PTBP3	0.418819	0.729	0.792	1.28696e-22	4.3162e-18	ENSG00000119314
0	DGKE	0.301545	0.208	0.092	1.45181e-22	4.86907e-18	ENSG00000153933
0	PIP4K2A	0.502168	0.63	0.699	1.62771e-22	5.45901e-18	ENSG00000150867
0	ARID1B	0.55174	0.599	0.631	1.92283e-22	6.44879e-18	ENSG00000049618
0	HMGB2	0.356262	0.66	0.677	2.41872e-22	8.11189e-18	ENSG00000164104
0	ISG20	0.258867	0.418	0.233	2.46409e-22	8.26407e-18	ENSG00000172183
0	AC058791.1	0.475202	0.34	0.211	2.66051e-22	8.92281e-18	ENSG00000273319
0	HCLS1	0.343626	0.777	0.832	3.32849e-22	1.11631e-17	ENSG00000180353
0	URI1	0.50039	0.636	0.712	3.40214e-22	1.14101e-17	ENSG00000105176
0	IL4I1	0.440534	0.273	0.151	3.49254e-22	1.17133e-17	ENSG00000104951
0	TNF	0.618152	0.417	0.3	3.59889e-22	1.207e-17	ENSG00000232810
0	STK26	0.310534	0.29	0.152	4.06019e-22	1.36171e-17	ENSG00000134602
0	LPIN2	0.538709	0.623	0.681	4.16662e-22	1.3974e-17	ENSG00000101577
0	SRSF11	0.472495	0.674	0.758	4.72167e-22	1.58355e-17	ENSG00000116754
0	ELF1	0.388454	0.722	0.813	5.74783e-22	1.92771e-17	ENSG00000120690
0	WDR82	0.542692	0.62	0.666	6.1766e-22	2.07151e-17	ENSG00000164091
0	BCL9L	0.417525	0.345	0.212	7.34638e-22	2.46383e-17	ENSG00000186174
0	ATXN1	0.642533	0.547	0.552	7.63906e-22	2.56199e-17	ENSG00000124788
0	NOP53	0.282238	0.863	0.919	7.64747e-22	2.56481e-17	ENSG00000105373
0	PCSK7	0.575811	0.545	0.528	8.57678e-22	2.87648e-17	ENSG00000160613
0	TTC14	0.60136	0.523	0.488	9.02483e-22	3.02675e-17	ENSG00000163728
0	TBL1XR1	0.556124	0.613	0.67	1.03766e-21	3.48009e-17	ENSG00000177565
0	IQGAP1	0.326045	0.936	0.925	1.27573e-21	4.27853e-17	ENSG00000140575
0	HEBP2	0.373913	0.719	0.794	1.51709e-21	5.08803e-17	ENSG00000051620
0	ZRANB2	0.49671	0.657	0.733	1.89566e-21	6.35768e-17	ENSG00000132485
0	SSR4	0.303202	0.895	0.927	2.38703e-21	8.00563e-17	ENSG00000180879
0	NCK2	0.426479	0.388	0.26	2.42332e-21	8.12733e-17	ENSG00000071051
0	PTTG1	0.488636	0.432	0.31	3.10138e-21	1.04014e-16	ENSG00000164611
0	IDS	0.337579	0.778	0.84	3.20186e-21	1.07384e-16	ENSG00000010404
0	ZNF207	0.440111	0.66	0.735	4.11281e-21	1.37935e-16	ENSG00000010244
0	METTL9	0.438993	0.645	0.691	4.50444e-21	1.5107e-16	ENSG00000197006
0	PRKCH	0.507822	0.453	0.349	4.70943e-21	1.57945e-16	ENSG00000027075
0	CD37	0.29071	0.901	0.914	5.97798e-21	2.00489e-16	ENSG00000104894
0	ORMDL1	0.438346	0.664	0.762	8.23275e-21	2.7611e-16	ENSG00000128699
0	NAP1L1	0.265476	0.929	0.939	9.99525e-21	3.35221e-16	ENSG00000187109
0	TMEM65	0.451607	0.331	0.211	1.03662e-20	3.4766e-16	ENSG00000164983
0	SLC7A6	0.415534	0.267	0.151	1.29117e-20	4.33032e-16	ENSG00000103064
0	JUN	0.456518	0.811	0.824	1.30392e-20	4.37308e-16	ENSG00000177606
0	LBR	0.454017	0.53	0.453	1.448e-20	4.8563e-16	ENSG00000143815
0	LEPROTL1	0.367596	0.718	0.815	1.54764e-20	5.19049e-16	ENSG00000104660
0	PAK2	0.317097	0.895	0.893	2.44409e-20	8.19698e-16	ENSG00000180370
0	TRIM59	0.280764	0.216	0.103	2.63547e-20	8.83886e-16	ENSG00000213186
0	WNK1	0.412836	0.726	0.806	2.87048e-20	9.62702e-16	ENSG00000060237
0	UCP2	0.448939	0.761	0.793	4.48991e-20	1.50583e-15	ENSG00000175567
0	ADGRE5	0.408395	0.818	0.864	4.54247e-20	1.52345e-15	ENSG00000123146
0	HIPK1	0.529358	0.609	0.67	4.82974e-20	1.6198e-15	ENSG00000163349
0	USP15	0.407247	0.675	0.759	5.92385e-20	1.98674e-15	ENSG00000135655
0	MAST4	0.333222	0.26	0.137	5.98022e-20	2.00565e-15	ENSG00000069020
0	CD69	0.487891	0.458	0.341	7.01825e-20	2.35378e-15	ENSG00000110848
0	AC245297.3	0.535311	0.562	0.574	7.31093e-20	2.45194e-15	ENSG00000274265
0	LPCAT4	0.509865	0.405	0.308	7.75239e-20	2.6e-15	ENSG00000176454
0	THRAP3	0.367269	0.751	0.843	8.76405e-20	2.93929e-15	ENSG00000054118
0	FMNL1	0.408726	0.679	0.776	1.18323e-19	3.96833e-15	ENSG00000184922
0	RUNX3	0.416259	0.459	0.337	1.35063e-19	4.52974e-15	ENSG00000020633
0	SLC4A7	0.553991	0.444	0.348	1.52904e-19	5.12811e-15	ENSG00000033867
0	OGT	0.559555	0.48	0.422	1.72715e-19	5.79253e-15	ENSG00000147162
0	C16orf54	0.504449	0.52	0.455	1.7331e-19	5.81248e-15	ENSG00000185905
0	GCC2	0.494213	0.696	0.772	2.46392e-19	8.26351e-15	ENSG00000135968
0	SNRPD2	0.296427	0.798	0.897	3.49524e-19	1.17223e-14	ENSG00000125743
0	PPP1CA	0.285885	0.815	0.863	3.55985e-19	1.1939e-14	ENSG00000172531
0	PPA1	0.416155	0.674	0.758	4.37272e-19	1.46652e-14	ENSG00000180817
0	PCBP1	0.265095	0.876	0.913	5.64336e-19	1.89267e-14	ENSG00000169564
0	PAFAH1B1	0.395319	0.674	0.77	5.94064e-19	1.99237e-14	ENSG00000007168
0	CMPK1	0.368054	0.696	0.787	6.55346e-19	2.1979e-14	ENSG00000162368
0	IL16	0.531087	0.496	0.445	6.81935e-19	2.28707e-14	ENSG00000172349
0	PRRC2B	0.573788	0.564	0.589	9.59033e-19	3.21641e-14	ENSG00000130723
0	GAB3	0.527898	0.493	0.445	9.65421e-19	3.23783e-14	ENSG00000160219
0	TGFB1	0.292161	0.773	0.843	1.02314e-18	3.4314e-14	ENSG00000105329
0	REST	0.49239	0.636	0.729	1.22851e-18	4.12018e-14	ENSG00000084093
0	RPS4Y1	0.254698	0.886	0.92	1.32449e-18	4.44209e-14	ENSG00000129824
0	SIGIRR	0.475888	0.518	0.458	2.13298e-18	7.1536e-14	ENSG00000185187
0	RCAN3	0.496415	0.572	0.558	2.2097e-18	7.41088e-14	ENSG00000117602
0	C9orf78	0.373802	0.688	0.803	2.27982e-18	7.64606e-14	ENSG00000136819
0	KANSL1	0.485141	0.603	0.646	2.93875e-18	9.85597e-14	ENSG00000120071
0	MCL1	0.326221	0.843	0.869	3.50134e-18	1.17428e-13	ENSG00000143384
0	ERN1	0.397348	0.294	0.181	5.69124e-18	1.90873e-13	ENSG00000178607
0	MICAL2	0.426041	0.29	0.182	5.78212e-18	1.93921e-13	ENSG00000133816
0	CSNK1A1	0.323083	0.757	0.824	9.38994e-18	3.1492e-13	ENSG00000113712
0	UBXN4	0.309451	0.774	0.832	1.00788e-17	3.38022e-13	ENSG00000144224
0	APOBEC3C	0.511426	0.602	0.626	1.00865e-17	3.3828e-13	ENSG00000244509
0	BZW1	0.332062	0.749	0.823	1.04496e-17	3.50458e-13	ENSG00000082153
0	STMN3	0.311156	0.232	0.122	1.21432e-17	4.07258e-13	ENSG00000197457
0	DGKZ	0.49777	0.551	0.55	1.54396e-17	5.17812e-13	ENSG00000149091
0	TAP1	0.417047	0.62	0.661	1.85183e-17	6.21066e-13	ENSG00000168394
0	RAB27A	0.429715	0.537	0.489	1.87851e-17	6.30013e-13	ENSG00000069974
0	MAP4	0.41627	0.669	0.746	1.97324e-17	6.61786e-13	ENSG00000047849
0	PNN	0.443936	0.634	0.694	2.42012e-17	8.11661e-13	ENSG00000100941
0	MSN	0.281945	0.934	0.928	2.65361e-17	8.89969e-13	ENSG00000147065
0	SVIP	0.451263	0.465	0.378	3.95793e-17	1.32741e-12	ENSG00000198168
0	SRSF5	0.289817	0.842	0.892	4.06554e-17	1.3635e-12	ENSG00000100650
0	SLC20A1	0.4314	0.404	0.305	4.2654e-17	1.43053e-12	ENSG00000144136
0	CDK13	0.546559	0.564	0.611	4.52088e-17	1.51621e-12	ENSG00000065883
0	HNRNPH1	0.363992	0.701	0.792	4.55894e-17	1.52898e-12	ENSG00000169045
0	MPRIP	0.554164	0.436	0.382	5.28656e-17	1.77301e-12	ENSG00000133030
0	NIPBL	0.484698	0.648	0.738	5.44332e-17	1.82558e-12	ENSG00000164190
0	TBCB	0.30656	0.692	0.807	6.01926e-17	2.01874e-12	ENSG00000105254
0	TLN1	0.266646	0.921	0.914	7.26609e-17	2.4369e-12	ENSG00000137076
0	USP34	0.490526	0.586	0.644	8.77107e-17	2.94164e-12	ENSG00000115464
0	RBM25	0.410577	0.688	0.771	9.07915e-17	3.04497e-12	ENSG00000119707
0	WAC	0.411179	0.647	0.755	9.17692e-17	3.07775e-12	ENSG00000095787
0	ROCK1	0.355111	0.821	0.858	9.59354e-17	3.21748e-12	ENSG00000067900
0	BCL2L11	0.734033	0.421	0.349	1.10599e-16	3.70926e-12	ENSG00000153094
0	CASP8	0.460731	0.592	0.655	1.12583e-16	3.77581e-12	ENSG00000064012
0	MAP4K4	0.543175	0.486	0.459	1.35919e-16	4.55846e-12	ENSG00000071054
0	GOLGB1	0.515438	0.645	0.719	1.72405e-16	5.78212e-12	ENSG00000173230
0	BDP1	0.625469	0.582	0.628	2.5708e-16	8.62195e-12	ENSG00000145734
0	CCNI	0.250053	0.956	0.945	3.07658e-16	1.03182e-11	ENSG00000118816
0	SNAP47	0.424389	0.319	0.218	3.3708e-16	1.1305e-11	ENSG00000143740
0	SLA	0.441001	0.675	0.726	3.88962e-16	1.3045e-11	ENSG00000155926
0	MAP4K1	0.323678	0.282	0.174	4.59126e-16	1.53982e-11	ENSG00000104814
0	S100PBP	0.509394	0.355	0.266	5.11338e-16	1.71493e-11	ENSG00000116497
0	ZFYVE28	0.349477	0.29	0.18	7.06529e-16	2.36956e-11	ENSG00000159733
0	BCL7C	0.441927	0.61	0.713	7.46152e-16	2.50244e-11	ENSG00000099385
0	RAP1A	0.308158	0.761	0.841	7.83161e-16	2.62656e-11	ENSG00000116473
0	NR1D1	0.254897	0.157	0.071	8.44805e-16	2.83331e-11	ENSG00000126368
0	AC025164.1	0.390738	0.261	0.159	9.0364e-16	3.03063e-11	ENSG00000245904
0	SP140	0.562192	0.475	0.45	9.99396e-16	3.35177e-11	ENSG00000079263
0	LIMS1	0.472831	0.645	0.719	1.59121e-15	5.33659e-11	ENSG00000169756
0	ARHGAP15	0.45261	0.458	0.4	1.61621e-15	5.42044e-11	ENSG00000075884
0	PTPN22	0.496257	0.564	0.601	1.83393e-15	6.15063e-11	ENSG00000134242
0	SQLE	0.38946	0.405	0.299	2.49882e-15	8.38056e-11	ENSG00000104549
0	LSP1	0.271592	0.879	0.869	2.74158e-15	9.19472e-11	ENSG00000130592
0	H1FX	0.529188	0.627	0.662	2.80272e-15	9.39975e-11	ENSG00000184897
0	MT-ND6	0.385613	0.686	0.691	2.92404e-15	9.80663e-11	ENSG00000198695
0	NDFIP2	0.360235	0.278	0.176	2.99605e-15	1.00482e-10	ENSG00000102471
0	CHMP4A	0.366374	0.65	0.76	3.31594e-15	1.1121e-10	ENSG00000254505
0	SMAP1	0.42241	0.621	0.717	3.51373e-15	1.17844e-10	ENSG00000112305
0	GADD45G	0.453159	0.275	0.184	3.94385e-15	1.32269e-10	ENSG00000130222
0	PIM2	0.262377	0.266	0.155	4.01996e-15	1.34822e-10	ENSG00000102096
0	LMO4	0.394392	0.696	0.78	4.55483e-15	1.5276e-10	ENSG00000143013
0	MXD4	0.501742	0.541	0.593	4.55689e-15	1.52829e-10	ENSG00000123933
0	TSPAN5	0.296252	0.243	0.141	4.68091e-15	1.56988e-10	ENSG00000168785
0	HIST1H1E	0.516568	0.565	0.562	5.16602e-15	1.73258e-10	ENSG00000168298
0	RBM8A	0.288659	0.768	0.846	5.61952e-15	1.88467e-10	ENSG00000265241
0	SMC4	0.504317	0.497	0.461	8.24533e-15	2.76532e-10	ENSG00000113810
0	SUZ12	0.468752	0.558	0.607	8.46035e-15	2.83743e-10	ENSG00000178691
0	NUTM2B-AS1	0.46406	0.479	0.456	9.90076e-15	3.32052e-10	ENSG00000225484
0	TRAPPC10	0.45638	0.547	0.595	1.08074e-14	3.62458e-10	ENSG00000160218
0	AP2B1	0.363278	0.65	0.773	1.17157e-14	3.9292e-10	ENSG00000006125
0	CHD7	0.553395	0.383	0.324	1.36259e-14	4.56984e-10	ENSG00000171316
0	FKBP5	0.56197	0.521	0.566	1.56814e-14	5.25923e-10	ENSG00000096060
0	CEP350	0.451946	0.636	0.724	1.78634e-14	5.99103e-10	ENSG00000135837
0	YPEL3	0.388178	0.564	0.551	1.94482e-14	6.52254e-10	ENSG00000090238
0	ASH1L	0.454476	0.579	0.647	2.06829e-14	6.93664e-10	ENSG00000116539
0	HIF1A	0.407601	0.521	0.528	2.70105e-14	9.05877e-10	ENSG00000100644
0	AKAP13	0.314026	0.787	0.843	2.82461e-14	9.47317e-10	ENSG00000170776
0	CNN2	0.424776	0.583	0.627	2.88025e-14	9.65979e-10	ENSG00000064666
0	RAB8B	0.395938	0.624	0.728	3.1444e-14	1.05457e-09	ENSG00000166128
0	PTGER4	0.454092	0.6	0.683	3.17845e-14	1.06599e-09	ENSG00000171522
0	CEMIP2	0.399583	0.277	0.186	3.33277e-14	1.11774e-09	ENSG00000135048
0	IER2	0.395876	0.657	0.737	3.34892e-14	1.12316e-09	ENSG00000160888
0	EPC1	0.463126	0.585	0.655	3.39707e-14	1.13931e-09	ENSG00000120616
0	LINC00623	0.445261	0.483	0.435	3.53781e-14	1.18651e-09	ENSG00000226067
0	DOCK8	0.287844	0.799	0.848	3.54005e-14	1.18726e-09	ENSG00000107099
0	EPS15	0.478728	0.573	0.662	3.76156e-14	1.26155e-09	ENSG00000085832
0	ACTR3	0.256138	0.904	0.911	3.84504e-14	1.28955e-09	ENSG00000115091
0	RALGDS	0.50473	0.497	0.483	4.38472e-14	1.47055e-09	ENSG00000160271
0	AGAP2	0.334424	0.28	0.186	4.54093e-14	1.52294e-09	ENSG00000135439
0	EED	0.498722	0.415	0.367	5.55546e-14	1.86319e-09	ENSG00000074266
0	EHD1	0.361753	0.363	0.267	8.15416e-14	2.73474e-09	ENSG00000110047
0	SMARCA5	0.363595	0.674	0.781	1.18531e-13	3.97528e-09	ENSG00000153147
0	STK24	0.447781	0.564	0.647	1.34994e-13	4.52742e-09	ENSG00000102572
0	RBMS1	0.397496	0.603	0.7	1.35341e-13	4.53907e-09	ENSG00000153250
0	HIST2H2AC	0.413826	0.613	0.689	1.39262e-13	4.67056e-09	ENSG00000184260
0	GPRIN3	0.373772	0.665	0.72	1.4711e-13	4.93376e-09	ENSG00000185477
0	EIF4G2	0.264951	0.867	0.875	1.69371e-13	5.68037e-09	ENSG00000110321
0	CHD4	0.454732	0.613	0.699	1.92636e-13	6.46061e-09	ENSG00000111642
0	MFHAS1	0.562528	0.48	0.487	2.02138e-13	6.77931e-09	ENSG00000147324
0	KMT2C	0.482848	0.596	0.7	2.16285e-13	7.25376e-09	ENSG00000055609
0	ANP32A	0.291015	0.665	0.777	2.26472e-13	7.5954e-09	ENSG00000140350
0	SLC39A8	0.300656	0.226	0.136	2.39149e-13	8.02059e-09	ENSG00000138821
0	MIR4435-2HG	0.36434	0.281	0.189	2.48408e-13	8.33112e-09	ENSG00000172965
0	IDH2	0.478576	0.545	0.587	2.87574e-13	9.64466e-09	ENSG00000182054
0	CD320	0.290317	0.26	0.163	3.38408e-13	1.13495e-08	ENSG00000167775
0	GTF3A	0.262915	0.746	0.86	4.0373e-13	1.35403e-08	ENSG00000122034
0	FGD3	0.380791	0.36	0.277	4.08075e-13	1.3686e-08	ENSG00000127084
0	TSC22D3	0.358278	0.712	0.816	6.37743e-13	2.13886e-08	ENSG00000157514
0	DAD1	0.295533	0.804	0.876	6.65369e-13	2.23151e-08	ENSG00000129562
0	N4BP2	0.505662	0.35	0.279	7.12708e-13	2.39028e-08	ENSG00000078177
0	SF3B2	0.301578	0.688	0.807	7.76178e-13	2.60314e-08	ENSG00000087365
0	DEF6	0.431299	0.479	0.46	8.33906e-13	2.79675e-08	ENSG00000023892
0	INPP5D	0.38556	0.356	0.279	8.44119e-13	2.83101e-08	ENSG00000168918
0	EIF4B	0.296969	0.784	0.852	9.96299e-13	3.34139e-08	ENSG00000063046
0	SFPQ	0.429205	0.61	0.705	1.03415e-12	3.46833e-08	ENSG00000116560
0	DYRK2	0.506835	0.403	0.352	1.06457e-12	3.57036e-08	ENSG00000127334
0	BAZ1B	0.503484	0.562	0.639	1.37635e-12	4.61601e-08	ENSG00000009954
0	KTN1	0.295611	0.826	0.873	1.68219e-12	5.64172e-08	ENSG00000126777
0	TMEM167A	0.409483	0.619	0.735	1.82387e-12	6.11689e-08	ENSG00000174695
0	IL17RE	0.281832	0.195	0.115	1.92194e-12	6.44582e-08	ENSG00000163701
0	AL357060.1	0.367232	0.203	0.121	2.10135e-12	7.04751e-08	ENSG00000237499
0	NMT2	0.277795	0.23	0.139	2.4044e-12	8.06388e-08	ENSG00000152465
0	ZBTB44	0.527679	0.475	0.49	2.60673e-12	8.74245e-08	ENSG00000196323
0	HOXB2	0.311957	0.264	0.174	2.67002e-12	8.95471e-08	ENSG00000173917
0	PHF19	0.336243	0.312	0.219	2.71864e-12	9.11776e-08	ENSG00000119403
0	SLC39A10	0.391204	0.65	0.724	2.84333e-12	9.53598e-08	ENSG00000196950
0	AL365361.1	0.502652	0.469	0.488	3.13128e-12	1.05017e-07	ENSG00000259834
0	ITGB7	0.342326	0.328	0.24	6.69466e-12	2.24525e-07	ENSG00000139626
0	CTCF	0.453274	0.545	0.617	7.52814e-12	2.52479e-07	ENSG00000102974
0	SRSF10	0.353581	0.614	0.733	7.6453e-12	2.56408e-07	ENSG00000188529
0	ZNF791	0.575689	0.458	0.46	7.82183e-12	2.62329e-07	ENSG00000173875
0	PHACTR2	0.538253	0.558	0.649	8.00101e-12	2.68338e-07	ENSG00000112419
0	PHF3	0.391799	0.63	0.728	8.21432e-12	2.75492e-07	ENSG00000118482
0	TAF1D	0.382875	0.603	0.693	8.5777e-12	2.87679e-07	ENSG00000166012
0	CASK	0.385121	0.295	0.216	9.58166e-12	3.2135e-07	ENSG00000147044
0	HNRNPA0	0.304488	0.653	0.773	9.63718e-12	3.23212e-07	ENSG00000177733
0	FTX	0.491145	0.466	0.457	9.97548e-12	3.34558e-07	ENSG00000230590
0	SRSF3	0.25895	0.794	0.869	1.21835e-11	4.08611e-07	ENSG00000112081
0	HTATSF1	0.488649	0.54	0.623	1.28361e-11	4.30497e-07	ENSG00000102241
0	HNRNPM	0.306987	0.689	0.79	1.33159e-11	4.46588e-07	ENSG00000099783
0	RBM38	0.280542	0.266	0.173	1.35853e-11	4.55623e-07	ENSG00000132819
0	CMTM3	0.401208	0.549	0.583	1.42008e-11	4.76267e-07	ENSG00000140931
0	SKA2	0.451069	0.432	0.387	1.56876e-11	5.26131e-07	ENSG00000182628
0	ABHD17A	0.380897	0.607	0.738	1.85976e-11	6.23727e-07	ENSG00000129968
0	NASP	0.417816	0.573	0.644	2.02011e-11	6.77503e-07	ENSG00000132780
0	BOD1L1	0.43817	0.65	0.763	2.63199e-11	8.82718e-07	ENSG00000038219
0	PNRC2	0.346714	0.607	0.725	2.68806e-11	9.01521e-07	ENSG00000189266
0	NAP1L4	0.403976	0.585	0.669	2.72306e-11	9.13259e-07	ENSG00000205531
0	H2AFV	0.278265	0.705	0.813	3.3794e-11	1.13338e-06	ENSG00000105968
0	HDAC7	0.332996	0.249	0.169	3.59776e-11	1.20662e-06	ENSG00000061273
0	HNRNPR	0.295137	0.71	0.814	4.04895e-11	1.35794e-06	ENSG00000125944
0	ELOVL5	0.472807	0.456	0.437	4.67161e-11	1.56676e-06	ENSG00000012660
0	PPP3CA	0.450363	0.582	0.675	5.43806e-11	1.82382e-06	ENSG00000138814
0	PRKX	0.469607	0.381	0.332	6.06982e-11	2.0357e-06	ENSG00000183943
0	SRRM1	0.276488	0.804	0.88	6.91993e-11	2.32081e-06	ENSG00000133226
0	KRAS	0.375217	0.633	0.763	8.77606e-11	2.94332e-06	ENSG00000133703
0	AC016831.7	0.27838	0.212	0.135	9.22935e-11	3.09534e-06	ENSG00000285106
0	TBC1D2B	0.506462	0.459	0.47	9.88627e-11	3.31566e-06	ENSG00000167202
0	IRF2BP2	0.392139	0.595	0.704	1.03355e-10	3.46633e-06	ENSG00000168264
0	WDR76	0.290831	0.205	0.127	1.23616e-10	4.14582e-06	ENSG00000092470
0	ITGAL	0.465271	0.535	0.621	1.24536e-10	4.17669e-06	ENSG00000005844
0	SMAP2	0.331834	0.617	0.735	1.33605e-10	4.48083e-06	ENSG00000084070
0	LDLR	0.344275	0.251	0.169	1.72466e-10	5.78417e-06	ENSG00000130164
0	CENPC	0.472096	0.434	0.419	1.78529e-10	5.9875e-06	ENSG00000145241
0	IK	0.27845	0.703	0.825	1.82768e-10	6.12967e-06	ENSG00000113141
0	ARHGAP35	0.442583	0.364	0.316	1.87132e-10	6.27604e-06	ENSG00000160007
0	NFKB2	0.311076	0.202	0.128	2.3167e-10	7.76976e-06	ENSG00000077150
0	LRBA	0.424959	0.321	0.257	2.45806e-10	8.24384e-06	ENSG00000198589
0	FNBP4	0.452102	0.51	0.542	3.07046e-10	1.02977e-05	ENSG00000109920
0	PPP1R2	0.346458	0.634	0.765	3.07815e-10	1.03235e-05	ENSG00000184203
0	SRSF4	0.361104	0.613	0.744	3.24417e-10	1.08803e-05	ENSG00000116350
0	KDM5A	0.429842	0.589	0.706	3.28057e-10	1.10024e-05	ENSG00000073614
0	CGGBP1	0.343865	0.606	0.735	4.35695e-10	1.46124e-05	ENSG00000163320
0	ARPC5L	0.402482	0.583	0.693	4.78701e-10	1.60547e-05	ENSG00000136950
0	RSBN1L	0.390104	0.599	0.725	5.60519e-10	1.87987e-05	ENSG00000187257
0	EPB41	0.412055	0.444	0.419	6.22475e-10	2.08766e-05	ENSG00000159023
0	PTPN1	0.418293	0.561	0.674	7.27583e-10	2.44017e-05	ENSG00000196396
0	UPF2	0.368366	0.569	0.676	8.19408e-10	2.74813e-05	ENSG00000151461
0	STAG2	0.34734	0.605	0.731	8.7215e-10	2.92502e-05	ENSG00000101972
0	RNF167	0.425925	0.506	0.543	8.78079e-10	2.9449e-05	ENSG00000108523
0	NSD1	0.388268	0.551	0.642	9.09418e-10	3.05001e-05	ENSG00000165671
0	ARHGEF6	0.491032	0.451	0.475	1.10493e-09	3.70571e-05	ENSG00000129675
0	CAB39	0.441822	0.535	0.626	1.2099e-09	4.05777e-05	ENSG00000135932
0	YTHDC1	0.401407	0.583	0.703	1.60598e-09	5.38613e-05	ENSG00000083896
0	SEPT11	0.317443	0.808	0.841	1.82678e-09	6.12665e-05	ENSG00000138758
0	SETX	0.363362	0.599	0.698	1.8523e-09	6.21224e-05	ENSG00000107290
0	ARAP2	0.43515	0.415	0.384	2.63139e-09	8.82517e-05	ENSG00000047365
0	ADSS	0.340347	0.589	0.708	2.85869e-09	9.58748e-05	ENSG00000035687
0	KRT10	0.336938	0.603	0.707	3.08244e-09	0.000103379	ENSG00000186395
0	SOCS2	0.474192	0.424	0.401	3.23231e-09	0.000108405	ENSG00000120833
0	TRIM56	0.480755	0.49	0.544	3.29662e-09	0.000110562	ENSG00000169871
0	CTDSP1	0.419251	0.5	0.54	3.34314e-09	0.000112122	ENSG00000144579
0	AEBP2	0.400401	0.329	0.281	4.293e-09	0.000143979	ENSG00000139154
0	GALM	0.394797	0.309	0.255	4.89701e-09	0.000164236	ENSG00000143891
0	MED4	0.352553	0.573	0.697	6.82526e-09	0.000228906	ENSG00000136146
0	JADE1	0.320622	0.268	0.201	6.90058e-09	0.000231432	ENSG00000077684
0	TAB2	0.493285	0.428	0.431	6.96663e-09	0.000233647	ENSG00000055208
0	PKIG	0.449976	0.299	0.248	7.56601e-09	0.000253749	ENSG00000168734
0	CYTH1	0.440639	0.559	0.685	7.95078e-09	0.000266653	ENSG00000108669
0	RASSF5	0.437828	0.525	0.606	8.34224e-09	0.000279782	ENSG00000266094
0	TUT4	0.481801	0.518	0.6	9.53705e-09	0.000319854	ENSG00000134744
0	GIMAP4	0.264693	0.689	0.779	1.1702e-08	0.000392461	ENSG00000133574
0	PARP1	0.327379	0.589	0.716	1.23294e-08	0.000413504	ENSG00000143799
0	WTAP	0.363645	0.578	0.71	1.70079e-08	0.000570411	ENSG00000146457
0	PTEN	0.414807	0.547	0.665	1.85328e-08	0.000621554	ENSG00000171862
0	RPAP2	0.463035	0.343	0.306	1.8724e-08	0.000627966	ENSG00000122484
0	ZNF276	0.388449	0.343	0.296	1.87783e-08	0.000629787	ENSG00000158805
0	FRYL	0.4354	0.459	0.491	1.9552e-08	0.000655736	ENSG00000075539
0	RSF1	0.440208	0.552	0.663	2.25433e-08	0.000756058	ENSG00000048649
0	DR1	0.378301	0.564	0.702	2.27968e-08	0.000764561	ENSG00000117505
0	CDC42SE1	0.300804	0.606	0.724	2.51084e-08	0.000842084	ENSG00000197622
0	ARID1A	0.401805	0.525	0.629	3.05141e-08	0.00102338	ENSG00000117713
0	CCNL1	0.355257	0.525	0.591	3.51082e-08	0.00117746	ENSG00000163660
0	MAZ	0.316769	0.603	0.749	3.58629e-08	0.00120277	ENSG00000103495
0	ZNF33B	0.329831	0.234	0.17	3.63026e-08	0.00121752	ENSG00000196693
0	RAPGEF6	0.295039	0.208	0.147	4.18076e-08	0.00140214	ENSG00000158987
0	ATP2B1	0.361292	0.667	0.78	4.79919e-08	0.00160955	ENSG00000070961
0	TMC8	0.404096	0.381	0.36	5.49615e-08	0.0018433	ENSG00000167895
0	RBMX	0.378213	0.575	0.709	5.8545e-08	0.00196348	ENSG00000147274
0	SIK3	0.407217	0.362	0.335	5.88588e-08	0.00197401	ENSG00000160584
0	HNRNPLL	0.437021	0.338	0.305	6.40668e-08	0.00214867	ENSG00000143889
0	SYNCRIP	0.341281	0.592	0.734	6.47226e-08	0.00217067	ENSG00000135316
0	SLTM	0.354876	0.624	0.752	7.3384e-08	0.00246115	ENSG00000137776
0	ANTXR2	0.271832	0.271	0.199	7.85732e-08	0.00263519	ENSG00000163297
0	KAT6A	0.409608	0.483	0.532	8.26667e-08	0.00277248	ENSG00000083168
0	NR1D2	0.411651	0.343	0.309	9.06232e-08	0.00303932	ENSG00000174738
0	CLK1	0.34702	0.376	0.346	1.04418e-07	0.00350198	ENSG00000013441
0	CSK	0.353753	0.565	0.693	1.05982e-07	0.00355442	ENSG00000103653
0	MEAF6	0.382967	0.547	0.661	1.13773e-07	0.00381571	ENSG00000163875
0	ELL	0.324848	0.263	0.21	1.18481e-07	0.00397361	ENSG00000105656
0	G3BP1	0.345586	0.585	0.712	1.31598e-07	0.00441353	ENSG00000145907
0	HNRNPUL1	0.3065	0.603	0.746	1.43339e-07	0.00480732	ENSG00000105323
0	DDX46	0.283872	0.685	0.816	1.49517e-07	0.0050145	ENSG00000145833
0	NFAT5	0.459777	0.362	0.345	1.69072e-07	0.00567034	ENSG00000102908
0	GGNBP2	0.328611	0.575	0.713	1.86549e-07	0.00625647	ENSG00000278311
0	BTG2	0.400495	0.562	0.659	2.04532e-07	0.0068596	ENSG00000159388
0	ATP1A1	0.330291	0.586	0.713	2.30656e-07	0.00773575	ENSG00000163399
0	FAM241A	0.444182	0.379	0.367	2.40544e-07	0.00806738	ENSG00000174749
0	CD84	0.481395	0.51	0.583	2.47572e-07	0.00830307	ENSG00000066294
0	MAT2B	0.319639	0.578	0.715	2.47783e-07	0.00831014	ENSG00000038274
0	GYG1	0.423863	0.494	0.574	2.63897e-07	0.00885059	ENSG00000163754
0	GOLGA4	0.407045	0.582	0.701	2.6534e-07	0.00889899	ENSG00000144674
0	DOCK10	0.433392	0.504	0.579	2.85986e-07	0.0095914	ENSG00000135905
0	COX20	0.300836	0.592	0.728	2.86419e-07	0.00960593	ENSG00000203667
0	HELLS	0.259824	0.191	0.13	2.92535e-07	0.00981105	ENSG00000119969
0	SPCS3	0.264886	0.723	0.809	2.98318e-07	0.010005	ENSG00000129128
0	RFTN1	0.318551	0.274	0.217	3.39934e-07	0.0114007	ENSG00000131378
0	PTAR1	0.358827	0.332	0.299	3.6005e-07	0.0120753	ENSG00000188647
0	CDKN2D	0.355165	0.517	0.552	3.75179e-07	0.0125828	ENSG00000129355
0	VPS4B	0.253168	0.637	0.78	3.9896e-07	0.0133803	ENSG00000119541
0	TMEM123	0.289551	0.621	0.762	4.0824e-07	0.0136916	ENSG00000152558
0	WAPL	0.350357	0.562	0.693	4.21192e-07	0.0141259	ENSG00000062650
0	LNPEP	0.317249	0.573	0.692	4.50831e-07	0.01512	ENSG00000113441
0	HNRNPH3	0.298915	0.592	0.732	4.55489e-07	0.0152762	ENSG00000096746
0	RIF1	0.444187	0.493	0.575	4.88955e-07	0.0163986	ENSG00000080345
0	LIX1L	0.484359	0.441	0.486	4.96574e-07	0.0166541	ENSG00000271601
0	PURA	0.389414	0.538	0.65	5.25884e-07	0.0176371	ENSG00000185129
0	TM9SF3	0.289649	0.631	0.757	5.80088e-07	0.019455	ENSG00000077147
0	CYTIP	0.328037	0.579	0.684	6.01606e-07	0.0201767	ENSG00000115165
0	UBALD2	0.363713	0.559	0.662	7.0831e-07	0.0237553	ENSG00000185262
0	CNOT6L	0.383066	0.492	0.565	7.82334e-07	0.0262379	ENSG00000138767
0	TRADD	0.31227	0.576	0.71	8.36777e-07	0.0280638	ENSG00000102871
0	TES	0.348322	0.51	0.564	1.00713e-06	0.033777	ENSG00000135269
0	SMC3	0.319363	0.599	0.749	1.02147e-06	0.034258	ENSG00000108055
0	BRD2	0.34851	0.559	0.695	1.30656e-06	0.0438194	ENSG00000204256
0	MDM4	0.400557	0.476	0.525	1.36756e-06	0.0458652	ENSG00000198625
0	MRFAP1L1	0.41405	0.427	0.451	1.46906e-06	0.0492694	ENSG00000178988
1	RPLP1	1.03902	1	0.996	2.15917e-184	7.24142e-180	ENSG00000137818
1	TRAC	1.53909	0.975	0.41	5.24041e-176	1.75753e-171	ENSG00000277734
1	CD40LG	1.35218	0.787	0.233	2.85824e-172	9.58595e-168	ENSG00000102245
1	IL32	1.50972	0.996	0.449	3.34691e-171	1.12249e-166	ENSG00000008517
1	RPS27A	0.903467	1	0.995	1.00593e-165	3.3737e-161	ENSG00000143947
1	LINC01871	1.4284	0.846	0.302	6.27449e-162	2.10434e-157	ENSG00000235576
1	LTB	1.74058	0.971	0.628	1.14535e-154	3.84127e-150	ENSG00000227507
1	RPS19	0.767459	1	0.994	4.30932e-144	1.44526e-139	ENSG00000105372
1	RPL13	0.857054	1	0.994	5.8612e-144	1.96573e-139	ENSG00000167526
1	RPS27	0.874441	1	0.996	1.51404e-143	5.07778e-139	ENSG00000177954
1	RPS29	0.802215	1	0.995	5.05048e-143	1.69383e-138	ENSG00000213741
1	RPS3	0.840906	1	0.992	1.94488e-141	6.52275e-137	ENSG00000149273
1	CD2	1.30768	0.996	0.501	3.54634e-141	1.18937e-136	ENSG00000116824
1	RPS18	0.788486	1	0.993	2.71377e-138	9.10143e-134	ENSG00000231500
1	CD3E	1.17074	0.964	0.411	2.22621e-137	7.46626e-133	ENSG00000198851
1	RPL28	0.644732	1	0.997	1.48515e-136	4.98091e-132	ENSG00000108107
1	SH3BGRL3	0.921103	1	0.994	3.02638e-136	1.01499e-131	ENSG00000142669
1	RPL10	0.778825	1	0.994	9.38755e-136	3.1484e-131	ENSG00000147403
1	RPSA	0.876641	0.998	0.987	3.42088e-135	1.14729e-130	ENSG00000168028
1	RPL35A	0.812342	1	0.992	4.98244e-135	1.67101e-130	ENSG00000182899
1	RPL32	0.742096	0.998	0.993	2.37232e-134	7.9563e-130	ENSG00000144713
1	RPL30	0.737072	1	0.997	8.31235e-134	2.7878e-129	ENSG00000156482
1	RPS12	0.797944	1	0.992	1.54228e-133	5.17249e-129	ENSG00000112306
1	RPS4X	0.764764	1	0.988	2.51888e-131	8.44783e-127	ENSG00000198034
1	RPL18A	0.779006	1	0.993	3.71178e-131	1.24486e-126	ENSG00000105640
1	CD3D	1.2853	0.952	0.545	5.30906e-131	1.78055e-126	ENSG00000167286
1	RPL41	0.665518	1	0.998	8.98736e-131	3.01418e-126	ENSG00000229117
1	TRBC2	1.35529	0.91	0.389	7.75459e-129	2.60073e-124	ENSG00000211772
1	RPL34	0.763721	1	0.995	3.62251e-127	1.21492e-122	ENSG00000109475
1	RPS15A	0.806378	1	0.992	3.69461e-125	1.2391e-120	ENSG00000134419
1	RPL37	0.698969	1	0.994	1.62435e-124	5.44773e-120	ENSG00000145592
1	TPT1	0.592139	1	0.998	1.59569e-123	5.35162e-119	ENSG00000133112
1	RPL3	0.714271	1	0.992	2.07576e-123	6.96168e-119	ENSG00000100316
1	RPL11	0.681346	1	0.994	2.43501e-123	8.16653e-119	ENSG00000142676
1	RPLP2	0.661189	1	0.993	2.82788e-123	9.48413e-119	ENSG00000177600
1	RPS3A	0.703602	1	0.993	5.0886e-123	1.70662e-118	ENSG00000145425
1	RPS7	0.753328	0.998	0.993	2.8999e-122	9.7257e-118	ENSG00000171863
1	CKLF	1.1567	0.956	0.925	5.90186e-122	1.97937e-117	ENSG00000217555
1	RPL6	0.696736	1	0.991	1.43825e-121	4.82361e-117	ENSG00000089009
1	RPL35	0.688475	0.998	0.991	6.90414e-119	2.31551e-114	ENSG00000136942
1	ITM2A	1.1854	0.648	0.213	1.45219e-118	4.87034e-114	ENSG00000078596
1	KLRB1	1.38047	0.69	0.232	6.03902e-118	2.02537e-113	ENSG00000111796
1	RPS2	0.587281	1	0.994	1.26543e-117	4.24401e-113	ENSG00000140988
1	RPL19	0.643415	1	0.993	7.30571e-117	2.45019e-112	ENSG00000108298
1	TMA7	0.879285	0.989	0.986	2.2353e-116	7.49676e-112	ENSG00000232112
1	CORO1A	1.17484	0.943	0.572	3.03039e-116	1.01633e-111	ENSG00000102879
1	RPL21	0.608898	1	0.995	6.5487e-116	2.1963e-111	ENSG00000122026
1	RPS6	0.700413	0.998	0.992	3.00656e-115	1.00834e-110	ENSG00000137154
1	RPL39	0.639558	0.998	0.993	1.38718e-114	4.65232e-110	ENSG00000198918
1	SPOCK2	1.05995	0.821	0.334	4.10979e-113	1.37834e-108	ENSG00000107742
1	RPL23A	0.694777	0.998	0.992	6.07163e-113	2.0363e-108	ENSG00000198242
1	RPL26	0.668004	1	0.991	4.1254e-111	1.38358e-106	ENSG00000161970
1	RPL18	0.685778	1	0.992	1.0343e-110	3.46882e-106	ENSG00000063177
1	RPS21	0.645353	0.998	0.992	6.55467e-109	2.1983e-104	ENSG00000171858
1	PTMA	0.63975	1	0.996	2.23599e-108	7.49907e-104	ENSG00000187514
1	CXCR6	1.10036	0.682	0.245	6.86644e-106	2.30287e-101	ENSG00000172215
1	CD3G	1.03202	0.943	0.495	3.40288e-105	1.14126e-100	ENSG00000160654
1	TUBA4A	1.01134	0.699	0.272	5.47063e-105	1.83474e-100	ENSG00000127824
1	RPS8	0.605116	1	0.992	1.24418e-104	4.17274e-100	ENSG00000142937
1	RPL10A	0.664264	0.998	0.987	8.12203e-104	2.72397e-99	ENSG00000198755
1	LCK	0.997674	0.771	0.332	2.45167e-102	8.2224e-98	ENSG00000182866
1	RPS15	0.600812	0.998	0.994	2.00508e-101	6.72462e-97	ENSG00000115268
1	RPL36	0.655975	1	0.992	4.11034e-101	1.37852e-96	ENSG00000130255
1	RPS23	0.588752	0.998	0.992	6.94158e-101	2.32807e-96	ENSG00000186468
1	RPL29	0.666053	0.994	0.989	1.33026e-100	4.46142e-96	ENSG00000162244
1	EEF1D	0.859728	0.977	0.974	3.14925e-100	1.0562e-95	ENSG00000104529
1	RPS25	0.63002	1	0.994	9.20414e-99	3.08688e-94	ENSG00000118181
1	RPS14	0.547496	1	0.993	2.05003e-98	6.87538e-94	ENSG00000164587
1	RPS28	0.541845	1	0.995	3.47445e-95	1.16526e-90	ENSG00000233927
1	RPS24	0.530282	0.998	0.993	3.03958e-94	1.01941e-89	ENSG00000138326
1	HOPX	1.06788	0.619	0.224	2.94928e-93	9.89129e-89	ENSG00000171476
1	RPL13A	0.599749	1	0.993	5.90604e-93	1.98077e-88	ENSG00000142541
1	RPL12	0.62466	0.998	0.991	2.17544e-92	7.29601e-88	ENSG00000197958
1	CD48	0.99986	0.912	0.623	1.14946e-90	3.85506e-86	ENSG00000117091
1	CXCR3	0.910076	0.638	0.252	1.41443e-90	4.7437e-86	ENSG00000186810
1	FAU	0.509537	0.998	0.996	2.11639e-88	7.09796e-84	ENSG00000149806
1	IL2RG	1.03857	0.867	0.842	1.89562e-85	6.35753e-81	ENSG00000147168
1	RPL8	0.510256	1	0.992	2.46817e-85	8.27776e-81	ENSG00000161016
1	RPL36AL	0.65252	0.983	0.985	8.92543e-85	2.99341e-80	ENSG00000165502
1	RPL5	0.605525	0.998	0.99	1.86472e-84	6.25391e-80	ENSG00000122406
1	RPL37A	0.493712	1	0.992	6.58521e-84	2.20855e-79	ENSG00000197756
1	BTG1	0.816167	0.964	0.978	7.04629e-84	2.36319e-79	ENSG00000133639
1	RPL22	0.590999	0.99	0.985	2.73055e-83	9.15772e-79	ENSG00000116251
1	GAPDH	0.744132	0.985	0.982	7.77126e-83	2.60633e-78	ENSG00000111640
1	PLP2	0.884263	0.922	0.859	1.66975e-82	5.60001e-78	ENSG00000102007
1	CD99	0.800998	0.952	0.956	5.43727e-81	1.82355e-76	ENSG00000002586
1	RPL24	0.590543	0.998	0.99	2.76235e-80	9.26435e-76	ENSG00000114391
1	CD96	0.865705	0.71	0.313	3.41238e-80	1.14444e-75	ENSG00000153283
1	MYL12A	0.586909	0.996	0.993	3.49912e-80	1.17353e-75	ENSG00000101608
1	RPS5	0.581036	0.998	0.986	7.81759e-80	2.62186e-75	ENSG00000083845
1	ID2	0.966277	0.901	0.863	4.30359e-79	1.44334e-74	ENSG00000115738
1	SKAP1	0.922811	0.737	0.385	5.68862e-77	1.90785e-72	ENSG00000141293
1	RPL7A	0.51468	1	0.992	1.33326e-76	4.47148e-72	ENSG00000148303
1	RPL14	0.535344	0.998	0.991	1.44868e-75	4.85859e-71	ENSG00000188846
1	TRAT1	0.832339	0.592	0.233	9.58308e-74	3.21397e-69	ENSG00000163519
1	BATF	0.980587	0.64	0.314	2.01811e-73	6.76834e-69	ENSG00000156127
1	B2M	0.310572	1	1	3.12861e-73	1.04927e-68	ENSG00000166710
1	UBA52	0.461762	0.996	0.991	5.1404e-73	1.72399e-68	ENSG00000221983
1	RPL9	0.4621	0.996	0.991	6.18995e-73	2.07598e-68	ENSG00000163682
1	RPL38	0.484235	0.998	0.994	6.42822e-73	2.1559e-68	ENSG00000172809
1	RPL27	0.496841	1	0.987	8.34737e-73	2.79954e-68	ENSG00000131469
1	HINT1	0.682856	0.964	0.96	1.85788e-72	6.23097e-68	ENSG00000169567
1	C12orf57	1.07023	0.838	0.755	1.90264e-72	6.38107e-68	ENSG00000111678
1	RPS9	0.465103	1	0.993	3.01604e-72	1.01152e-67	ENSG00000170889
1	YWHAQ	0.79122	0.874	0.881	1.63374e-71	5.47924e-67	ENSG00000134308
1	NACA	0.500198	0.998	0.991	1.54146e-70	5.16975e-66	ENSG00000196531
1	TRBC1	1.24053	0.629	0.279	7.69405e-69	2.58043e-64	ENSG00000211751
1	MYL12B	0.553392	0.985	0.983	1.72883e-68	5.79815e-64	ENSG00000118680
1	RPL31	0.542038	0.989	0.984	1.06413e-67	3.56889e-63	ENSG00000071082
1	RPLP0	0.542616	0.994	0.986	2.35063e-67	7.88356e-63	ENSG00000089157
1	CD6	0.833794	0.642	0.318	1.92904e-66	6.46963e-62	ENSG00000013725
1	MZT2B	0.760121	0.861	0.902	4.46961e-66	1.49902e-61	ENSG00000152082
1	ARHGDIB	0.5724	0.985	0.978	3.68477e-65	1.2358e-60	ENSG00000111348
1	RPS10	0.564824	0.973	0.973	2.39802e-63	8.04248e-59	ENSG00000124614
1	RPL4	0.56398	0.985	0.978	2.9667e-63	9.94971e-59	ENSG00000174444
1	HMGB1	0.542661	0.989	0.988	2.97764e-63	9.9864e-59	ENSG00000189403
1	CALM1	0.480428	1	0.993	1.22721e-62	4.11581e-58	ENSG00000198668
1	IFITM2	0.674086	0.792	0.604	1.72127e-62	5.7728e-58	ENSG00000185201
1	ETS1	0.689174	0.84	0.418	2.22074e-62	7.44791e-58	ENSG00000134954
1	RPS26	0.573052	0.966	0.972	8.02281e-62	2.69069e-57	ENSG00000197728
1	GZMA	0.70675	0.661	0.28	9.68518e-62	3.24821e-57	ENSG00000145649
1	CPNE7	0.692673	0.36	0.113	2.93294e-61	9.83651e-57	ENSG00000178773
1	TRAF3IP3	0.810522	0.69	0.351	6.73383e-60	2.25839e-55	ENSG00000009790
1	EEF1A1	0.338942	1	0.996	4.83029e-59	1.61998e-54	ENSG00000156508
1	EIF1	0.466895	0.998	0.997	3.81429e-58	1.27924e-53	ENSG00000173812
1	RACK1	0.488247	0.992	0.987	8.65089e-57	2.90134e-52	ENSG00000204628
1	RPS16	0.406224	0.998	0.993	4.29305e-56	1.4398e-51	ENSG00000105193
1	HLA-A	0.403764	0.998	0.999	1.68888e-54	5.66417e-50	ENSG00000206503
1	OXNAD1	0.845789	0.676	0.41	3.31426e-54	1.11154e-49	ENSG00000154814
1	ARL6IP5	0.52574	0.947	0.962	5.59889e-54	1.87776e-49	ENSG00000144746
1	PTPN7	0.753466	0.608	0.298	5.68224e-54	1.90571e-49	ENSG00000143851
1	EMB	0.721026	0.722	0.397	6.43579e-54	2.15844e-49	ENSG00000170571
1	SSR4	0.584186	0.895	0.926	1.19857e-53	4.01975e-49	ENSG00000180879
1	ANXA6	0.768391	0.615	0.324	1.46168e-53	4.9022e-49	ENSG00000197043
1	JUND	0.55433	0.97	0.98	3.82624e-53	1.28324e-48	ENSG00000130522
1	TNFRSF18	0.614793	0.305	0.09	1.6029e-52	5.37582e-48	ENSG00000186891
1	SEPT1	0.74687	0.535	0.261	4.55009e-52	1.52601e-47	ENSG00000180096
1	SEPT7	0.537014	0.92	0.955	6.87473e-52	2.30565e-47	ENSG00000122545
1	CD247	0.664743	0.51	0.225	2.23192e-51	7.48541e-47	ENSG00000198821
1	ICAM3	0.81616	0.669	0.456	2.49493e-51	8.36751e-47	ENSG00000076662
1	FYB1	0.700198	0.882	0.883	8.49013e-51	2.84742e-46	ENSG00000082074
1	STK17A	0.740664	0.83	0.662	8.50299e-51	2.85173e-46	ENSG00000164543
1	CSF2	0.764597	0.244	0.065	9.42765e-50	3.16184e-45	ENSG00000164400
1	RPL7	0.428276	0.989	0.986	9.66957e-50	3.24298e-45	ENSG00000147604
1	CD52	0.556537	1	0.973	9.76448e-50	3.27481e-45	ENSG00000169442
1	RAC2	0.676538	0.855	0.896	2.38616e-49	8.00272e-45	ENSG00000128340
1	RPS13	0.402427	0.998	0.991	5.81018e-49	1.94862e-44	ENSG00000110700
1	NPM1	0.466691	0.966	0.973	5.39559e-47	1.80957e-42	ENSG00000181163
1	RFLNB	0.671269	0.533	0.253	5.69727e-47	1.91075e-42	ENSG00000183688
1	APRT	0.627012	0.842	0.896	7.02313e-47	2.35542e-42	ENSG00000198931
1	LAT	0.742553	0.592	0.347	7.35758e-47	2.46758e-42	ENSG00000213658
1	SH2D1A	0.681836	0.457	0.2	1.32046e-46	4.42856e-42	ENSG00000183918
1	FXYD5	0.665007	0.846	0.912	5.04888e-46	1.69329e-41	ENSG00000089327
1	SIT1	0.654458	0.411	0.174	3.15792e-45	1.0591e-40	ENSG00000137078
1	SUB1	0.554566	0.869	0.937	2.16327e-44	7.25519e-40	ENSG00000113387
1	CCR6	0.643865	0.467	0.209	5.10871e-44	1.71336e-39	ENSG00000112486
1	LIMD2	0.727503	0.562	0.304	8.39397e-44	2.81517e-39	ENSG00000136490
1	TNFSF14	0.689604	0.457	0.21	3.57698e-43	1.19965e-38	ENSG00000125735
1	NOP53	0.647636	0.859	0.917	1.4053e-42	4.7131e-38	ENSG00000105373
1	SNRPD2	0.566505	0.829	0.891	1.64167e-42	5.50582e-38	ENSG00000125743
1	EEF1B2	0.494126	0.97	0.971	1.71915e-42	5.76569e-38	ENSG00000114942
1	TOMM7	0.506944	0.935	0.953	1.73823e-42	5.82968e-38	ENSG00000196683
1	RABAC1	0.686994	0.794	0.874	1.10969e-41	3.72167e-37	ENSG00000105404
1	SLAMF1	0.588567	0.446	0.2	1.25978e-41	4.22503e-37	ENSG00000117090
1	HCST	0.695939	0.872	0.895	1.42042e-41	4.76381e-37	ENSG00000126264
1	OCIAD2	0.726575	0.535	0.307	3.36027e-41	1.12697e-36	ENSG00000145247
1	RPL27A	0.382848	0.994	0.991	9.4258e-41	3.16123e-36	ENSG00000166441
1	FLT3LG	0.686149	0.49	0.264	2.1373e-39	7.16806e-35	ENSG00000090554
1	RPS4Y1	0.591937	0.882	0.919	9.60391e-39	3.22096e-34	ENSG00000129824
1	PFN1	0.395371	0.994	0.995	2.17297e-38	7.28771e-34	ENSG00000108518
1	BTF3	0.447984	0.964	0.968	2.50327e-38	8.39548e-34	ENSG00000145741
1	RGS16	0.660833	0.33	0.129	1.54882e-37	5.19443e-33	ENSG00000143333
1	NCR3	0.64098	0.349	0.143	8.08501e-37	2.71155e-32	ENSG00000204475
1	RPL36A	0.566365	0.859	0.94	9.19752e-37	3.08466e-32	ENSG00000241343
1	PTPRC	0.35451	0.981	0.992	1.35464e-36	4.5432e-32	ENSG00000081237
1	UBC	0.438591	0.977	0.985	1.72049e-36	5.77018e-32	ENSG00000150991
1	DPP4	0.578852	0.457	0.22	2.73877e-36	9.18529e-32	ENSG00000197635
1	IFNG	0.665827	0.394	0.172	5.28231e-36	1.77158e-31	ENSG00000111537
1	ACAP1	0.61002	0.57	0.319	8.98547e-36	3.01355e-31	ENSG00000072818
1	ANAPC16	0.611134	0.775	0.866	9.3941e-36	3.15059e-31	ENSG00000166295
1	STK17B	0.536237	0.834	0.857	1.90721e-34	6.39639e-30	ENSG00000081320
1	RASAL3	0.652239	0.514	0.316	3.22451e-34	1.08144e-29	ENSG00000105122
1	COMMD6	0.488959	0.884	0.932	3.42943e-34	1.15016e-29	ENSG00000188243
1	LBH	0.535035	0.455	0.221	4.02212e-34	1.34894e-29	ENSG00000213626
1	LINC01943	0.602242	0.377	0.169	4.03882e-34	1.35454e-29	ENSG00000280721
1	ARL4C	0.516415	0.712	0.447	7.05466e-34	2.36599e-29	ENSG00000188042
1	ITGB1	0.477721	0.924	0.959	1.92891e-33	6.46918e-29	ENSG00000150093
1	OST4	0.490108	0.92	0.941	1.54148e-32	5.16983e-28	ENSG00000228474
1	SYNE2	0.350717	0.716	0.381	2.44223e-32	8.19074e-28	ENSG00000054654
1	AC004585.1	0.428942	0.204	0.064	3.0298e-32	1.01614e-27	ENSG00000266088
1	CYTOR	0.763024	0.608	0.446	3.21818e-32	1.07931e-27	ENSG00000222041
1	PLCG2	0.4588	0.851	0.931	2.12808e-31	7.13714e-27	ENSG00000197943
1	SET	0.398357	0.914	0.963	2.90572e-31	9.7452e-27	ENSG00000119335
1	ADAM19	0.544856	0.438	0.223	4.52069e-31	1.51615e-26	ENSG00000135074
1	ZNRF1	0.531002	0.352	0.166	5.43107e-31	1.82147e-26	ENSG00000186187
1	FKBP11	0.683274	0.432	0.245	7.79691e-31	2.61493e-26	ENSG00000134285
1	GPR171	0.517635	0.377	0.178	1.15807e-30	3.88395e-26	ENSG00000174946
1	CST7	0.441975	0.49	0.252	1.47687e-30	4.95314e-26	ENSG00000077984
1	BCL2	0.513163	0.57	0.328	2.53889e-30	8.51493e-26	ENSG00000171791
1	EDF1	0.47218	0.825	0.916	3.54351e-30	1.18842e-25	ENSG00000107223
1	SON	0.422784	0.905	0.96	5.23439e-30	1.75551e-25	ENSG00000159140
1	EMP3	0.445935	0.958	0.978	8.32121e-30	2.79077e-25	ENSG00000142227
1	CLEC2D	0.444086	0.598	0.34	1.33372e-29	4.47304e-25	ENSG00000069493
1	DAD1	0.588783	0.773	0.876	2.97649e-29	9.98254e-25	ENSG00000129562
1	RARRES3	0.805145	0.678	0.695	3.30149e-29	1.10725e-24	ENSG00000133321
1	CCDC167	0.817554	0.644	0.588	3.64612e-29	1.22284e-24	ENSG00000198937
1	SPCS2	0.508577	0.796	0.887	6.74731e-29	2.26291e-24	ENSG00000118363
1	RASGRP1	0.529402	0.52	0.296	8.90096e-29	2.9852e-24	ENSG00000172575
1	UBASH3A	0.404946	0.236	0.088	1.45026e-28	4.86388e-24	ENSG00000160185
1	SOD1	0.484465	0.842	0.913	1.90291e-28	6.38198e-24	ENSG00000142168
1	ACTG1	0.493617	0.987	0.981	2.64502e-28	8.87087e-24	ENSG00000184009
1	TESC	0.448325	0.242	0.095	3.40589e-28	1.14227e-23	ENSG00000088992
1	ZFP36L1	0.594566	0.745	0.745	3.60854e-28	1.21023e-23	ENSG00000185650
1	GNG2	0.510517	0.482	0.27	1.01824e-27	3.41498e-23	ENSG00000186469
1	ATP5F1E	0.302997	0.994	0.992	5.06845e-27	1.69986e-22	ENSG00000124172
1	CHN1	0.470477	0.24	0.097	3.85532e-26	1.293e-21	ENSG00000128656
1	TSTD1	0.775953	0.638	0.637	5.8387e-26	1.95818e-21	ENSG00000215845
1	PERP	0.463843	0.31	0.143	7.01474e-26	2.3526e-21	ENSG00000112378
1	LDHA	0.492811	0.869	0.906	9.96541e-26	3.3422e-21	ENSG00000134333
1	RPS11	0.300669	0.996	0.99	1.39232e-25	4.66957e-21	ENSG00000142534
1	MTRNR2L8	0.352669	0.962	0.987	1.59175e-25	5.33841e-21	ENSG00000255823
1	TRIR	0.423478	0.865	0.938	1.7912e-25	6.00733e-21	ENSG00000123144
1	RPS20	0.305639	0.996	0.99	4.21523e-25	1.4137e-20	ENSG00000008988
1	UBE2D2	0.470742	0.747	0.875	6.64041e-25	2.22706e-20	ENSG00000131508
1	SUSD3	0.588751	0.398	0.241	6.70549e-25	2.24889e-20	ENSG00000157303
1	PPP1CA	0.452184	0.79	0.864	7.11647e-25	2.38672e-20	ENSG00000172531
1	BHLHE40-AS1	0.354704	0.147	0.044	1.02663e-24	3.44311e-20	ENSG00000235831
1	UBXN10-AS1	0.354493	0.141	0.042	3.60343e-24	1.20852e-19	ENSG00000225986
1	PSME1	0.441502	0.895	0.943	1.30584e-23	4.37954e-19	ENSG00000092010
1	PNRC1	0.432936	0.829	0.934	1.41572e-23	4.74804e-19	ENSG00000146278
1	H3F3B	0.337787	0.97	0.992	1.63384e-23	5.47959e-19	ENSG00000132475
1	ATP5MG	0.342385	0.96	0.961	4.39734e-23	1.47478e-18	ENSG00000167283
1	CLU	0.363208	0.202	0.076	7.41554e-23	2.48703e-18	ENSG00000120885
1	CD5	0.459767	0.263	0.122	8.07162e-23	2.70706e-18	ENSG00000110448
1	GMFG	0.422317	0.899	0.931	2.32502e-22	7.79767e-18	ENSG00000130755
1	EPS8L2	0.319068	0.179	0.066	2.85691e-22	9.58149e-18	ENSG00000177106
1	AC013264.1	0.320274	0.126	0.037	4.12913e-22	1.38483e-17	ENSG00000231621
1	PLEKHF1	0.415737	0.276	0.132	5.0145e-22	1.68176e-17	ENSG00000166289
1	B3GALT2	0.382459	0.194	0.076	7.12963e-22	2.39113e-17	ENSG00000162630
1	SARAF	0.359822	0.916	0.958	1.09296e-21	3.66557e-17	ENSG00000133872
1	SOCS1	0.701828	0.537	0.421	1.14799e-21	3.85013e-17	ENSG00000185338
1	CISH	0.754814	0.644	0.673	1.17467e-21	3.93962e-17	ENSG00000114737
1	SH2D2A	0.434715	0.27	0.129	2.71294e-21	9.09865e-17	ENSG00000027869
1	CHCHD2	0.323518	0.962	0.966	2.79388e-21	9.37011e-17	ENSG00000106153
1	PRDM1	0.417185	0.381	0.21	6.0656e-21	2.03428e-16	ENSG00000057657
1	MIF	0.600593	0.663	0.795	9.48149e-21	3.1799e-16	ENSG00000240972
1	CD37	0.383944	0.861	0.917	1.33867e-20	4.48964e-16	ENSG00000104894
1	HLA-E	0.261529	0.987	0.996	1.63713e-20	5.4906e-16	ENSG00000204592
1	XBP1	0.676961	0.655	0.753	1.88956e-20	6.33721e-16	ENSG00000100219
1	NTRK2	0.336849	0.13	0.041	1.97549e-20	6.62538e-16	ENSG00000148053
1	SUMO2	0.309838	0.931	0.955	2.41665e-20	8.10495e-16	ENSG00000188612
1	DRAP1	0.396048	0.804	0.888	2.92214e-20	9.80026e-16	ENSG00000175550
1	MRPS6	0.753891	0.619	0.654	3.39875e-20	1.13987e-15	ENSG00000243927
1	DEK	0.309743	0.901	0.957	5.35846e-20	1.79712e-15	ENSG00000124795
1	TNFRSF4	0.303762	0.158	0.056	7.9809e-20	2.67663e-15	ENSG00000186827
1	SLC9A3R1	0.652421	0.627	0.645	1.36634e-19	4.58242e-15	ENSG00000109062
1	APOBEC3H	0.446429	0.291	0.148	1.36728e-19	4.58559e-15	ENSG00000100298
1	DDX24	0.352755	0.81	0.919	1.38651e-19	4.65007e-15	ENSG00000089737
1	PCBP1	0.351565	0.819	0.918	1.52358e-19	5.10979e-15	ENSG00000169564
1	AP002387.2	0.412394	0.219	0.099	1.58397e-19	5.31233e-15	ENSG00000254682
1	SSR2	0.499681	0.73	0.868	1.63711e-19	5.49055e-15	ENSG00000163479
1	CLIC1	0.318829	0.977	0.976	1.70056e-19	5.70335e-15	ENSG00000213719
1	CCDC107	0.690066	0.638	0.75	2.12139e-19	7.11473e-15	ENSG00000159884
1	HIST1H4C	0.27889	0.77	0.887	4.73483e-19	1.58797e-14	ENSG00000197061
1	BCL11B	0.382422	0.432	0.254	6.87537e-19	2.30586e-14	ENSG00000127152
1	KLRG1	0.516633	0.261	0.131	6.94665e-19	2.32977e-14	ENSG00000139187
1	PRDX2	0.62321	0.606	0.647	8.20473e-19	2.7517e-14	ENSG00000167815
1	TNFRSF25	0.367184	0.324	0.173	1.1063e-18	3.71031e-14	ENSG00000215788
1	PCBP4	0.29985	0.152	0.057	1.16405e-18	3.90399e-14	ENSG00000090097
1	NBL1	0.373726	0.189	0.079	1.1643e-18	3.90484e-14	ENSG00000158747
1	GUK1	0.39416	0.808	0.891	1.81068e-18	6.07266e-14	ENSG00000143774
1	MZT2A	0.664148	0.615	0.655	1.94614e-18	6.52697e-14	ENSG00000173272
1	APOBEC3G	0.49412	0.669	0.647	2.01674e-18	6.76373e-14	ENSG00000239713
1	HTRA1	0.303246	0.154	0.058	2.07569e-18	6.96146e-14	ENSG00000166033
1	GIMAP7	0.529874	0.621	0.547	4.83439e-18	1.62136e-13	ENSG00000179144
1	GPSM3	0.414144	0.735	0.859	5.42766e-18	1.82033e-13	ENSG00000213654
1	RHOF	0.564976	0.45	0.326	7.48826e-18	2.51141e-13	ENSG00000139725
1	SNRPB	0.388596	0.739	0.874	7.78616e-18	2.61132e-13	ENSG00000125835
1	AAK1	0.412708	0.75	0.884	7.83185e-18	2.62665e-13	ENSG00000115977
1	CAPZB	0.427639	0.775	0.885	1.0148e-17	3.40345e-13	ENSG00000077549
1	EIF3G	0.444363	0.697	0.835	1.42628e-17	4.78345e-13	ENSG00000130811
1	RAN	0.352535	0.832	0.915	4.02816e-17	1.35097e-12	ENSG00000132341
1	PTP4A2	0.395997	0.794	0.919	4.9196e-17	1.64994e-12	ENSG00000184007
1	MSC	0.33726	0.177	0.075	6.64695e-17	2.22925e-12	ENSG00000178860
1	MTRNR2L12	0.34511	0.851	0.951	7.85089e-17	2.63303e-12	ENSG00000269028
1	ABRACL	0.450005	0.722	0.854	8.06097e-17	2.70349e-12	ENSG00000146386
1	IFITM1	0.291125	0.208	0.094	8.81391e-17	2.95601e-12	ENSG00000185885
1	KIAA1551	0.387199	0.76	0.847	1.17742e-16	3.94883e-12	ENSG00000174718
1	EIF3F	0.395931	0.752	0.865	1.25888e-16	4.22204e-12	ENSG00000175390
1	JAK3	0.364027	0.257	0.135	1.32296e-16	4.43695e-12	ENSG00000105639
1	HMGN1	0.391478	0.81	0.892	1.77763e-16	5.96181e-12	ENSG00000205581
1	HNRNPA1	0.353347	0.838	0.926	2.01796e-16	6.76782e-12	ENSG00000135486
1	THEMIS	0.346676	0.366	0.214	2.83475e-16	9.50719e-12	ENSG00000172673
1	ITGA4	0.359721	0.659	0.543	4.04648e-16	1.35711e-11	ENSG00000115232
1	AC243960.1	0.501489	0.392	0.266	6.0568e-16	2.03133e-11	ENSG00000268027
1	FAM107B	0.406422	0.783	0.896	7.68565e-16	2.57761e-11	ENSG00000065809
1	CD200R1	0.334519	0.221	0.109	9.90012e-16	3.3203e-11	ENSG00000163606
1	TMEM50A	0.381247	0.764	0.887	1.02571e-15	3.44001e-11	ENSG00000183726
1	RBPJ	0.378704	0.819	0.908	1.31938e-15	4.42494e-11	ENSG00000168214
1	GPR174	0.33049	0.301	0.168	2.13114e-15	7.14742e-11	ENSG00000147138
1	LEF1	0.307631	0.16	0.067	2.87725e-15	9.64973e-11	ENSG00000138795
1	TNFAIP8	0.570086	0.636	0.733	4.59115e-15	1.53978e-10	ENSG00000145779
1	SLC38A1	0.297632	0.413	0.256	4.80052e-15	1.61e-10	ENSG00000111371
1	C12orf75	0.329898	0.35	0.205	5.91227e-15	1.98286e-10	ENSG00000235162
1	SSBP4	0.662475	0.602	0.687	1.20466e-14	4.04019e-10	ENSG00000130511
1	PBXIP1	0.4602	0.61	0.559	1.82695e-14	6.12724e-10	ENSG00000163346
1	ELOVL6	0.254576	0.135	0.054	1.91664e-14	6.42804e-10	ENSG00000170522
1	SCML4	0.341524	0.248	0.131	1.92294e-14	6.44915e-10	ENSG00000146285
1	FASLG	0.288781	0.2	0.097	2.22796e-14	7.47213e-10	ENSG00000117560
1	GRAP2	0.358358	0.307	0.18	2.81048e-14	9.42578e-10	ENSG00000100351
1	PA2G4	0.452044	0.695	0.86	3.20704e-14	1.07558e-09	ENSG00000170515
1	BIRC3	0.458488	0.41	0.29	3.75439e-14	1.25915e-09	ENSG00000023445
1	ATP2B4	0.409149	0.558	0.462	4.05288e-14	1.35925e-09	ENSG00000058668
1	TRIB2	0.329525	0.24	0.13	5.98313e-14	2.00662e-09	ENSG00000071575
1	JAK1	0.373932	0.741	0.894	7.39776e-14	2.48106e-09	ENSG00000162434
1	LY9	0.301777	0.183	0.087	8.53839e-14	2.8636e-09	ENSG00000122224
1	IL2RB	0.272659	0.307	0.178	1.15346e-13	3.86846e-09	ENSG00000100385
1	PSMA7	0.280172	0.941	0.963	1.27307e-13	4.26963e-09	ENSG00000101182
1	COX4I1	0.259018	0.935	0.961	1.37219e-13	4.60206e-09	ENSG00000131143
1	KRT10	0.564558	0.606	0.703	1.77711e-13	5.96007e-09	ENSG00000186395
1	EVL	0.366617	0.781	0.873	2.16012e-13	7.24462e-09	ENSG00000196405
1	CCDC85B	0.606151	0.606	0.744	2.26401e-13	7.59303e-09	ENSG00000175602
1	ISG20	0.323321	0.375	0.243	3.0828e-13	1.03391e-08	ENSG00000172183
1	HEBP2	0.506322	0.65	0.798	3.09946e-13	1.0395e-08	ENSG00000051620
1	PDE4D	0.309158	0.265	0.148	3.5163e-13	1.1793e-08	ENSG00000113448
1	NDUFB11	0.386531	0.712	0.838	4.21001e-13	1.41195e-08	ENSG00000147123
1	FAM89B	0.706099	0.585	0.716	4.68483e-13	1.5712e-08	ENSG00000176973
1	CAMK4	0.349583	0.326	0.2	6.47061e-13	2.17011e-08	ENSG00000152495
1	TBC1D10C	0.500629	0.615	0.726	1.24104e-12	4.16222e-08	ENSG00000175463
1	GTF3A	0.39623	0.695	0.861	1.34226e-12	4.50166e-08	ENSG00000122034
1	FYN	0.375898	0.465	0.346	1.44866e-12	4.85852e-08	ENSG00000010810
1	NFATC2	0.317365	0.284	0.169	1.55581e-12	5.21789e-08	ENSG00000101096
1	KIF21A	0.351194	0.244	0.136	1.60822e-12	5.39366e-08	ENSG00000139116
1	BCL7C	0.614196	0.575	0.713	2.01543e-12	6.75934e-08	ENSG00000099385
1	SRSF3	0.359938	0.731	0.872	3.19604e-12	1.07189e-07	ENSG00000112081
1	STK4	0.337349	0.754	0.924	4.08164e-12	1.3689e-07	ENSG00000101109
1	SNRPF	0.431146	0.625	0.794	5.5843e-12	1.87286e-07	ENSG00000139343
1	CLSTN3	0.294351	0.208	0.113	6.36418e-12	2.13442e-07	ENSG00000139182
1	RHOH	0.397704	0.347	0.24	6.62251e-12	2.22106e-07	ENSG00000168421
1	ZAP70	0.268397	0.189	0.098	7.81342e-12	2.62046e-07	ENSG00000115085
1	ARF6	0.364464	0.71	0.877	8.02744e-12	2.69224e-07	ENSG00000165527
1	CIB1	0.37723	0.81	0.882	8.40952e-12	2.82038e-07	ENSG00000185043
1	AES	0.304777	0.743	0.885	8.58256e-12	2.87842e-07	ENSG00000104964
1	CCND2	0.335864	0.43	0.309	9.19977e-12	3.08542e-07	ENSG00000118971
1	STAT4	0.294911	0.253	0.148	1.32588e-11	4.44673e-07	ENSG00000138378
1	ATP5IF1	0.355776	0.745	0.863	1.77476e-11	5.95218e-07	ENSG00000130770
1	CD53	0.310019	0.733	0.877	2.26506e-11	7.59655e-07	ENSG00000143119
1	S100A4	0.278588	0.994	0.981	2.91911e-11	9.79012e-07	ENSG00000196154
1	SLFN5	0.293769	0.728	0.841	2.93623e-11	9.84753e-07	ENSG00000166750
1	MRPS31	0.276031	0.206	0.44	2.96742e-11	9.95215e-07	ENSG00000102738
1	TTC39C	0.656828	0.514	0.523	3.09385e-11	1.03761e-06	ENSG00000168234
1	C19orf53	0.392196	0.667	0.829	3.55303e-11	1.19161e-06	ENSG00000104979
1	SEC61G	0.323618	0.686	0.82	3.79573e-11	1.27301e-06	ENSG00000132432
1	ADA	0.378031	0.244	0.15	4.23405e-11	1.42001e-06	ENSG00000196839
1	P2RY10	0.285412	0.183	0.097	5.57769e-11	1.87065e-06	ENSG00000078589
1	ANP32B	0.290074	0.819	0.915	6.13829e-11	2.05866e-06	ENSG00000136938
1	PSMB9	0.285	0.842	0.918	6.28501e-11	2.10787e-06	ENSG00000240065
1	ATP5PB	0.352995	0.684	0.833	7.87162e-11	2.63998e-06	ENSG00000116459
1	LDHB	0.34197	0.764	0.834	1.02733e-10	3.44547e-06	ENSG00000111716
1	FNBP1	0.402888	0.699	0.873	1.67515e-10	5.61812e-06	ENSG00000187239
1	SIGIRR	0.5749	0.47	0.465	1.87124e-10	6.27577e-06	ENSG00000185187
1	TBCB	0.441259	0.632	0.809	1.98782e-10	6.66676e-06	ENSG00000105254
1	CUTA	0.445666	0.619	0.788	2.49009e-10	8.35126e-06	ENSG00000112514
1	TRAPPC1	0.377428	0.665	0.821	3.3568e-10	1.1258e-05	ENSG00000170043
1	PRKCQ	0.261276	0.208	0.118	3.38853e-10	1.13644e-05	ENSG00000065675
1	RPL17	0.446463	0.629	0.803	3.68447e-10	1.2357e-05	ENSG00000265681
1	PPA1	0.507985	0.604	0.761	3.72584e-10	1.24957e-05	ENSG00000180817
1	PPIB	0.292486	0.878	0.939	4.28087e-10	1.43572e-05	ENSG00000166794
1	DDIT4	0.541557	0.337	0.255	5.77486e-10	1.93677e-05	ENSG00000168209
1	NDUFS6	0.336495	0.636	0.799	5.80552e-10	1.94706e-05	ENSG00000145494
1	SPCS1	0.256647	0.743	0.866	6.12966e-10	2.05577e-05	ENSG00000114902
1	RGS10	0.374756	0.663	0.797	6.45709e-10	2.16558e-05	ENSG00000148908
1	TC2N	0.310547	0.282	0.178	6.78994e-10	2.27721e-05	ENSG00000165929
1	PTTG1	0.555669	0.383	0.318	6.97928e-10	2.34071e-05	ENSG00000164611
1	TESPA1	0.281059	0.173	0.093	7.59888e-10	2.54851e-05	ENSG00000135426
1	EZR	0.25412	0.747	0.892	9.21521e-10	3.0906e-05	ENSG00000092820
1	PDCD5	0.450295	0.613	0.788	1.30972e-09	4.39255e-05	ENSG00000105185
1	FAM102A	0.365692	0.312	0.217	1.41411e-09	4.74264e-05	ENSG00000167106
1	SYTL1	0.477423	0.371	0.306	1.53081e-09	5.13404e-05	ENSG00000142765
1	EID1	0.291052	0.703	0.869	1.65383e-09	5.54661e-05	ENSG00000255302
1	GBP5	0.407865	0.579	0.6	2.85341e-09	9.56976e-05	ENSG00000154451
1	CIRBP	0.295689	0.693	0.859	5.31134e-09	0.000178132	ENSG00000099622
1	BRK1	0.272694	0.731	0.85	5.5794e-09	0.000187122	ENSG00000254999
1	SH3KBP1	0.465833	0.55	0.592	1.02076e-08	0.000342341	ENSG00000147010
1	DUSP2	0.25517	0.158	0.087	1.07721e-08	0.000361275	ENSG00000158050
1	RBM8A	0.30648	0.67	0.852	1.12911e-08	0.000378679	ENSG00000265241
1	VAMP2	0.467069	0.615	0.78	1.16933e-08	0.00039217	ENSG00000220205
1	GZMM	0.273597	0.259	0.166	1.63073e-08	0.000546913	ENSG00000197540
1	ATP5MD	0.259886	0.855	0.906	1.8269e-08	0.000612706	ENSG00000173915
1	RORA	0.306718	0.558	0.513	1.86165e-08	0.000624361	ENSG00000069667
1	FAM117A	0.294477	0.211	0.134	2.08238e-08	0.000698389	ENSG00000121104
1	CYLD	0.427835	0.619	0.735	2.70789e-08	0.000908172	ENSG00000083799
1	BCL7B	0.254161	0.244	0.476	3.32858e-08	0.00111634	ENSG00000106635
1	APBB1IP	0.293481	0.69	0.857	3.71442e-08	0.00124574	ENSG00000077420
1	ATP5ME	0.288578	0.827	0.886	4.18284e-08	0.00140284	ENSG00000169020
1	UBXN1	0.303002	0.705	0.867	4.39164e-08	0.00147287	ENSG00000162191
1	PSTPIP1	0.419761	0.326	0.259	5.02657e-08	0.00168581	ENSG00000140368
1	KMT2A	0.410888	0.651	0.794	5.19337e-08	0.00174175	ENSG00000118058
1	PET100	0.311877	0.669	0.828	5.82742e-08	0.0019544	ENSG00000229833
1	PIM1	0.389447	0.606	0.672	6.274e-08	0.00210417	ENSG00000137193
1	PDHB	0.250858	0.288	0.557	6.94785e-08	0.00233017	ENSG00000168291
1	COPS9	0.294496	0.691	0.844	7.45846e-08	0.00250142	ENSG00000172428
1	CBX3	0.261546	0.731	0.884	8.05125e-08	0.00270023	ENSG00000122565
1	RWDD1	0.39233	0.648	0.821	8.25107e-08	0.00276724	ENSG00000111832
1	SAMSN1	0.421229	0.56	0.622	1.0197e-07	0.00341988	ENSG00000155307
1	ADAM8	0.265247	0.177	0.109	1.67644e-07	0.00562245	ENSG00000151651
1	PPP1R18	0.446773	0.602	0.77	1.82479e-07	0.00611998	ENSG00000146112
1	RPS17	0.312876	0.684	0.844	2.25525e-07	0.00756366	ENSG00000182774
1	IKZF1	0.357594	0.659	0.81	2.39154e-07	0.00802076	ENSG00000185811
1	KIAA0040	0.464462	0.47	0.473	3.20439e-07	0.0107469	ENSG00000235750
1	OPTN	0.464648	0.606	0.741	3.30252e-07	0.011076	ENSG00000123240
1	LCP2	0.425322	0.587	0.715	3.82294e-07	0.0128214	ENSG00000043462
1	THRAP3	0.274104	0.678	0.847	4.0254e-07	0.0135004	ENSG00000054118
1	TGFB1	0.26593	0.68	0.849	5.8853e-07	0.0197381	ENSG00000105329
1	NSMCE1	0.265474	0.272	0.515	6.06159e-07	0.0203294	ENSG00000169189
1	TMEM223	0.254493	0.248	0.463	6.23173e-07	0.0209	ENSG00000168569
1	NDUFA11	0.291351	0.674	0.834	7.13906e-07	0.023943	ENSG00000174886
1	BOLA3	0.273298	0.295	0.55	1.0826e-06	0.0363084	ENSG00000163170
1	SVIP	0.513584	0.406	0.387	1.32275e-06	0.0443623	ENSG00000198168
1	ARL14EP	0.286135	0.29	0.534	1.33825e-06	0.0448823	ENSG00000152219
1	LEPROTL1	0.382923	0.617	0.821	1.39342e-06	0.0467324	ENSG00000104660
2	SGMS2	0.860055	0.986	0.422	4.1191e-191	1.38146e-186	ENSG00000164023
2	DST	1.00926	0.99	0.444	1.75691e-190	5.89233e-186	ENSG00000151914
2	FN1	1.72644	0.992	0.448	1.45957e-189	4.8951e-185	ENSG00000115414
2	MRC1	1.44006	1	0.47	5.76022e-188	1.93186e-183	ENSG00000260314
2	CD163	1.24128	0.982	0.421	1.16598e-184	3.91045e-180	ENSG00000177575
2	PDLIM1	1.12085	1	0.474	9.13716e-184	3.06442e-179	ENSG00000107438
2	TMEM74B	0.360532	0.803	0.226	9.32735e-183	3.12821e-178	ENSG00000125895
2	PAQR5	0.467375	0.836	0.261	1.48344e-180	4.97516e-176	ENSG00000137819
2	PGM5	0.331248	0.753	0.207	3.56592e-180	1.19594e-175	ENSG00000154330
2	FGFR1	0.274731	0.607	0.129	1.68882e-175	5.66397e-171	ENSG00000077782
2	CDC42BPB	0.778799	0.986	0.433	3.033e-174	1.01721e-169	ENSG00000198752
2	FBP1	1.51279	0.998	0.49	3.16305e-174	1.06082e-169	ENSG00000165140
2	ADAMTSL4	0.78376	0.996	0.452	4.5707e-169	1.53292e-164	ENSG00000143382
2	FILIP1L	0.616556	0.935	0.364	5.86308e-169	1.96636e-164	ENSG00000168386
2	TGFBI	0.851622	0.998	0.478	8.76805e-169	2.94063e-164	ENSG00000120708
2	PROS1	0.511458	0.903	0.336	2.48745e-168	8.34239e-164	ENSG00000184500
2	ARHGAP6	0.393123	0.817	0.257	4.40263e-167	1.47656e-162	ENSG00000047648
2	SORT1	0.800056	0.996	0.449	3.25193e-166	1.09063e-161	ENSG00000134243
2	TCF7L2	0.857897	0.998	0.435	4.44221e-166	1.48983e-161	ENSG00000148737
2	CYBB	1.24283	1	0.468	7.48885e-165	2.51161e-160	ENSG00000165168
2	LINC02185	0.38024	0.769	0.234	7.32861e-164	2.45787e-159	ENSG00000262097
2	IL3RA	0.836036	0.984	0.416	2.47456e-163	8.29918e-159	ENSG00000185291
2	GLDN	0.970173	0.982	0.406	1.7655e-162	5.92115e-158	ENSG00000186417
2	DSC2	0.57768	0.972	0.413	5.87419e-160	1.97008e-155	ENSG00000134755
2	EPB41L3	0.612307	0.955	0.412	1.49737e-156	5.02189e-152	ENSG00000082397
2	HPGD	0.698934	0.986	0.439	1.39656e-155	4.68377e-151	ENSG00000164120
2	SECTM1	0.578216	0.963	0.391	3.04134e-155	1.02001e-150	ENSG00000141574
2	MOB3B	0.540469	0.935	0.375	1.19746e-153	4.01604e-149	ENSG00000120162
2	RTN1	0.412134	0.888	0.321	1.08721e-151	3.64629e-147	ENSG00000139970
2	KCNE3	0.549694	0.963	0.404	5.54275e-151	1.85893e-146	ENSG00000175538
2	THBS1	0.71614	0.901	0.331	8.66925e-151	2.90749e-146	ENSG00000137801
2	ANXA5	0.851886	0.998	0.862	1.25891e-150	4.22213e-146	ENSG00000164111
2	TLR8	0.498146	0.88	0.347	2.19219e-149	7.35216e-145	ENSG00000101916
2	SAMHD1	0.882624	1	0.705	6.84576e-147	2.29593e-142	ENSG00000101347
2	GAS7	0.450906	0.872	0.33	5.641e-146	1.89188e-141	ENSG00000007237
2	ITGAM	0.533442	0.909	0.362	2.95693e-145	9.91697e-141	ENSG00000169896
2	RAB31	0.85677	0.996	0.476	6.75059e-145	2.26401e-140	ENSG00000168461
2	SCIMP	0.598704	0.976	0.427	1.77995e-143	5.96959e-139	ENSG00000161929
2	SELENON	0.51227	0.907	0.379	2.61016e-143	8.75394e-139	ENSG00000162430
2	PLBD1	1.00142	0.998	0.468	1.29453e-141	4.34159e-137	ENSG00000121316
2	PLXDC2	0.909077	1	0.469	2.15537e-141	7.2287e-137	ENSG00000120594
2	ACE	0.497428	0.872	0.344	6.39876e-141	2.14602e-136	ENSG00000159640
2	RBM47	0.639435	0.976	0.44	8.079e-141	2.70953e-136	ENSG00000163694
2	OSBPL11	0.713698	0.992	0.512	3.90237e-140	1.30878e-135	ENSG00000144909
2	SLC31A1	0.641942	0.986	0.447	3.05305e-138	1.02393e-133	ENSG00000136868
2	LTA4H	1.11088	0.998	0.521	3.40729e-138	1.14274e-133	ENSG00000111144
2	SPIRE1	0.481941	0.931	0.385	4.41288e-137	1.47999e-132	ENSG00000134278
2	MS4A7	1.1483	1	0.475	1.29675e-136	4.34903e-132	ENSG00000166927
2	C5AR1	0.729085	0.992	0.446	9.62589e-136	3.22833e-131	ENSG00000197405
2	ALDH2	1.19498	1	0.487	1.16555e-135	3.90901e-131	ENSG00000111275
2	CLDN7	0.555281	0.966	0.413	6.45297e-135	2.1642e-130	ENSG00000181885
2	SLFN11	0.711448	0.994	0.514	7.01841e-135	2.35383e-130	ENSG00000172716
2	TCEA3	0.440408	0.815	0.282	1.24197e-133	4.16533e-129	ENSG00000204219
2	ZFHX3	0.463429	0.939	0.408	3.57713e-133	1.1997e-128	ENSG00000140836
2	IRAK3	0.467821	0.951	0.413	5.58337e-133	1.87255e-128	ENSG00000090376
2	LRP1	0.877132	1	0.463	6.86476e-133	2.3023e-128	ENSG00000123384
2	MCEMP1	1.12398	1	0.455	8.46258e-133	2.83818e-128	ENSG00000183019
2	STAC	0.492316	0.933	0.382	1.12563e-132	3.77515e-128	ENSG00000144681
2	EPB41L1	0.35363	0.826	0.293	2.47768e-132	8.30963e-128	ENSG00000088367
2	ITGAX	0.507244	0.878	0.356	3.5215e-132	1.18104e-127	ENSG00000140678
2	OLR1	1.00083	1	0.456	4.55179e-132	1.52658e-127	ENSG00000173391
2	SLC11A1	0.766993	0.996	0.457	6.57706e-132	2.20582e-127	ENSG00000018280
2	ARHGEF28	0.473699	0.895	0.359	9.6769e-132	3.24544e-127	ENSG00000214944
2	PDK4	0.538307	0.903	0.371	9.75639e-132	3.2721e-127	ENSG00000004799
2	PECAM1	0.767686	1	0.495	1.27691e-131	4.28251e-127	ENSG00000261371
2	SHTN1	0.637072	0.992	0.457	1.66531e-131	5.58511e-127	ENSG00000187164
2	GPA33	0.374677	0.832	0.306	3.3768e-131	1.13251e-126	ENSG00000143167
2	RASAL2	0.521441	0.933	0.396	5.36043e-131	1.79778e-126	ENSG00000075391
2	CDCP1	0.434851	0.901	0.369	2.67852e-130	8.9832e-126	ENSG00000163814
2	MPZL2	0.386584	0.815	0.299	6.29445e-129	2.11103e-124	ENSG00000149573
2	SLC43A2	0.4341	0.909	0.379	2.19469e-128	7.36057e-124	ENSG00000167703
2	CPED1	0.418705	0.858	0.338	2.36582e-128	7.93448e-124	ENSG00000106034
2	LYAR	0.885651	0.99	0.53	2.75438e-128	9.23764e-124	ENSG00000145220
2	MYO6	0.421542	0.911	0.364	2.95442e-128	9.90853e-124	ENSG00000196586
2	SLC31A2	0.681485	0.992	0.484	7.71577e-128	2.58771e-123	ENSG00000136867
2	LST1	0.925315	1	0.663	1.81508e-127	6.08741e-123	ENSG00000204482
2	FGD5	0.318175	0.797	0.286	3.55871e-127	1.19352e-122	ENSG00000154783
2	RNF149	0.708658	0.998	0.705	3.64402e-127	1.22213e-122	ENSG00000163162
2	LPL	0.765999	0.98	0.408	2.74166e-126	9.19499e-122	ENSG00000175445
2	PNPLA6	0.745777	0.992	0.504	2.9977e-126	1.00537e-121	ENSG00000032444
2	ALOX5	0.892956	0.998	0.475	5.67118e-126	1.902e-121	ENSG00000012779
2	FCGR3A	1.10842	1	0.474	1.01567e-125	3.40637e-121	ENSG00000203747
2	TANC2	0.416634	0.897	0.361	1.52899e-125	5.12794e-121	ENSG00000170921
2	CFD	1.05413	0.996	0.453	3.53048e-125	1.18405e-120	ENSG00000197766
2	FFAR4	0.618121	0.986	0.431	3.54572e-125	1.18917e-120	ENSG00000186188
2	SIRPB1	0.54418	0.978	0.43	4.17899e-125	1.40155e-120	ENSG00000101307
2	BTK	0.510564	0.97	0.442	6.09653e-124	2.04466e-119	ENSG00000010671
2	CLEC12A	0.633853	0.976	0.449	8.88912e-124	2.98123e-119	ENSG00000172322
2	CXCL5	1.15961	0.623	0.181	1.19786e-123	4.01737e-119	ENSG00000163735
2	RBMS2	0.371232	0.893	0.365	1.21949e-123	4.08994e-119	ENSG00000076067
2	CD101	0.384667	0.819	0.308	1.8091e-123	6.06738e-119	ENSG00000134256
2	MMP19	0.284761	0.686	0.223	2.94348e-123	9.87186e-119	ENSG00000123342
2	C2	0.682033	0.899	0.361	4.72204e-123	1.58368e-118	ENSG00000166278
2	MS4A6A	0.765154	0.996	0.462	1.81664e-122	6.09264e-118	ENSG00000110077
2	TNFAIP2	0.613709	0.988	0.451	1.82392e-122	6.11707e-118	ENSG00000185215
2	HCK	0.680134	0.996	0.466	3.29492e-122	1.10505e-117	ENSG00000101336
2	ALCAM	0.521594	0.986	0.462	4.41193e-122	1.47967e-117	ENSG00000170017
2	SVIL	0.664122	0.988	0.441	4.75365e-122	1.59428e-117	ENSG00000197321
2	SMIM14	0.637142	0.996	0.502	4.76984e-122	1.59971e-117	ENSG00000163683
2	RASGEF1B	0.500759	0.929	0.411	6.9152e-122	2.31922e-117	ENSG00000138670
2	CRYBG3	0.365342	0.874	0.356	1.08421e-121	3.63623e-117	ENSG00000080200
2	ENG	0.557427	0.992	0.465	2.24953e-121	7.54448e-117	ENSG00000106991
2	POR	0.637943	0.992	0.501	8.28214e-121	2.77766e-116	ENSG00000127948
2	GSN	0.901836	0.996	0.476	9.36356e-121	3.14035e-116	ENSG00000148180
2	SERPINA1	1.10742	1	0.475	1.24931e-120	4.18995e-116	ENSG00000197249
2	OSBPL1A	0.594818	0.98	0.44	3.8473e-120	1.29031e-115	ENSG00000141447
2	PTAFR	0.514774	0.99	0.448	5.30321e-120	1.77859e-115	ENSG00000169403
2	GLUL	0.98358	0.998	0.589	6.71224e-120	2.25115e-115	ENSG00000135821
2	UNC5B	0.345199	0.842	0.329	1.40844e-119	4.72361e-115	ENSG00000107731
2	EPAS1	0.401222	0.929	0.403	1.50825e-119	5.05836e-115	ENSG00000116016
2	ANPEP	0.461985	0.901	0.378	5.49011e-119	1.84127e-114	ENSG00000166825
2	MLPH	0.39074	0.848	0.31	6.75602e-119	2.26583e-114	ENSG00000115648
2	CSF1R	0.383667	0.933	0.395	7.20277e-119	2.41566e-114	ENSG00000182578
2	CLIC4	0.489783	0.974	0.435	2.02e-118	6.77468e-114	ENSG00000169504
2	CD302	0.58823	0.984	0.454	4.32634e-118	1.45097e-113	ENSG00000241399
2	KAZALD1	0.255135	0.594	0.175	5.69664e-118	1.91054e-113	ENSG00000107821
2	PILRA	0.729588	0.996	0.455	5.7279e-118	1.92102e-113	ENSG00000085514
2	DENND5A	0.441489	0.945	0.427	7.69737e-118	2.58154e-113	ENSG00000184014
2	SEPT10	0.375849	0.897	0.38	3.11683e-117	1.04532e-112	ENSG00000186522
2	FGD4	0.357501	0.821	0.328	1.14849e-116	3.85179e-112	ENSG00000139132
2	KLF4	0.408636	0.909	0.393	1.4063e-116	4.71645e-112	ENSG00000136826
2	ENPP4	0.440721	0.951	0.421	1.91302e-116	6.41589e-112	ENSG00000001561
2	DPYSL2	0.69817	0.998	0.596	3.6111e-116	1.21109e-111	ENSG00000092964
2	NCF2	0.874938	0.998	0.471	3.67506e-116	1.23254e-111	ENSG00000116701
2	MSR1	0.928461	0.998	0.453	5.68513e-116	1.90668e-111	ENSG00000038945
2	HPGDS	0.37834	0.811	0.311	7.95199e-116	2.66694e-111	ENSG00000163106
2	SIRPA	0.497476	0.984	0.443	1.21074e-115	4.06058e-111	ENSG00000198053
2	VIM	0.693265	1	0.993	3.23163e-115	1.08382e-110	ENSG00000026025
2	MARCH1	0.471281	0.974	0.436	3.55555e-115	1.19246e-110	ENSG00000145416
2	ACO1	0.57375	0.963	0.408	3.82125e-115	1.28157e-110	ENSG00000122729
2	PPARG	0.787332	0.998	0.51	7.83467e-115	2.62759e-110	ENSG00000132170
2	SIDT2	0.442192	0.957	0.436	8.81429e-115	2.95614e-110	ENSG00000149577
2	UBE2E2	0.445363	0.978	0.43	1.82549e-114	6.12232e-110	ENSG00000182247
2	ACP5	1.01218	0.998	0.512	2.99974e-114	1.00605e-109	ENSG00000102575
2	MGAT3	0.294493	0.75	0.267	4.07796e-114	1.36767e-109	ENSG00000128268
2	OAZ1	0.740573	1	0.964	6.54231e-114	2.19416e-109	ENSG00000104904
2	CTBP2	0.373831	0.929	0.405	7.06864e-114	2.37068e-109	ENSG00000175029
2	CD9	0.950945	0.996	0.5	9.08046e-114	3.04541e-109	ENSG00000010278
2	HMOX1	0.596344	0.992	0.451	1.52034e-113	5.09893e-109	ENSG00000100292
2	IFI30	0.509892	0.972	0.441	4.08706e-113	1.37072e-108	ENSG00000216490
2	ZEB2	0.755924	0.994	0.553	4.70869e-113	1.5792e-108	ENSG00000169554
2	LINC01094	0.441307	0.893	0.382	5.11788e-113	1.71643e-108	ENSG00000251442
2	HK2	0.377206	0.86	0.35	1.07078e-112	3.59117e-108	ENSG00000159399
2	CXCL16	0.819244	0.998	0.477	1.09257e-112	3.66425e-108	ENSG00000161921
2	ABCC3	0.36653	0.846	0.348	1.23375e-112	4.13776e-108	ENSG00000108846
2	CTSS	1.02077	1	0.669	1.26059e-112	4.22776e-108	ENSG00000163131
2	MRAS	0.342255	0.801	0.317	1.42079e-112	4.76506e-108	ENSG00000158186
2	NCEH1	0.656635	1	0.457	1.89289e-112	6.34836e-108	ENSG00000144959
2	TLR4	0.412755	0.909	0.399	1.90422e-112	6.38638e-108	ENSG00000136869
2	TRIO	0.480152	0.984	0.433	2.42052e-112	8.11795e-108	ENSG00000038382
2	PSAP	1.02827	1	0.654	6.06868e-112	2.03531e-107	ENSG00000197746
2	VSIG4	0.970036	1	0.462	7.65324e-112	2.56674e-107	ENSG00000155659
2	COLEC12	0.622688	0.876	0.362	1.79834e-111	6.03126e-107	ENSG00000158270
2	PCOLCE2	0.684014	0.872	0.345	5.52848e-111	1.85414e-106	ENSG00000163710
2	DAB2	0.778927	0.998	0.458	7.75099e-111	2.59953e-106	ENSG00000153071
2	KYNU	0.431178	0.955	0.427	7.84643e-111	2.63153e-106	ENSG00000115919
2	SNX2	0.757163	0.998	0.56	8.06166e-111	2.70372e-106	ENSG00000205302
2	TRIQK	0.305663	0.862	0.344	1.78612e-110	5.99029e-106	ENSG00000205133
2	CCDC88A	0.832307	1	0.528	2.27029e-110	7.61409e-106	ENSG00000115355
2	KLF3	0.387194	0.955	0.445	2.90984e-110	9.75903e-106	ENSG00000109787
2	RHBDD2	0.563871	0.988	0.498	3.37947e-110	1.13341e-105	ENSG00000005486
2	RTN4	0.742645	1	0.719	3.89209e-110	1.30533e-105	ENSG00000115310
2	CORO1C	0.636337	0.994	0.49	5.04494e-110	1.69197e-105	ENSG00000110880
2	ACER3	0.518039	0.97	0.465	9.93548e-110	3.33216e-105	ENSG00000078124
2	PTPMT1	0.613605	0.98	0.502	1.14424e-109	3.83755e-105	ENSG00000110536
2	THEMIS2	0.545244	0.978	0.477	1.25724e-109	4.21655e-105	ENSG00000130775
2	DMXL2	0.363759	0.899	0.378	1.56942e-109	5.26352e-105	ENSG00000104093
2	SYK	0.503759	0.984	0.456	2.59768e-109	8.7121e-105	ENSG00000165025
2	S100A13	0.698516	0.996	0.444	3.04592e-109	1.02154e-104	ENSG00000189171
2	LINC02345	0.390461	0.714	0.25	4.8258e-109	1.61848e-104	ENSG00000259225
2	ANXA2	0.745067	1	0.916	5.08097e-109	1.70406e-104	ENSG00000182718
2	HK3	0.324364	0.862	0.346	9.37071e-109	3.14275e-104	ENSG00000160883
2	FCHO2	0.406265	0.959	0.416	1.50345e-108	5.04226e-104	ENSG00000157107
2	FNDC3B	0.492712	0.982	0.468	1.95937e-108	6.57132e-104	ENSG00000075420
2	FRMD4A	0.36264	0.905	0.373	4.3306e-108	1.4524e-103	ENSG00000151474
2	SH3BGRL	0.658248	1	0.789	8.21377e-108	2.75473e-103	ENSG00000131171
2	GPCPD1	0.753853	1	0.547	9.19322e-108	3.08322e-103	ENSG00000125772
2	SLC7A7	0.670521	0.998	0.458	1.23721e-107	4.14934e-103	ENSG00000155465
2	TREM1	0.802372	0.998	0.453	1.33553e-107	4.47909e-103	ENSG00000124731
2	OSCAR	0.591724	0.982	0.45	3.30557e-107	1.10862e-102	ENSG00000170909
2	SNX10	0.757462	0.998	0.586	5.19711e-107	1.74301e-102	ENSG00000086300
2	S100A6	0.633267	1	0.996	6.35101e-107	2.13e-102	ENSG00000197956
2	VAT1	0.621032	0.986	0.481	8.65463e-107	2.90259e-102	ENSG00000108828
2	UACA	0.326294	0.793	0.315	3.13378e-106	1.05101e-101	ENSG00000137831
2	KCTD12	0.475253	0.982	0.455	3.97577e-106	1.33339e-101	ENSG00000178695
2	TJP1	0.283359	0.584	0.18	4.20742e-106	1.41108e-101	ENSG00000104067
2	IGFBP2	0.919342	0.858	0.36	4.93846e-106	1.65626e-101	ENSG00000115457
2	GAS2L1	0.291158	0.815	0.326	8.51214e-106	2.8548e-101	ENSG00000185340
2	SERPING1	0.926383	0.998	0.436	1.28894e-105	4.32285e-101	ENSG00000149131
2	MYOF	0.468736	0.957	0.427	3.54731e-105	1.1897e-100	ENSG00000138119
2	CYFIP1	0.401034	0.961	0.44	3.69964e-105	1.24078e-100	ENSG00000273749
2	APLP2	0.811782	1	0.605	3.98698e-105	1.33715e-100	ENSG00000084234
2	LILRB3	0.36474	0.933	0.425	5.03402e-105	1.68831e-100	ENSG00000204577
2	TFEC	0.434371	0.961	0.434	9.04942e-105	3.03499e-100	ENSG00000105967
2	LILRB1	0.313857	0.824	0.346	1.1581e-104	3.88404e-100	ENSG00000104972
2	LPCAT2	0.365176	0.915	0.409	1.32116e-104	4.43089e-100	ENSG00000087253
2	S100A8	0.709217	0.996	0.447	1.35989e-104	4.56079e-100	ENSG00000143546
2	FMNL2	0.442423	0.941	0.407	1.98879e-104	6.66999e-100	ENSG00000157827
2	TUBB6	0.418582	0.939	0.42	2.07222e-104	6.94982e-100	ENSG00000176014
2	MAN1A1	0.574684	0.994	0.55	2.89387e-104	9.70547e-100	ENSG00000111885
2	DAPK1	0.362548	0.901	0.389	4.41789e-104	1.48167e-99	ENSG00000196730
2	ITPK1	0.370226	0.935	0.433	4.98043e-104	1.67034e-99	ENSG00000100605
2	SLCO2B1	0.594527	0.978	0.437	5.44852e-104	1.82733e-99	ENSG00000137491
2	CD33	0.385769	0.935	0.418	7.25569e-104	2.43341e-99	ENSG00000105383
2	TBC1D9	0.317298	0.83	0.349	1.02795e-103	3.44752e-99	ENSG00000109436
2	VMO1	0.427933	0.856	0.345	1.32282e-103	4.43647e-99	ENSG00000182853
2	MME	0.493445	0.85	0.336	8.03159e-103	2.69363e-98	ENSG00000196549
2	IL13RA1	0.402638	0.945	0.434	4.44443e-102	1.49057e-97	ENSG00000131724
2	GPNMB	0.798067	1	0.455	5.07443e-102	1.70186e-97	ENSG00000136235
2	AC011899.2	0.31081	0.803	0.333	7.5562e-102	2.5342e-97	ENSG00000233038
2	CST3	0.918486	1	0.495	8.6129e-102	2.8886e-97	ENSG00000101439
2	CPM	0.461011	0.97	0.44	1.17621e-101	3.94476e-97	ENSG00000135678
2	CLEC7A	0.549818	0.994	0.466	1.56188e-101	5.23822e-97	ENSG00000172243
2	TBC1D4	0.300882	0.892	0.385	1.63086e-101	5.46957e-97	ENSG00000136111
2	RNF130	0.631219	0.996	0.478	1.69549e-101	5.68632e-97	ENSG00000113269
2	DNAAF4	0.344862	0.817	0.345	2.4548e-101	8.23291e-97	ENSG00000256061
2	MITF	0.350436	0.87	0.37	2.84881e-101	9.55433e-97	ENSG00000187098
2	INHBA	0.663636	0.852	0.342	4.77806e-101	1.60247e-96	ENSG00000122641
2	PARAL1	0.4021	0.911	0.382	5.27316e-101	1.76851e-96	ENSG00000243961
2	ARRDC4	0.405384	0.89	0.381	7.0596e-101	2.36765e-96	ENSG00000140450
2	AVPI1	0.383761	0.923	0.399	9.66865e-101	3.24267e-96	ENSG00000119986
2	CYSLTR1	0.294663	0.892	0.378	2.092e-100	7.01617e-96	ENSG00000173198
2	SOX4	0.41222	0.876	0.377	2.388e-100	8.00887e-96	ENSG00000124766
2	MNDA	0.772291	0.994	0.471	2.87254e-100	9.63393e-96	ENSG00000163563
2	C1QA	1.09935	1	0.451	4.05981e-100	1.36158e-95	ENSG00000173372
2	IRS2	0.445278	0.86	0.37	8.57349e-100	2.87538e-95	ENSG00000185950
2	APOL1	0.384331	0.886	0.388	1.07286e-99	3.59817e-95	ENSG00000100342
2	B3GNT7	0.312764	0.832	0.345	2.66073e-99	8.92355e-95	ENSG00000156966
2	ALDH1A1	0.642926	0.994	0.442	4.10466e-99	1.37662e-94	ENSG00000165092
2	COMT	0.712398	0.998	0.609	7.65036e-99	2.56578e-94	ENSG00000093010
2	SLC16A3	0.58114	0.996	0.547	9.07672e-99	3.04415e-94	ENSG00000141526
2	YBX3	0.537203	0.982	0.472	1.64341e-98	5.51167e-94	ENSG00000060138
2	ARHGAP18	0.678763	0.998	0.646	2.02913e-98	6.80529e-94	ENSG00000146376
2	PAX8	0.26104	0.732	0.28	3.09031e-98	1.03643e-93	ENSG00000125618
2	COL8A2	0.301933	0.748	0.298	3.34984e-98	1.12347e-93	ENSG00000171812
2	RAB11FIP1	0.608064	0.996	0.756	4.75875e-98	1.59599e-93	ENSG00000156675
2	APOBR	0.386132	0.919	0.428	5.07988e-98	1.70369e-93	ENSG00000184730
2	SPINT1	0.269981	0.779	0.308	5.82255e-98	1.95277e-93	ENSG00000166145
2	AIF1	0.906605	0.998	0.49	6.32278e-98	2.12053e-93	ENSG00000204472
2	RASGRP2	0.342864	0.931	0.415	1.22953e-97	4.12359e-93	ENSG00000068831
2	LMNA	0.658318	1	0.582	1.39326e-97	4.67271e-93	ENSG00000160789
2	EVI5	0.3434	0.884	0.391	1.94168e-97	6.51201e-93	ENSG00000067208
2	SPI1	0.865683	0.998	0.488	2.1242e-97	7.12415e-93	ENSG00000066336
2	RNASE6	0.345667	0.846	0.361	3.08816e-97	1.03571e-92	ENSG00000169413
2	FHL1	0.412974	0.923	0.411	4.24016e-97	1.42207e-92	ENSG00000022267
2	IFIT2	0.392021	0.941	0.423	5.15701e-97	1.72956e-92	ENSG00000119922
2	PPIC	0.412938	0.848	0.338	6.1509e-97	2.06289e-92	ENSG00000168938
2	PGD	0.588199	0.998	0.495	6.36244e-97	2.13384e-92	ENSG00000142657
2	VASP	0.632422	1	0.721	9.2445e-97	3.10042e-92	ENSG00000125753
2	CAT	0.619271	0.998	0.553	1.23716e-96	4.1492e-92	ENSG00000121691
2	MINK1	0.481113	0.974	0.491	1.75155e-96	5.87434e-92	ENSG00000141503
2	MLKL	0.272069	0.846	0.37	2.66655e-96	8.94309e-92	ENSG00000168404
2	TST	0.291088	0.819	0.342	3.86482e-96	1.29618e-91	ENSG00000128311
2	HEATR5B	0.280524	0.856	0.373	4.46825e-96	1.49856e-91	ENSG00000008869
2	GRN	1.0271	1	0.519	5.88691e-96	1.97435e-91	ENSG00000030582
2	FKBP15	0.551775	0.996	0.514	6.13177e-96	2.05647e-91	ENSG00000119321
2	IFIT3	0.492277	0.974	0.447	6.13478e-96	2.05748e-91	ENSG00000119917
2	ABHD5	0.560847	0.996	0.483	7.51532e-96	2.52049e-91	ENSG00000011198
2	FGD2	0.343924	0.86	0.378	1.09989e-95	3.68881e-91	ENSG00000146192
2	GCA	0.551343	0.99	0.485	2.4919e-95	8.35734e-91	ENSG00000115271
2	MT-CO2	0.521229	1	0.998	3.53776e-95	1.1865e-90	ENSG00000198712
2	CIITA	0.317669	0.888	0.394	3.86937e-95	1.29771e-90	ENSG00000179583
2	RAB13	0.62823	0.994	0.458	4.79858e-95	1.60935e-90	ENSG00000143545
2	HCAR2	0.301806	0.83	0.331	5.46891e-95	1.83416e-90	ENSG00000182782
2	YBX1	0.567163	0.998	0.965	5.82328e-95	1.95301e-90	ENSG00000065978
2	APP	0.488245	0.919	0.429	6.85233e-95	2.29814e-90	ENSG00000142192
2	ZMYND15	0.280461	0.799	0.327	8.7298e-95	2.9278e-90	ENSG00000141497
2	C1QB	1.05968	1	0.442	1.25437e-94	4.20692e-90	ENSG00000173369
2	ALDH3B1	0.274974	0.819	0.349	1.25456e-94	4.20754e-90	ENSG00000006534
2	HNMT	0.602485	1	0.454	1.47813e-94	4.95735e-90	ENSG00000150540
2	STX11	0.4211	0.972	0.467	2.2811e-94	7.65035e-90	ENSG00000135604
2	BHLHE41	0.59257	0.931	0.42	3.4518e-94	1.15766e-89	ENSG00000123095
2	GSAP	0.35777	0.925	0.416	3.78001e-94	1.26774e-89	ENSG00000186088
2	TKT	0.6913	0.998	0.726	7.07004e-94	2.37115e-89	ENSG00000163931
2	TMEM273	0.419494	0.943	0.455	1.03641e-93	3.47593e-89	ENSG00000204161
2	ADAM17	0.503387	0.984	0.532	1.48078e-93	4.96622e-89	ENSG00000151694
2	GABARAPL1	0.371204	0.925	0.44	1.50773e-93	5.05662e-89	ENSG00000139112
2	ARHGEF10L	0.293125	0.852	0.365	1.76465e-93	5.9183e-89	ENSG00000074964
2	RXRA	0.37571	0.959	0.465	2.18283e-93	7.32079e-89	ENSG00000186350
2	GRB2	0.60636	1	0.741	5.33505e-93	1.78927e-88	ENSG00000177885
2	ARHGAP24	0.253074	0.659	0.244	8.28592e-93	2.77893e-88	ENSG00000138639
2	AXL	0.494284	0.935	0.416	1.14455e-92	3.83858e-88	ENSG00000167601
2	FOS	0.595115	0.972	0.472	1.23738e-92	4.14994e-88	ENSG00000170345
2	SAV1	0.305203	0.878	0.386	1.68436e-92	5.64901e-88	ENSG00000151748
2	CES1	0.779967	0.917	0.391	1.81121e-92	6.07444e-88	ENSG00000198848
2	MARCO	0.992846	1	0.453	2.44535e-92	8.20122e-88	ENSG00000019169
2	SLC27A3	0.38944	0.941	0.438	2.63037e-92	8.82173e-88	ENSG00000143554
2	AL035446.1	0.26812	0.807	0.339	2.75866e-92	9.252e-88	ENSG00000234147
2	AC026369.3	0.489325	0.964	0.405	5.41135e-92	1.81486e-87	ENSG00000256948
2	SCD	0.551941	0.984	0.457	1.19386e-91	4.00395e-87	ENSG00000099194
2	CTNND1	0.268883	0.856	0.371	2.27543e-91	7.63134e-87	ENSG00000198561
2	PIK3AP1	0.283502	0.884	0.392	7.69154e-91	2.57959e-86	ENSG00000155629
2	SMIM25	0.684122	0.996	0.459	7.76373e-91	2.6038e-86	ENSG00000224397
2	FABP4	0.628978	0.984	0.417	1.3865e-90	4.65004e-86	ENSG00000170323
2	GAA	0.527075	0.992	0.465	1.48709e-90	4.98742e-86	ENSG00000171298
2	C20orf27	0.441562	0.97	0.487	1.49757e-90	5.02255e-86	ENSG00000101220
2	GLRX	0.809715	0.998	0.609	2.65599e-90	8.90765e-86	ENSG00000173221
2	LTBR	0.294204	0.87	0.39	3.38759e-90	1.13613e-85	ENSG00000111321
2	PDLIM7	0.288438	0.826	0.355	3.67589e-90	1.23282e-85	ENSG00000196923
2	SKAP2	0.562845	0.996	0.557	4.22231e-90	1.41608e-85	ENSG00000005020
2	CD86	0.410994	0.966	0.45	5.80284e-90	1.94616e-85	ENSG00000114013
2	SCARB2	0.469388	0.994	0.481	7.95656e-90	2.66847e-85	ENSG00000138760
2	NCF1	0.691961	0.986	0.579	1.43346e-89	4.80755e-85	ENSG00000158517
2	SLC2A6	0.255938	0.718	0.275	1.77565e-89	5.95518e-85	ENSG00000160326
2	FTH1	0.99383	1	0.987	1.80625e-89	6.0578e-85	ENSG00000167996
2	BACE1	0.296593	0.811	0.34	5.06656e-89	1.69922e-84	ENSG00000186318
2	RAC1	0.572445	0.998	0.848	7.89949e-89	2.64933e-84	ENSG00000136238
2	MFSD1	0.458779	0.984	0.496	9.74029e-89	3.2667e-84	ENSG00000118855
2	CD74	0.985825	1	0.86	3.68264e-88	1.23509e-83	ENSG00000019582
2	CREG1	0.519544	0.994	0.48	5.2071e-88	1.74636e-83	ENSG00000143162
2	PTMS	0.676159	0.996	0.65	5.67198e-88	1.90227e-83	ENSG00000159335
2	GGA2	0.47597	0.976	0.521	1.00881e-87	3.38334e-83	ENSG00000103365
2	UBB	0.633666	1	0.912	1.85755e-87	6.22987e-83	ENSG00000170315
2	ATP2C1	0.399468	0.957	0.481	2.70576e-87	9.07459e-83	ENSG00000017260
2	PSD3	0.255216	0.781	0.322	3.31573e-87	1.11203e-82	ENSG00000156011
2	GNS	0.42025	0.963	0.461	4.17674e-87	1.4008e-82	ENSG00000135677
2	S100A10	0.546051	1	0.978	4.72798e-87	1.58567e-82	ENSG00000197747
2	ABHD2	0.512525	0.955	0.5	8.11424e-87	2.72136e-82	ENSG00000140526
2	ARPIN	0.255294	0.799	0.343	1.19549e-86	4.00943e-82	ENSG00000242498
2	COQ2	0.307299	0.858	0.389	1.68822e-86	5.66196e-82	ENSG00000173085
2	TGOLN2	0.556642	1	0.808	2.2441e-86	7.52626e-82	ENSG00000152291
2	SCPEP1	0.580128	0.988	0.466	3.05825e-86	1.02568e-81	ENSG00000121064
2	CEBPB	0.819201	1	0.698	3.5964e-86	1.20616e-81	ENSG00000172216
2	PDE4DIP	0.483677	0.988	0.543	6.18397e-86	2.07398e-81	ENSG00000178104
2	MPEG1	0.30535	0.767	0.319	6.53976e-86	2.19331e-81	ENSG00000197629
2	FUCA1	0.426138	0.949	0.459	2.32974e-85	7.8135e-81	ENSG00000179163
2	TSPO	0.719601	0.998	0.913	2.8727e-85	9.63446e-81	ENSG00000100300
2	CORO2A	0.313017	0.909	0.415	3.01616e-85	1.01156e-80	ENSG00000106789
2	CCDC6	0.364034	0.953	0.511	4.0499e-85	1.35826e-80	ENSG00000108091
2	RGCC	0.672464	0.996	0.781	4.50037e-85	1.50933e-80	ENSG00000102760
2	EPHX1	0.284408	0.832	0.357	4.56277e-85	1.53026e-80	ENSG00000143819
2	ADAP2	0.290421	0.878	0.4	4.59974e-85	1.54266e-80	ENSG00000184060
2	GRK3	0.328966	0.917	0.417	6.5386e-85	2.19292e-80	ENSG00000100077
2	SH3BP5	0.462919	0.99	0.543	7.58719e-85	2.54459e-80	ENSG00000131370
2	COLGALT1	0.370009	0.974	0.468	2.08193e-84	6.98236e-80	ENSG00000130309
2	PTPN12	0.525399	0.988	0.535	2.34803e-84	7.87483e-80	ENSG00000127947
2	ATP1B1	0.614915	0.994	0.521	3.90509e-84	1.30969e-79	ENSG00000143153
2	NPTN	0.501729	0.994	0.57	4.88433e-84	1.63811e-79	ENSG00000156642
2	FCGR2A	0.439985	0.992	0.46	5.22888e-84	1.75366e-79	ENSG00000143226
2	ZMIZ1	0.303492	0.941	0.46	5.7508e-84	1.9287e-79	ENSG00000108175
2	RETN	0.604094	0.994	0.436	5.94195e-84	1.99281e-79	ENSG00000104918
2	WARS	0.389338	0.986	0.476	7.56834e-84	2.53827e-79	ENSG00000140105
2	FLVCR2	0.273681	0.791	0.34	8.04692e-84	2.69877e-79	ENSG00000119686
2	HLA-DRA	1.01553	1	0.73	8.32748e-84	2.79287e-79	ENSG00000204287
2	CD300LF	0.307044	0.866	0.392	1.16717e-83	3.91446e-79	ENSG00000186074
2	MGST3	0.703595	0.998	0.739	1.37203e-83	4.60151e-79	ENSG00000143198
2	FOLR3	0.27718	0.734	0.29	3.56061e-83	1.19416e-78	ENSG00000110203
2	CTSB	0.70173	1	0.69	4.24315e-83	1.42307e-78	ENSG00000164733
2	MPP1	0.316597	0.923	0.424	5.29497e-83	1.77583e-78	ENSG00000130830
2	LAMP2	0.568829	1	0.598	7.66854e-83	2.57187e-78	ENSG00000005893
2	GLIPR2	0.60414	1	0.73	1.16802e-82	3.91732e-78	ENSG00000122694
2	LGALS9	0.594622	0.994	0.487	1.30914e-82	4.39059e-78	ENSG00000168961
2	C1QC	0.889236	0.998	0.451	1.4426e-82	4.8382e-78	ENSG00000159189
2	CD55	0.381421	0.959	0.491	1.80968e-82	6.0693e-78	ENSG00000196352
2	PAPSS1	0.367978	0.966	0.49	1.83162e-82	6.14289e-78	ENSG00000138801
2	BAZ2B	0.346939	0.895	0.441	2.07325e-82	6.95328e-78	ENSG00000123636
2	LY86	0.422862	0.951	0.433	2.76056e-82	9.25837e-78	ENSG00000112799
2	IDH1	0.34016	0.963	0.472	3.8687e-82	1.29748e-77	ENSG00000138413
2	MS4A4A	0.618242	0.994	0.448	4.86281e-82	1.63089e-77	ENSG00000110079
2	LSAMP	0.260238	0.659	0.254	5.58124e-82	1.87184e-77	ENSG00000185565
2	TIMP2	0.63014	0.998	0.465	6.17792e-82	2.07195e-77	ENSG00000035862
2	ZNF385A	0.28633	0.844	0.378	7.05295e-82	2.36542e-77	ENSG00000161642
2	CTNNA1	0.443795	0.99	0.537	1.40591e-81	4.71515e-77	ENSG00000044115
2	VAMP8	0.622469	1	0.823	1.98469e-81	6.65624e-77	ENSG00000118640
2	DOK3	0.261345	0.854	0.377	2.21737e-81	7.43663e-77	ENSG00000146094
2	GPD1	0.397831	0.866	0.349	2.69293e-81	9.03153e-77	ENSG00000167588
2	SDCCAG8	0.393783	0.976	0.492	2.72564e-81	9.14125e-77	ENSG00000054282
2	LGALS3BP	0.673939	0.994	0.461	2.87333e-81	9.63658e-77	ENSG00000108679
2	ACVRL1	0.270714	0.872	0.377	4.92737e-81	1.65254e-76	ENSG00000139567
2	CPVL	0.461413	0.998	0.468	7.31909e-81	2.45467e-76	ENSG00000106066
2	SPINT2	0.403391	0.97	0.465	9.0741e-81	3.04327e-76	ENSG00000167642
2	S100A9	0.655736	0.998	0.458	9.65243e-81	3.23723e-76	ENSG00000163220
2	IGSF6	0.581493	0.994	0.475	1.10421e-80	3.70329e-76	ENSG00000140749
2	FLNA	0.533149	1	0.824	1.42779e-80	4.78853e-76	ENSG00000196924
2	PPT1	0.573267	0.998	0.593	1.72792e-80	5.79511e-76	ENSG00000131238
2	RRAGD	0.315788	0.884	0.4	7.04649e-80	2.36325e-75	ENSG00000025039
2	TTC7A	0.306475	0.923	0.464	1.04156e-79	3.49319e-75	ENSG00000068724
2	AMIGO2	0.314754	0.923	0.419	1.08389e-79	3.63516e-75	ENSG00000139211
2	GNB4	0.313305	0.947	0.449	2.53071e-79	8.48749e-75	ENSG00000114450
2	CTSZ	0.783176	1	0.606	3.93056e-79	1.31823e-74	ENSG00000101160
2	SLC8A1	0.269693	0.897	0.414	4.05446e-79	1.35979e-74	ENSG00000183023
2	TREM2	0.417513	0.899	0.404	4.62395e-79	1.55078e-74	ENSG00000095970
2	GNAQ	0.308461	0.943	0.467	5.53324e-79	1.85574e-74	ENSG00000156052
2	ZYG11B	0.277515	0.907	0.429	8.11048e-79	2.72009e-74	ENSG00000162378
2	RIN3	0.253517	0.862	0.407	9.21886e-79	3.09182e-74	ENSG00000100599
2	CLIP4	0.29728	0.882	0.419	1.21158e-78	4.06338e-74	ENSG00000115295
2	HSD17B4	0.38971	0.963	0.469	1.34956e-78	4.52614e-74	ENSG00000133835
2	NRP2	0.339279	0.842	0.379	1.49238e-78	5.00516e-74	ENSG00000118257
2	RHOB	0.447996	0.949	0.474	1.64181e-78	5.50629e-74	ENSG00000143878
2	PRAM1	0.253025	0.807	0.352	1.72314e-78	5.77908e-74	ENSG00000133246
2	RARA	0.394731	0.976	0.522	3.20319e-78	1.07428e-73	ENSG00000131759
2	ACOT7	0.379751	0.947	0.467	3.26034e-78	1.09345e-73	ENSG00000097021
2	SERPINB6	0.499175	0.994	0.488	4.20373e-78	1.40985e-73	ENSG00000124570
2	MEGF9	0.340618	0.951	0.484	5.00443e-78	1.67839e-73	ENSG00000106780
2	CCL18	0.636926	0.777	0.325	7.36102e-78	2.46874e-73	ENSG00000275385
2	SAT1	0.571196	1	0.691	1.59586e-77	5.3522e-73	ENSG00000130066
2	HVCN1	0.295643	0.899	0.413	1.77594e-77	5.95616e-73	ENSG00000122986
2	APIP	0.531641	0.992	0.531	1.78058e-77	5.97169e-73	ENSG00000149089
2	KCNMA1	0.291231	0.783	0.337	1.88744e-77	6.33011e-73	ENSG00000156113
2	CYP27A1	0.562365	1	0.431	2.65975e-77	8.92027e-73	ENSG00000135929
2	AC020656.1	0.600513	0.998	0.468	2.98672e-77	1.00169e-72	ENSG00000257764
2	MAN2B2	0.275005	0.909	0.451	3.16977e-77	1.06308e-72	ENSG00000013288
2	HLA-DQB1	0.897809	1	0.607	4.59831e-77	1.54218e-72	ENSG00000179344
2	GRINA	0.547143	0.998	0.517	8.52555e-77	2.8593e-72	ENSG00000178719
2	HLA-DRB1	0.937084	1	0.87	1.09829e-76	3.68343e-72	ENSG00000196126
2	COPRS	0.341439	0.959	0.476	1.17834e-76	3.95191e-72	ENSG00000172301
2	PHLDA3	0.477471	0.99	0.429	1.28339e-76	4.30425e-72	ENSG00000174307
2	FAM89A	0.456142	0.988	0.432	1.43643e-76	4.81751e-72	ENSG00000182118
2	CAPZA2	0.485554	0.996	0.705	1.65086e-76	5.53666e-72	ENSG00000198898
2	SGK3	0.370096	0.972	0.494	1.85168e-76	6.21016e-72	ENSG00000104205
2	ALDH3A2	0.310203	0.89	0.433	2.7882e-76	9.35105e-72	ENSG00000072210
2	CTSL	0.582562	0.996	0.488	3.09433e-76	1.03778e-71	ENSG00000135047
2	ARHGAP10	0.31354	0.903	0.438	3.76895e-76	1.26403e-71	ENSG00000071205
2	ARAP1	0.295982	0.907	0.439	4.53074e-76	1.51952e-71	ENSG00000186635
2	ABCG1	0.495229	0.984	0.46	5.73062e-76	1.92194e-71	ENSG00000160179
2	MAFB	0.303076	0.852	0.384	7.21886e-76	2.42106e-71	ENSG00000204103
2	MT-ND3	0.507513	1	0.996	1.02644e-75	3.44247e-71	ENSG00000198840
2	NCOA4	0.458794	0.994	0.59	1.06054e-75	3.55684e-71	ENSG00000266412
2	PLEK	0.340619	0.996	0.5	2.12048e-75	7.11166e-71	ENSG00000115956
2	LGALS3	0.650592	0.998	0.925	3.31133e-75	1.11055e-70	ENSG00000131981
2	BACH1	0.314321	0.955	0.479	6.08662e-75	2.04133e-70	ENSG00000156273
2	PRKCD	0.280572	0.955	0.47	8.67526e-75	2.90951e-70	ENSG00000163932
2	CD151	0.512418	0.998	0.526	1.1575e-74	3.88202e-70	ENSG00000177697
2	LYN	0.366282	0.986	0.496	1.50495e-74	5.04731e-70	ENSG00000254087
2	SPRED1	0.258938	0.746	0.324	1.71814e-74	5.76231e-70	ENSG00000166068
2	MYD88	0.457652	0.978	0.541	3.17542e-74	1.06497e-69	ENSG00000172936
2	CD81	0.68486	1	0.834	3.71363e-74	1.24548e-69	ENSG00000110651
2	MT-CO1	0.451871	1	0.995	4.75794e-74	1.59572e-69	ENSG00000198804
2	EMILIN2	0.334508	0.939	0.463	8.57355e-74	2.8754e-69	ENSG00000132205
2	CEBPA	0.281408	0.901	0.409	9.8378e-74	3.2994e-69	ENSG00000245848
2	MT-CYB	0.522493	1	0.996	1.04335e-73	3.49919e-69	ENSG00000198727
2	HBEGF	0.340058	0.773	0.332	1.64515e-73	5.51751e-69	ENSG00000113070
2	EXOC5	0.315321	0.976	0.523	1.75702e-73	5.89268e-69	ENSG00000070367
2	SLC15A3	0.399435	0.988	0.45	1.99296e-73	6.684e-69	ENSG00000110446
2	P4HA1	0.331247	0.972	0.502	3.30153e-73	1.10727e-68	ENSG00000122884
2	SPN	0.541031	0.998	0.714	3.85354e-73	1.2924e-68	ENSG00000197471
2	CPPED1	0.280903	0.933	0.487	4.52879e-73	1.51887e-68	ENSG00000103381
2	TPP1	0.46196	0.996	0.547	4.99917e-73	1.67662e-68	ENSG00000166340
2	ANXA4	0.451867	0.994	0.549	5.88033e-73	1.97214e-68	ENSG00000196975
2	STX12	0.407842	0.984	0.512	5.98258e-73	2.00644e-68	ENSG00000117758
2	STXBP2	0.582752	0.992	0.57	6.01537e-73	2.01743e-68	ENSG00000076944
2	ACTN1	0.399192	0.97	0.463	6.18578e-73	2.07459e-68	ENSG00000072110
2	ARL4A	0.431478	0.98	0.539	1.35014e-72	4.52809e-68	ENSG00000122644
2	PROCR	0.290058	0.73	0.316	1.37376e-72	4.60733e-68	ENSG00000101000
2	EHD4	0.364483	0.982	0.518	1.77032e-72	5.93731e-68	ENSG00000103966
2	IL18	0.332733	0.957	0.454	6.06132e-72	2.03285e-67	ENSG00000150782
2	LAT2	0.26376	0.905	0.431	1.34955e-71	4.52614e-67	ENSG00000086730
2	S100A4	0.455697	1	0.98	1.55807e-71	5.22545e-67	ENSG00000196154
2	CD68	0.82885	1	0.472	3.15419e-71	1.05785e-66	ENSG00000129226
2	G6PD	0.29156	0.957	0.451	3.4982e-71	1.17323e-66	ENSG00000160211
2	FIG4	0.25795	0.88	0.402	5.88564e-71	1.97393e-66	ENSG00000112367
2	ASAH1	0.643627	0.998	0.541	6.03352e-71	2.02352e-66	ENSG00000104763
2	RRBP1	0.448532	0.996	0.584	1.12256e-70	3.76484e-66	ENSG00000125844
2	FKBP1A	0.51868	0.998	0.705	1.89899e-70	6.36884e-66	ENSG00000088832
2	NCSTN	0.250569	0.901	0.435	2.05994e-70	6.90863e-66	ENSG00000162736
2	ZDHHC3	0.288454	0.964	0.494	2.10363e-70	7.05516e-66	ENSG00000163812
2	HLA-DOA	0.280892	0.862	0.401	2.73646e-70	9.17755e-66	ENSG00000204252
2	PYCARD	0.619505	1	0.675	2.92302e-70	9.80321e-66	ENSG00000103490
2	QSOX1	0.366486	0.941	0.483	2.95813e-70	9.92099e-66	ENSG00000116260
2	SDCBP	0.609557	1	0.614	3.68406e-70	1.23556e-65	ENSG00000137575
2	TXN	0.497067	0.998	0.908	3.89189e-70	1.30526e-65	ENSG00000136810
2	AQP3	0.523291	0.988	0.598	5.6901e-70	1.90835e-65	ENSG00000165272
2	CTSD	0.822233	1	0.706	7.6743e-70	2.57381e-65	ENSG00000117984
2	CEP170	0.297676	0.957	0.485	8.70322e-70	2.91888e-65	ENSG00000143702
2	LIPA	0.518978	0.945	0.499	1.62739e-69	5.45794e-65	ENSG00000107798
2	CPEB4	0.365133	0.976	0.522	2.87772e-69	9.65128e-65	ENSG00000113742
2	MT-CO3	0.441831	1	0.996	7.34881e-69	2.46465e-64	ENSG00000198938
2	MCOLN1	0.295029	0.943	0.447	9.55653e-69	3.20507e-64	ENSG00000090674
2	ADAM10	0.361887	0.982	0.561	1.39403e-68	4.67529e-64	ENSG00000137845
2	CHP1	0.344704	0.974	0.517	1.85602e-68	6.22473e-64	ENSG00000187446
2	TCEAL4	0.394909	0.966	0.479	2.80352e-68	9.40246e-64	ENSG00000133142
2	ADA2	0.455103	0.988	0.542	4.03391e-68	1.35289e-63	ENSG00000093072
2	ATP6V1A	0.30793	0.947	0.482	5.98538e-68	2.00738e-63	ENSG00000114573
2	CD164	0.455285	0.998	0.764	7.12667e-68	2.39014e-63	ENSG00000135535
2	EMC10	0.401507	0.98	0.564	1.16466e-67	3.90604e-63	ENSG00000161671
2	DNAJA1	0.524713	0.998	0.772	1.28975e-67	4.32557e-63	ENSG00000086061
2	IFNGR2	0.322521	0.961	0.461	2.06722e-67	6.93303e-63	ENSG00000159128
2	OGFRL1	0.290192	0.976	0.514	2.17491e-67	7.2942e-63	ENSG00000119900
2	PLA2G16	0.53635	0.998	0.578	4.92913e-67	1.65313e-62	ENSG00000176485
2	NUP214	0.376721	0.984	0.525	6.5966e-67	2.21237e-62	ENSG00000126883
2	SYNGR2	0.482721	0.996	0.603	7.94533e-67	2.66471e-62	ENSG00000108639
2	PPBP	1.45207	0.181	0.026	8.82079e-67	2.95832e-62	ENSG00000163736
2	FUCA2	0.277704	0.949	0.462	2.46341e-66	8.26177e-62	ENSG00000001036
2	RRAS	0.292503	0.917	0.463	2.76878e-66	9.28594e-62	ENSG00000126458
2	PKM	0.473599	0.998	0.779	3.10879e-66	1.04263e-61	ENSG00000067225
2	MSRB2	0.317499	0.935	0.45	3.23569e-66	1.08519e-61	ENSG00000148450
2	CYBA	0.545543	1	0.954	3.54059e-66	1.18744e-61	ENSG00000051523
2	DOK2	0.488025	0.996	0.696	4.2674e-66	1.4312e-61	ENSG00000147443
2	LACTB	0.416678	0.988	0.532	5.84982e-66	1.96191e-61	ENSG00000103642
2	FGR	0.256418	0.901	0.422	1.02088e-65	3.42383e-61	ENSG00000000938
2	RTN3	0.458121	0.998	0.618	1.11164e-65	3.72823e-61	ENSG00000133318
2	FCGRT	0.75699	0.998	0.478	1.767e-65	5.92615e-61	ENSG00000104870
2	IQSEC1	0.325048	0.955	0.505	3.5932e-65	1.20509e-60	ENSG00000144711
2	LEPROT	0.446634	0.99	0.576	3.97565e-65	1.33335e-60	ENSG00000213625
2	CSTA	0.509713	0.998	0.461	2.06026e-64	6.9097e-60	ENSG00000121552
2	VPS41	0.274526	0.951	0.497	2.36151e-64	7.92004e-60	ENSG00000006715
2	PLAUR	0.437284	0.98	0.478	2.53479e-64	8.50117e-60	ENSG00000011422
2	LYZ	0.631762	1	0.508	2.65131e-64	8.89195e-60	ENSG00000090382
2	RNF13	0.447188	0.998	0.582	4.05527e-64	1.36006e-59	ENSG00000082996
2	SCP2	0.455315	0.998	0.676	5.64427e-64	1.89297e-59	ENSG00000116171
2	HLA-DQA1	0.744411	1	0.629	5.93427e-64	1.99023e-59	ENSG00000196735
2	NUCB1	0.441001	0.996	0.579	6.34137e-64	2.12677e-59	ENSG00000104805
2	GCHFR	0.5367	0.994	0.517	6.71528e-64	2.25217e-59	ENSG00000137880
2	LIMA1	0.332607	0.963	0.473	1.53875e-63	5.16065e-59	ENSG00000050405
2	RHOQ	0.372269	0.986	0.494	1.91345e-63	6.41731e-59	ENSG00000119729
2	HEXB	0.471239	0.998	0.527	2.67994e-63	8.98797e-59	ENSG00000049860
2	ALOX5AP	0.577434	0.998	0.857	3.0931e-63	1.03736e-58	ENSG00000132965
2	TRHDE	0.274428	0.485	0.18	4.82908e-63	1.61958e-58	ENSG00000072657
2	NRIP1	0.288019	0.941	0.461	1.03763e-62	3.47999e-58	ENSG00000180530
2	IGF2R	0.358138	0.974	0.544	2.33167e-62	7.81996e-58	ENSG00000197081
2	CCDC50	0.306421	0.937	0.512	2.73419e-62	9.16993e-58	ENSG00000152492
2	FTL	0.84412	1	0.879	3.85637e-62	1.29335e-57	ENSG00000087086
2	MYL6	0.451044	1	0.985	6.28579e-62	2.10813e-57	ENSG00000092841
2	CD14	0.326244	0.964	0.453	1.34589e-61	4.51385e-57	ENSG00000170458
2	CSTB	0.492793	1	0.862	1.67987e-61	5.63395e-57	ENSG00000160213
2	ZFAND5	0.442361	0.992	0.61	3.62172e-61	1.21465e-56	ENSG00000107372
2	C1orf162	0.625368	1	0.581	4.62654e-61	1.55165e-56	ENSG00000143110
2	MT-ND5	0.534062	1	0.975	8.03564e-61	2.69499e-56	ENSG00000198786
2	TRIM14	0.361627	0.97	0.547	1.19578e-60	4.01039e-56	ENSG00000106785
2	HLA-DMB	0.561742	0.998	0.517	1.87859e-60	6.30041e-56	ENSG00000242574
2	CXCL3	0.298691	0.576	0.236	3.20205e-60	1.0739e-55	ENSG00000163734
2	KAT8	0.252696	0.909	0.466	5.22811e-60	1.7534e-55	ENSG00000103510
2	SEL1L	0.369077	0.992	0.595	1.01069e-59	3.38967e-55	ENSG00000071537
2	GLB1	0.276828	0.953	0.481	1.31683e-59	4.4164e-55	ENSG00000170266
2	BID	0.357027	0.986	0.556	1.45398e-59	4.87635e-55	ENSG00000015475
2	SPNS1	0.275187	0.933	0.465	1.9463e-59	6.5275e-55	ENSG00000169682
2	FCER1G	0.802865	1	0.497	2.008e-59	6.73443e-55	ENSG00000158869
2	FCGR1A	0.307245	0.931	0.427	2.73515e-59	9.17314e-55	ENSG00000150337
2	BLVRA	0.435987	0.994	0.542	4.46303e-59	1.49681e-54	ENSG00000106605
2	AHCYL1	0.305234	0.961	0.537	4.83196e-59	1.62054e-54	ENSG00000168710
2	CD63	0.583429	0.998	0.848	6.2182e-59	2.08546e-54	ENSG00000135404
2	PPFIA1	0.263987	0.953	0.489	6.62829e-59	2.223e-54	ENSG00000131626
2	DDAH2	0.382195	0.99	0.54	1.15831e-58	3.88473e-54	ENSG00000213722
2	GM2A	0.279649	0.937	0.449	2.13891e-58	7.17347e-54	ENSG00000196743
2	HACD4	0.297413	0.959	0.521	2.44991e-58	8.21652e-54	ENSG00000188921
2	SPG21	0.388131	0.988	0.548	2.6129e-58	8.76314e-54	ENSG00000090487
2	IPO7	0.285773	0.968	0.55	3.5812e-58	1.20106e-53	ENSG00000205339
2	CALM2	0.373318	0.998	0.945	3.81235e-58	1.27858e-53	ENSG00000143933
2	HLA-DPB1	0.711458	1	0.805	8.82676e-58	2.96032e-53	ENSG00000223865
2	CTBS	0.307359	0.982	0.547	1.09066e-57	3.65784e-53	ENSG00000117151
2	MTPN	0.422465	1	0.814	1.15725e-57	3.8812e-53	ENSG00000105887
2	LAIR1	0.32803	0.97	0.454	2.41673e-57	8.10523e-53	ENSG00000167613
2	HCFC1R1	0.25473	0.923	0.491	2.99928e-57	1.0059e-52	ENSG00000103145
2	CTSC	0.589304	1	0.837	4.2511e-57	1.42573e-52	ENSG00000109861
2	CALU	0.261564	0.923	0.489	1.86789e-56	6.26452e-52	ENSG00000128595
2	LRRFIP1	0.349354	1	0.947	2.65661e-56	8.90973e-52	ENSG00000124831
2	NPW	0.269086	0.274	0.07	2.93842e-56	9.85489e-52	ENSG00000183971
2	VAMP3	0.295223	0.974	0.523	5.25278e-56	1.76168e-51	ENSG00000049245
2	CTNNB1	0.461917	0.986	0.621	8.16022e-56	2.73678e-51	ENSG00000168036
2	BEX4	0.314709	0.868	0.433	9.00233e-56	3.0192e-51	ENSG00000102409
2	TRPV2	0.325436	0.974	0.527	9.60937e-56	3.22279e-51	ENSG00000187688
2	FABP5	0.559517	0.998	0.732	1.08432e-55	3.63661e-51	ENSG00000164687
2	PEPD	0.35795	0.982	0.502	2.17594e-55	7.29768e-51	ENSG00000124299
2	YWHAG	0.329922	0.984	0.564	2.47302e-55	8.29403e-51	ENSG00000170027
2	TCEAL8	0.260812	0.925	0.489	2.76634e-55	9.27774e-51	ENSG00000180964
2	FUOM	0.342598	0.935	0.482	3.06703e-55	1.02862e-50	ENSG00000148803
2	ACAP2	0.386552	0.998	0.686	4.88868e-55	1.63956e-50	ENSG00000114331
2	NIPSNAP2	0.27134	0.961	0.544	9.89745e-55	3.31941e-50	ENSG00000146729
2	AGPS	0.265821	0.935	0.498	1.59744e-54	5.35749e-50	ENSG00000018510
2	CYB5A	0.367178	0.99	0.502	1.68625e-54	5.65536e-50	ENSG00000166347
2	ITM2B	0.39906	1	0.979	1.83434e-54	6.152e-50	ENSG00000136156
2	GNAI2	0.375217	1	0.89	3.58454e-54	1.20218e-49	ENSG00000114353
2	LAMTOR1	0.480107	0.996	0.66	4.8314e-54	1.62036e-49	ENSG00000149357
2	VGLL3	0.253303	0.304	0.088	4.97701e-54	1.66919e-49	ENSG00000206538
2	PTPN6	0.41582	0.998	0.618	1.5528e-53	5.20777e-49	ENSG00000111679
2	TMED5	0.379264	0.996	0.634	2.64701e-53	8.87754e-49	ENSG00000117500
2	QKI	0.380499	0.992	0.612	2.9977e-53	1.00537e-48	ENSG00000112531
2	APOC1	0.447399	1	0.462	3.67308e-53	1.23188e-48	ENSG00000130208
2	ATP6AP1	0.409028	0.994	0.556	5.09402e-53	1.70843e-48	ENSG00000071553
2	LITAF	0.433614	0.998	0.596	5.31003e-53	1.78088e-48	ENSG00000189067
2	PTTG1IP	0.376623	0.996	0.621	6.67286e-53	2.23794e-48	ENSG00000183255
2	DNASE2	0.402236	0.988	0.537	7.31368e-53	2.45286e-48	ENSG00000105612
2	LY96	0.286951	0.955	0.467	8.16554e-53	2.73856e-48	ENSG00000154589
2	GTF2I	0.348825	0.992	0.665	3.27088e-52	1.09699e-47	ENSG00000263001
2	HLA-DPA1	0.70185	1	0.794	3.90524e-52	1.30974e-47	ENSG00000231389
2	CAPG	0.532058	1	0.719	5.7417e-52	1.92565e-47	ENSG00000042493
2	LRPAP1	0.502508	1	0.682	6.84586e-52	2.29596e-47	ENSG00000163956
2	PLEKHB2	0.379236	0.996	0.576	8.32009e-52	2.79039e-47	ENSG00000115762
2	HLA-DMA	0.655883	1	0.56	1.13565e-51	3.80874e-47	ENSG00000204257
2	RMDN3	0.293409	0.949	0.466	2.12398e-51	7.1234e-47	ENSG00000137824
2	PDIA4	0.266033	0.945	0.534	2.63976e-51	8.85322e-47	ENSG00000155660
2	PDCD6IP	0.340722	0.978	0.6	3.67659e-51	1.23306e-46	ENSG00000170248
2	DUSP1	0.288902	0.957	0.514	5.75648e-51	1.93061e-46	ENSG00000120129
2	SCCPDH	0.273457	0.943	0.477	1.00765e-50	3.37947e-46	ENSG00000143653
2	PARP4	0.327918	0.982	0.602	1.02308e-50	3.43119e-46	ENSG00000102699
2	S100A11	0.538007	1	0.99	1.21135e-50	4.06263e-46	ENSG00000163191
2	HSP90B1	0.440889	1	0.818	1.50754e-50	5.056e-46	ENSG00000166598
2	NCKAP1L	0.395145	0.998	0.663	4.60946e-50	1.54592e-45	ENSG00000123338
2	TSPAN3	0.306776	0.947	0.528	1.15411e-49	3.87065e-45	ENSG00000140391
2	BRI3	0.622998	0.998	0.709	1.32391e-49	4.44014e-45	ENSG00000164713
2	SERF2	0.387179	1	0.981	1.94701e-49	6.52987e-45	ENSG00000140264
2	GYPC	0.444535	1	0.719	2.00277e-49	6.7169e-45	ENSG00000136732
2	NANS	0.284312	0.976	0.496	2.6403e-49	8.85504e-45	ENSG00000095380
2	ECHDC1	0.334717	0.988	0.556	2.96835e-49	9.95526e-45	ENSG00000093144
2	ALAS1	0.271872	0.961	0.493	3.19783e-49	1.07249e-44	ENSG00000023330
2	PDXK	0.328116	0.98	0.518	3.48361e-49	1.16833e-44	ENSG00000160209
2	ATP6V0D1	0.463457	1	0.601	4.34306e-49	1.45658e-44	ENSG00000159720
2	H2AFY	0.437607	1	0.694	5.43717e-49	1.82352e-44	ENSG00000113648
2	RNH1	0.44498	1	0.71	5.93196e-49	1.98946e-44	ENSG00000023191
2	CRIP1	0.370349	0.998	0.947	9.81869e-49	3.29299e-44	ENSG00000213145
2	CANX	0.372142	1	0.764	1.50838e-48	5.05881e-44	ENSG00000127022
2	MT-ND4	0.40227	1	0.992	2.32851e-48	7.80935e-44	ENSG00000198886
2	HDLBP	0.321103	0.988	0.599	2.80439e-48	9.40535e-44	ENSG00000115677
2	CBR1	0.25371	0.961	0.521	3.67687e-48	1.23315e-43	ENSG00000159228
2	CAST	0.301953	0.998	0.906	3.77975e-48	1.26765e-43	ENSG00000153113
2	TYROBP	0.769221	1	0.506	5.32916e-48	1.78729e-43	ENSG00000011600
2	CD46	0.332982	0.998	0.777	1.89965e-47	6.37104e-43	ENSG00000117335
2	ARPC1B	0.372614	1	0.902	2.86327e-47	9.60282e-43	ENSG00000130429
2	ACTR2	0.339855	1	0.907	3.109e-47	1.0427e-42	ENSG00000138071
2	RAB7A	0.379092	0.998	0.681	4.0152e-47	1.34662e-42	ENSG00000075785
2	MYADM	0.399803	1	0.837	7.44852e-47	2.49808e-42	ENSG00000179820
2	CLTA	0.380069	0.998	0.765	4.01217e-46	1.3456e-41	ENSG00000122705
2	PRDX1	0.449854	1	0.823	4.73806e-46	1.58905e-41	ENSG00000117450
2	SERPINB1	0.38205	0.998	0.755	9.13672e-46	3.06427e-41	ENSG00000021355
2	ANXA1	0.32628	1	0.961	9.93735e-46	3.33279e-41	ENSG00000135046
2	NPC2	0.532449	0.998	0.562	1.46754e-45	4.92183e-41	ENSG00000119655
2	HSPH1	0.25473	0.961	0.554	1.55261e-45	5.20716e-41	ENSG00000120694
2	CD59	0.268549	0.974	0.49	1.93707e-45	6.49654e-41	ENSG00000085063
2	STX7	0.270992	0.955	0.552	2.26566e-45	7.59856e-41	ENSG00000079950
2	NBDY	0.267897	0.982	0.532	5.65301e-45	1.89591e-40	ENSG00000204272
2	GSTO1	0.494683	0.998	0.721	8.56057e-45	2.87104e-40	ENSG00000148834
2	SMIM30	0.295014	0.959	0.54	1.58631e-44	5.32015e-40	ENSG00000214194
2	ACAA1	0.270018	0.961	0.532	1.88044e-44	6.30664e-40	ENSG00000060971
2	LAPTM4A	0.389888	1	0.621	2.08577e-44	6.99527e-40	ENSG00000068697
2	SNX3	0.376674	0.998	0.75	2.89574e-44	9.71174e-40	ENSG00000112335
2	ARPC5	0.336733	1	0.933	2.90828e-44	9.75379e-40	ENSG00000162704
2	SEPT11	0.284819	1	0.823	3.67732e-44	1.2333e-39	ENSG00000138758
2	PLD3	0.263229	0.917	0.486	4.81481e-44	1.61479e-39	ENSG00000105223
2	ACADVL	0.331307	0.994	0.578	5.32047e-44	1.78438e-39	ENSG00000072778
2	DNAJC3	0.32016	0.99	0.619	2.28543e-43	7.66489e-39	ENSG00000102580
2	RAB10	0.33747	0.996	0.678	8.11008e-43	2.71996e-38	ENSG00000084733
2	MT-ND2	0.338841	1	0.992	9.70643e-43	3.25534e-38	ENSG00000198763
2	IFNGR1	0.312596	0.992	0.597	1.31451e-42	4.4086e-38	ENSG00000027697
2	CLTC	0.312226	0.996	0.659	1.57362e-42	5.27759e-38	ENSG00000141367
2	TFRC	0.403708	0.901	0.489	3.36398e-42	1.12821e-37	ENSG00000072274
2	HSPB1	0.41694	0.996	0.683	7.44207e-42	2.49592e-37	ENSG00000106211
2	ATP6V0B	0.412649	1	0.727	1.10778e-41	3.71528e-37	ENSG00000117410
2	TAX1BP1	0.318008	1	0.82	1.51236e-41	5.07216e-37	ENSG00000106052
2	LAP3	0.341987	0.992	0.588	2.35451e-41	7.89655e-37	ENSG00000002549
2	ARPC2	0.275506	0.998	0.981	8.95648e-41	3.00382e-36	ENSG00000163466
2	JAML	0.352513	0.996	0.682	3.40552e-40	1.14214e-35	ENSG00000160593
2	PRDX3	0.31421	0.992	0.593	6.6953e-40	2.24547e-35	ENSG00000165672
2	CYB5R3	0.322722	0.996	0.611	1.02561e-39	3.43968e-35	ENSG00000100243
2	AP2S1	0.390912	0.998	0.673	2.04628e-39	6.8628e-35	ENSG00000042753
2	MT-ND6	0.366411	0.976	0.664	4.74914e-39	1.59277e-34	ENSG00000198695
2	ZNF106	0.262667	0.98	0.613	6.02507e-39	2.02069e-34	ENSG00000103994
2	SFT2D1	0.267629	0.988	0.565	6.66248e-39	2.23446e-34	ENSG00000198818
2	IFI27	0.793969	0.487	0.215	7.97676e-39	2.67525e-34	ENSG00000165949
2	ATP6AP2	0.35907	0.998	0.712	9.5227e-39	3.19372e-34	ENSG00000182220
2	ST13	0.325893	0.998	0.8	3.54395e-38	1.18857e-33	ENSG00000100380
2	NEAT1	0.326124	0.982	0.817	1.08404e-37	3.63564e-33	ENSG00000245532
2	ETHE1	0.324144	0.984	0.623	1.41087e-37	4.73178e-33	ENSG00000105755
2	PARVG	0.258936	0.978	0.578	1.52373e-37	5.1103e-33	ENSG00000138964
2	SPATS2L	0.252492	0.98	0.582	8.81718e-37	2.95711e-32	ENSG00000196141
2	DECR1	0.340936	0.996	0.627	8.90827e-37	2.98765e-32	ENSG00000104325
2	NAA20	0.298622	0.99	0.588	1.1908e-36	3.99371e-32	ENSG00000173418
2	HSD17B11	0.288879	0.988	0.596	2.8498e-36	9.55765e-32	ENSG00000198189
2	ARPC3	0.286414	0.998	0.967	1.01023e-35	3.38811e-31	ENSG00000111229
2	GSTP1	0.411055	0.998	0.764	1.23388e-35	4.13819e-31	ENSG00000084207
2	MIS18BP1	0.267826	0.994	0.686	4.14131e-34	1.38891e-29	ENSG00000129534
2	LAMP1	0.325422	0.994	0.625	4.64495e-34	1.55782e-29	ENSG00000185896
2	ARRB2	0.274885	0.996	0.674	5.53068e-34	1.85488e-29	ENSG00000141480
2	VTI1B	0.259928	0.984	0.592	1.18782e-33	3.9837e-29	ENSG00000100568
2	BCAP31	0.337627	0.996	0.692	2.54132e-33	8.52308e-29	ENSG00000185825
2	LINC02154	0.404226	0.4	0.179	2.83119e-33	9.49524e-29	ENSG00000235385
2	CHCHD10	0.372764	0.994	0.679	3.67521e-33	1.23259e-28	ENSG00000250479
2	SUMO3	0.294813	0.992	0.619	4.16545e-33	1.39701e-28	ENSG00000184900
2	TALDO1	0.32557	0.998	0.732	7.33186e-32	2.45896e-27	ENSG00000177156
2	HLA-C	0.260028	1	0.998	9.73244e-32	3.26407e-27	ENSG00000204525
2	AKR1A1	0.311273	0.994	0.592	2.00302e-31	6.71774e-27	ENSG00000117448
2	ATP6V1E1	0.278181	0.996	0.672	2.00584e-31	6.72719e-27	ENSG00000131100
2	NARS	0.279542	0.998	0.653	2.12275e-31	7.11929e-27	ENSG00000134440
2	ATP6V1F	0.353493	0.998	0.748	4.08945e-31	1.37152e-26	ENSG00000128524
2	EVI2B	0.275603	1	0.784	6.08012e-31	2.03915e-26	ENSG00000185862
2	CALR	0.326422	0.996	0.784	8.86081e-29	2.97174e-24	ENSG00000179218
2	VPS29	0.299894	0.998	0.72	1.29486e-28	4.34271e-24	ENSG00000111237
2	CAPNS1	0.262048	1	0.725	1.42493e-28	4.77894e-24	ENSG00000126247
2	GPX4	0.339707	0.998	0.856	6.6826e-28	2.24121e-23	ENSG00000167468
2	SRGN	0.26956	0.996	0.909	6.86527e-28	2.30247e-23	ENSG00000122862
2	PGK1	0.262999	0.998	0.852	1.00382e-25	3.36663e-21	ENSG00000102144
2	GNG5	0.284369	0.998	0.854	1.67202e-25	5.60762e-21	ENSG00000174021
2	HSP90AA1	0.255775	1	0.953	4.62369e-25	1.55069e-20	ENSG00000080824
2	TUBA1B	0.255309	1	0.806	5.31381e-25	1.78215e-20	ENSG00000123416
2	TYMP	0.259791	0.998	0.751	4.71901e-24	1.58266e-19	ENSG00000025708
2	LAMTOR2	0.253913	1	0.649	1.09943e-22	3.68728e-18	ENSG00000116586
2	SEC11A	0.252429	0.998	0.794	4.91998e-22	1.65006e-17	ENSG00000140612
2	NOP10	0.254446	0.998	0.832	1.96298e-20	6.58346e-16	ENSG00000182117
3	NUPR1	1.81677	0.97	0.336	9.77209e-246	3.27736e-241	ENSG00000176046
3	SPARC	0.57039	0.726	0.146	5.54707e-230	1.86037e-225	ENSG00000113140
3	APOE	2.22813	0.998	0.428	3.24062e-221	1.08684e-216	ENSG00000130203
3	GPX3	0.662701	0.846	0.234	4.21611e-221	1.414e-216	ENSG00000211445
3	APOC1	1.90608	1	0.463	2.99205e-207	1.00347e-202	ENSG00000130208
3	SERPING1	1.47617	1	0.437	4.63714e-202	1.55521e-197	ENSG00000149131
3	KCNMA1	0.557078	0.931	0.325	1.94943e-185	6.538e-181	ENSG00000156113
3	HLA-DQB2	0.915273	0.874	0.307	5.42909e-182	1.82081e-177	ENSG00000232629
3	C1QB	1.4897	0.998	0.444	3.03264e-180	1.01709e-175	ENSG00000173369
3	ACO1	0.896934	0.986	0.407	2.00287e-179	6.71722e-175	ENSG00000122729
3	RBP4	1.27506	0.917	0.317	1.26363e-177	4.23798e-173	ENSG00000138207
3	LYZ	1.60211	1	0.509	3.14395e-173	1.05442e-168	ENSG00000090382
3	CTSS	1.22947	1	0.67	8.84141e-170	2.96523e-165	ENSG00000163131
3	USP30-AS1	0.521825	0.939	0.347	2.55082e-167	8.55496e-163	ENSG00000256262
3	GPBAR1	0.370707	0.702	0.179	4.0046e-167	1.34306e-162	ENSG00000179921
3	FTL	1.5353	1	0.879	4.053e-165	1.35929e-160	ENSG00000087086
3	CLEC4E	0.511219	0.862	0.289	1.46875e-164	4.9259e-160	ENSG00000166523
3	ALDH2	1.31687	1	0.488	1.39361e-162	4.67388e-158	ENSG00000111275
3	CES1	1.35677	0.968	0.388	1.22638e-161	4.11303e-157	ENSG00000198848
3	CFD	1.40974	0.996	0.455	1.31469e-161	4.4092e-157	ENSG00000197766
3	CCL23	0.540548	0.765	0.223	3.33968e-161	1.12006e-156	ENSG00000274736
[truncated: 10,474 more rows]

## Sheet: 3
cluster	gene	avg_log2FC	pct.1	pct.2	p_val	p_val_adj	ENSEMBL_ID
Th17.1	CD4	0.823845	0.609	0.202	1.07217e-94	3.59584e-90	ENSG00000010610
Th17.1	CD40LG	0.854914	0.786	0.391	6.97785e-93	2.34023e-88	ENSG00000102245
Th17.1	LGALS3	0.68695	0.973	0.781	5.73321e-82	1.92281e-77	ENSG00000131981
Th17.1	SH3BGRL3	0.498935	1	0.988	5.29426e-74	1.77559e-69	ENSG00000142669
Th17.1	ITM2A	0.824497	0.672	0.357	1.2259e-66	4.11141e-62	ENSG00000078596
Th17.1	YWHAQ	0.631894	0.904	0.707	4.67351e-64	1.5674e-59	ENSG00000134308
Th17.1	CD52	0.517882	0.999	0.973	9.40855e-64	3.15544e-59	ENSG00000169442
Th17.1	KLRB1	0.84991	0.717	0.392	1.20909e-63	4.05504e-59	ENSG00000111796
Th17.1	TMSB4X	0.339205	1	1	6.5761e-63	2.20549e-58	ENSG00000205542
Th17.1	CTSH	0.692475	0.655	0.35	1.5947e-60	5.3483e-56	ENSG00000103811
Th17.1	CKLF	0.588847	0.948	0.822	3.43355e-59	1.15154e-54	ENSG00000217555
Th17.1	S100A4	0.4801	0.998	0.962	3.10186e-58	1.0403e-53	ENSG00000196154
Th17.1	LTB	0.711206	0.976	0.833	4.72811e-56	1.58571e-51	ENSG00000227507
Th17.1	SPOCK2	0.556807	0.884	0.69	1.33248e-53	4.46889e-49	ENSG00000107742
Th17.1	CCR6	0.623179	0.6	0.303	6.40118e-53	2.14683e-48	ENSG00000112486
Th17.1	LINC01871	0.614143	0.839	0.613	3.45231e-49	1.15784e-44	ENSG00000235576
Th17.1	LIMS1	0.62332	0.597	0.329	5.56153e-48	1.86523e-43	ENSG00000169756
Th17.1	SEPT11	0.568561	0.809	0.581	9.60438e-46	3.22112e-41	ENSG00000138758
Th17.1	CTSB	0.532446	0.561	0.293	2.31693e-44	7.77053e-40	ENSG00000164733
Th17.1	IL4I1	0.515431	0.24	0.056	1.4037e-43	4.70774e-39	ENSG00000104951
Th17.1	ALOX5AP	0.500419	0.877	0.632	2.21611e-43	7.4324e-39	ENSG00000132965
Th17.1	CD2	0.347986	0.999	0.983	3.67577e-43	1.23278e-38	ENSG00000116824
Th17.1	GAPDH	0.402402	0.991	0.951	3.95327e-43	1.32585e-38	ENSG00000111640
Th17.1	UCP2	0.596147	0.725	0.475	2.41939e-42	8.11415e-38	ENSG00000175567
Th17.1	TRAT1	0.531228	0.687	0.408	1.48944e-41	4.99528e-37	ENSG00000163519
Th17.1	CSF2	0.729803	0.262	0.072	4.14243e-41	1.38929e-36	ENSG00000164400
Th17.1	CD6	0.553065	0.704	0.472	1.16265e-40	3.89928e-36	ENSG00000013725
Th17.1	RPLP1	0.277699	1	0.997	1.77016e-40	5.93675e-36	ENSG00000137818
Th17.1	ID2	0.541993	0.933	0.743	2.93146e-40	9.83153e-36	ENSG00000115738
Th17.1	ANXA1	0.556978	0.988	0.89	7.69926e-38	2.58218e-33	ENSG00000135046
Th17.1	LAPTM5	0.423406	0.942	0.837	4.18233e-37	1.40267e-32	ENSG00000162511
Th17.1	LDHA	0.457238	0.881	0.753	4.57196e-35	1.53334e-30	ENSG00000134333
Th17.1	EFHD2	0.483635	0.718	0.526	7.61908e-34	2.55529e-29	ENSG00000142634
Th17.1	CXCR6	0.517097	0.704	0.479	9.99129e-34	3.35088e-29	ENSG00000172215
Th17.1	ZFP36L1	0.481321	0.844	0.704	2.13135e-33	7.14812e-29	ENSG00000185650
Th17.1	HTRA1	0.37146	0.215	0.058	1.80709e-32	6.06063e-28	ENSG00000166033
Th17.1	TIMP1	0.509937	0.433	0.216	8.39055e-32	2.81402e-27	ENSG00000102265
Th17.1	TAGLN2	0.422512	0.969	0.905	9.49406e-32	3.18412e-27	ENSG00000158710
Th17.1	GADD45G	0.412256	0.234	0.077	1.01642e-29	3.40885e-25	ENSG00000130222
Th17.1	CRIP1	0.468185	0.96	0.876	1.10487e-29	3.7055e-25	ENSG00000213145
Th17.1	RBPJ	0.37987	0.892	0.724	1.98488e-29	6.6569e-25	ENSG00000168214
Th17.1	ADAM19	0.444041	0.578	0.363	4.04552e-29	1.35679e-24	ENSG00000135074
Th17.1	MYL6	0.316654	0.991	0.951	4.55774e-29	1.52858e-24	ENSG00000092841
Th17.1	PKIG	0.364172	0.275	0.105	2.13781e-28	7.1698e-24	ENSG00000168734
Th17.1	TRPS1	0.461823	0.515	0.306	3.0622e-28	1.027e-23	ENSG00000104447
Th17.1	FKBP5	0.44065	0.448	0.245	6.86808e-28	2.30342e-23	ENSG00000096060
Th17.1	SMCO4	0.383922	0.364	0.175	7.4173e-28	2.48762e-23	ENSG00000166002
Th17.1	BATF	0.43603	0.678	0.465	2.07125e-27	6.94657e-23	ENSG00000156127
Th17.1	B3GALT2	0.36794	0.258	0.098	2.4351e-27	8.16684e-23	ENSG00000162630
Th17.1	IL32	0.283349	0.999	0.989	8.21263e-27	2.75435e-22	ENSG00000008517
Th17.1	PHACTR2	0.396594	0.473	0.264	2.01087e-26	6.74406e-22	ENSG00000112419
Th17.1	TRAC	0.360916	0.981	0.926	9.94635e-26	3.33581e-21	ENSG00000277734
Th17.1	IL2RG	0.352781	0.902	0.782	1.02439e-25	3.43561e-21	ENSG00000147168
Th17.1	CPNE7	0.409341	0.37	0.189	2.4775e-25	8.30903e-21	ENSG00000178773
Th17.1	ARL6IP5	0.290615	0.963	0.9	9.86075e-25	3.3071e-20	ENSG00000144746
Th17.1	FAM89B	0.42688	0.615	0.428	1.8107e-24	6.07272e-20	ENSG00000176973
Th17.1	TMSB10	0.267716	1	0.996	2.03052e-24	6.80995e-20	ENSG00000034510
Th17.1	MYL12B	0.261011	0.987	0.953	2.26512e-24	7.59675e-20	ENSG00000118680
Th17.1	CCDC167	0.378794	0.721	0.524	4.06429e-24	1.36308e-19	ENSG00000198937
Th17.1	C1orf162	0.41899	0.293	0.133	1.00332e-23	3.36494e-19	ENSG00000143110
Th17.1	IL7R	0.33184	0.689	0.459	1.09244e-23	3.66383e-19	ENSG00000168685
Th17.1	BHLHE40-AS1	0.304891	0.157	0.043	1.27221e-23	4.26675e-19	ENSG00000235831
Th17.1	TNFRSF25	0.359762	0.482	0.287	2.63634e-23	8.84176e-19	ENSG00000215788
Th17.1	GNAS	0.294317	0.958	0.914	4.84285e-23	1.6242e-18	ENSG00000087460
Th17.1	UBXN10-AS1	0.305159	0.145	0.038	1.16116e-22	3.8943e-18	ENSG00000225986
Th17.1	CHD7	0.372989	0.309	0.15	1.25077e-22	4.19484e-18	ENSG00000171316
Th17.1	IL17RE	0.254291	0.17	0.053	4.87162e-22	1.63384e-17	ENSG00000163701
Th17.1	KDM5B	0.358704	0.442	0.257	6.33635e-22	2.12509e-17	ENSG00000117139
Th17.1	HMGN1	0.329203	0.855	0.703	1.11537e-21	3.74073e-17	ENSG00000205581
Th17.1	CD5	0.378071	0.328	0.172	2.17957e-21	7.30985e-17	ENSG00000110448
Th17.1	GMFG	0.3088	0.909	0.823	2.76813e-21	9.28376e-17	ENSG00000130755
Th17.1	AHNAK	0.34221	0.965	0.925	4.03507e-21	1.35328e-16	ENSG00000124942
Th17.1	AC004585.1	0.347807	0.224	0.094	4.53788e-21	1.52191e-16	ENSG00000266088
Th17.1	COTL1	0.312735	0.892	0.784	1.54922e-20	5.19578e-16	ENSG00000103187
Th17.1	TRBC2	0.363416	0.947	0.852	1.96775e-20	6.59945e-16	ENSG00000211772
Th17.1	HOPX	0.392645	0.612	0.422	3.43126e-20	1.15078e-15	ENSG00000171476
Th17.1	TNFSF12	0.359954	0.528	0.353	3.62182e-20	1.21469e-15	ENSG00000239697
Th17.1	BCL7C	0.375863	0.582	0.416	4.54498e-20	1.5243e-15	ENSG00000099385
Th17.1	LMO4	0.372254	0.645	0.469	7.09255e-20	2.3787e-15	ENSG00000143013
Th17.1	CD200R1	0.316125	0.295	0.151	9.72267e-20	3.26079e-15	ENSG00000163606
Th17.1	UBC	0.258215	0.989	0.954	1.06638e-19	3.57643e-15	ENSG00000150991
Th17.1	CCL20	0.278676	0.162	0.054	2.75089e-19	9.22592e-15	ENSG00000115009
Th17.1	CD96	0.334618	0.78	0.629	3.8201e-19	1.28118e-14	ENSG00000153283
Th17.1	FYB1	0.308619	0.93	0.849	5.22401e-19	1.75203e-14	ENSG00000082074
Th17.1	S100A11	0.305522	0.995	0.971	8.78615e-19	2.9467e-14	ENSG00000163191
Th17.1	ACTB	0.330419	1	0.993	1.17722e-18	3.94816e-14	ENSG00000075624
Th17.1	PPARG	0.254149	0.203	0.084	1.60227e-18	5.37371e-14	ENSG00000132170
Th17.1	NTRK2	0.271927	0.148	0.048	2.25812e-18	7.57327e-14	ENSG00000148053
Th17.1	IFNG	0.346521	0.485	0.314	2.52479e-18	8.46764e-14	ENSG00000111537
Th17.1	TMEM173	0.316407	0.504	0.328	2.6604e-18	8.92243e-14	ENSG00000184584
Th17.1	DIAPH1	0.33674	0.823	0.674	6.06605e-18	2.03443e-13	ENSG00000131504
Th17.1	PKM	0.365134	0.675	0.507	7.83461e-18	2.62757e-13	ENSG00000067225
Th17.1	ADI1	0.336519	0.329	0.186	8.7421e-18	2.93192e-13	ENSG00000182551
Th17.1	DSE	0.299808	0.282	0.145	1.06367e-17	3.56735e-13	ENSG00000111817
Th17.1	CD82	0.31286	0.542	0.376	1.56533e-17	5.24981e-13	ENSG00000085117
Th17.1	PBXIP1	0.34699	0.753	0.604	2.01938e-17	6.7726e-13	ENSG00000163346
Th17.1	SRGAP3	0.333404	0.249	0.125	2.2374e-17	7.50379e-13	ENSG00000196220
Th17.1	MZT2B	0.279947	0.87	0.764	4.27326e-17	1.43317e-12	ENSG00000152082
Th17.1	PHTF2	0.319732	0.439	0.278	4.83058e-17	1.62008e-12	ENSG00000006576
Th17.1	TNFSF10	0.341574	0.618	0.457	5.19308e-17	1.74165e-12	ENSG00000121858
Th17.1	ADA	0.302653	0.322	0.182	7.22946e-17	2.42462e-12	ENSG00000196839
Th17.1	ITGB2	0.314934	0.817	0.683	8.41671e-17	2.8228e-12	ENSG00000160255
Th17.1	CAPG	0.36524	0.555	0.396	1.38012e-16	4.62866e-12	ENSG00000042493
Th17.1	TESPA1	0.297475	0.254	0.134	7.88225e-16	2.64355e-11	ENSG00000135426
Th17.1	RGCC	0.389244	0.698	0.554	8.16402e-16	2.73805e-11	ENSG00000102760
Th17.1	MYADM	0.425424	0.781	0.672	9.18487e-16	3.08042e-11	ENSG00000179820
Th17.1	SPTAN1	0.292188	0.661	0.505	1.21596e-15	4.07809e-11	ENSG00000197694
Th17.1	BCL2L11	0.457002	0.385	0.254	2.42369e-15	8.12857e-11	ENSG00000153094
Th17.1	IL23R	0.251691	0.205	0.096	3.79524e-15	1.27285e-10	ENSG00000162594
Th17.1	BHLHE40	0.266446	0.689	0.521	4.20847e-15	1.41144e-10	ENSG00000134107
Th17.1	NCF4	0.251004	0.276	0.151	7.13761e-15	2.39381e-10	ENSG00000100365
Th17.1	DDIT4	0.383099	0.379	0.244	7.26072e-15	2.4351e-10	ENSG00000168209
Th17.1	RORA	0.273762	0.749	0.611	8.47687e-15	2.84297e-10	ENSG00000069667
Th17.1	KDSR	0.279244	0.383	0.239	1.10029e-14	3.69016e-10	ENSG00000119537
Th17.1	ANXA6	0.277285	0.702	0.559	1.70664e-14	5.72372e-10	ENSG00000197043
Th17.1	ACTG1	0.278349	0.983	0.953	2.32622e-14	7.80169e-10	ENSG00000184009
Th17.1	PLIN2	0.30371	0.415	0.278	2.55726e-14	8.57653e-10	ENSG00000147872
Th17.1	M6PR	0.299606	0.612	0.468	3.30921e-14	1.10984e-09	ENSG00000003056
Th17.1	TYMP	0.299626	0.603	0.46	4.34119e-14	1.45595e-09	ENSG00000025708
Th17.1	FAM241A	0.266271	0.344	0.21	4.93571e-14	1.65534e-09	ENSG00000174749
Th17.1	ETHE1	0.279256	0.4	0.263	5.10606e-14	1.71247e-09	ENSG00000105755
Th17.1	MGAT4A	0.275077	0.547	0.393	5.71818e-14	1.91776e-09	ENSG00000071073
Th17.1	CAPZB	0.264944	0.83	0.696	9.59675e-14	3.21856e-09	ENSG00000077549
Th17.1	CCDC50	0.259355	0.245	0.131	1.00277e-13	3.3631e-09	ENSG00000152492
Th17.1	TNFAIP3	0.366495	0.519	0.371	1.14383e-13	3.83617e-09	ENSG00000118503
Th17.1	RARRES3	0.3001	0.689	0.532	1.16381e-13	3.90319e-09	ENSG00000133321
Th17.1	CORO1B	0.313929	0.516	0.372	1.18174e-13	3.96332e-09	ENSG00000172725
Th17.1	VIM	0.267053	0.995	0.994	1.67509e-13	5.6179e-09	ENSG00000026025
Th17.1	HSPB1	0.268462	0.492	0.35	2.27458e-13	7.6285e-09	ENSG00000106211
Th17.1	ORAI2	0.251485	0.277	0.159	2.47521e-13	8.30137e-09	ENSG00000160991
Th17.1	C9orf16	0.279961	0.669	0.536	3.3061e-13	1.1088e-08	ENSG00000171159
Th17.1	ELK3	0.257521	0.426	0.288	4.35563e-13	1.46079e-08	ENSG00000111145
Th17.1	PPA1	0.260302	0.634	0.479	4.43827e-13	1.48851e-08	ENSG00000180817
Th17.1	PTPN7	0.274701	0.689	0.544	6.31389e-13	2.11755e-08	ENSG00000143851
Th17.1	TMEM167A	0.306076	0.541	0.406	7.27483e-13	2.43983e-08	ENSG00000174695
Th17.1	IFI44	0.274096	0.208	0.11	8.84255e-13	2.96562e-08	ENSG00000137965
Th17.1	NDUFB2	0.253822	0.853	0.767	1.93645e-12	6.49448e-08	ENSG00000090266
Th17.1	CHN1	0.258807	0.28	0.166	2.10772e-12	7.06889e-08	ENSG00000128656
Th17.1	RGS16	0.355122	0.351	0.23	2.33373e-12	7.82688e-08	ENSG00000143333
Th17.1	SQOR	0.256575	0.393	0.265	2.57529e-12	8.63702e-08	ENSG00000137767
Th17.1	NR3C1	0.264173	0.711	0.581	3.85019e-12	1.29128e-07	ENSG00000113580
Th17.1	AQP3	0.259065	0.413	0.287	5.28469e-12	1.77238e-07	ENSG00000165272
Th17.1	YWHAH	0.269772	0.792	0.69	9.10538e-12	3.05376e-07	ENSG00000128245
Th17.1	ADGRE5	0.302659	0.791	0.674	1.06737e-11	3.57975e-07	ENSG00000123146
Th17.1	RILPL2	0.250861	0.436	0.307	1.53297e-11	5.14128e-07	ENSG00000150977
Th17.1	STAT1	0.401329	0.435	0.318	2.29079e-11	7.68284e-07	ENSG00000115415
Th17.1	TXN	0.327152	0.877	0.789	2.36815e-11	7.9423e-07	ENSG00000136810
Th17.1	PSME2	0.281056	0.684	0.55	4.68428e-11	1.57101e-06	ENSG00000100911
Th17.1	MIS18BP1	0.29252	0.487	0.373	6.16448e-11	2.06744e-06	ENSG00000129534
Th17.1	PDCD4	0.275647	0.715	0.621	7.49519e-11	2.51374e-06	ENSG00000150593
Th17.1	BST2	0.254438	0.519	0.397	5.20843e-10	1.7468e-05	ENSG00000130303
Th17.1	TNF	0.272853	0.375	0.263	5.91836e-10	1.9849e-05	ENSG00000232810
Th17.1	TSPAN2	0.254114	0.324	0.221	1.92986e-09	6.47238e-05	ENSG00000134198
Th17.1	ATP2B1	0.251898	0.617	0.506	9.21169e-09	0.000308942	ENSG00000070961
Th17.1	S100A10	0.335892	0.981	0.957	2.58683e-07	0.00867572	ENSG00000197747
CD8 Th17.1-like	CD8A	1.74801	0.921	0.155	1.7048e-214	5.71755e-210	ENSG00000153563
CD8 Th17.1-like	ZNF683	1.40117	0.62	0.088	2.98516e-156	1.00116e-151	ENSG00000176083
CD8 Th17.1-like	CD8B	1.32957	0.719	0.127	1.7089e-146	5.73132e-142	ENSG00000172116
CD8 Th17.1-like	PTMS	1.35136	0.809	0.261	7.82961e-113	2.62589e-108	ENSG00000159335
CD8 Th17.1-like	NCR3	1.28775	0.742	0.251	7.67297e-98	2.57336e-93	ENSG00000204475
CD8 Th17.1-like	CTSW	1.07367	0.571	0.127	4.96578e-97	1.66542e-92	ENSG00000172543
CD8 Th17.1-like	CCL5	0.868158	0.995	0.733	6.73442e-72	2.25859e-67	ENSG00000271503
CD8 Th17.1-like	GZMH	1.23433	0.709	0.281	2.24851e-70	7.54106e-66	ENSG00000100450
CD8 Th17.1-like	LAG3	0.773844	0.421	0.09	1.21107e-68	4.06167e-64	ENSG00000089692
CD8 Th17.1-like	GZMA	1.07191	0.952	0.598	4.33425e-66	1.45362e-61	ENSG00000145649
CD8 Th17.1-like	IL26	0.642619	0.298	0.045	1.82465e-65	6.11952e-61	ENSG00000111536
CD8 Th17.1-like	PECAM1	0.618605	0.26	0.036	3.26117e-60	1.09373e-55	ENSG00000261371
CD8 Th17.1-like	CCL4	1.22068	0.702	0.319	5.281e-52	1.77114e-47	ENSG00000275302
CD8 Th17.1-like	HCST	0.801491	0.982	0.807	7.86858e-51	2.63897e-46	ENSG00000126264
CD8 Th17.1-like	ITGA1	0.682938	0.551	0.208	9.16366e-45	3.07331e-40	ENSG00000213949
CD8 Th17.1-like	NKG7	0.526151	0.622	0.244	4.80374e-44	1.61108e-39	ENSG00000105374
CD8 Th17.1-like	SPRY1	0.45997	0.212	0.035	1.67324e-42	5.61171e-38	ENSG00000164056
CD8 Th17.1-like	CLNK	0.639086	0.311	0.078	1.95012e-42	6.54031e-38	ENSG00000109684
CD8 Th17.1-like	XCL2	0.750874	0.446	0.154	1.11101e-40	3.72609e-36	ENSG00000143185
CD8 Th17.1-like	CRTAM	0.360677	0.171	0.024	1.91505e-38	6.42269e-34	ENSG00000109943
CD8 Th17.1-like	KLRC4	0.362796	0.181	0.028	5.45988e-38	1.83114e-33	ENSG00000183542
CD8 Th17.1-like	APOBEC3G	0.663266	0.911	0.69	5.55065e-37	1.86158e-32	ENSG00000239713
CD8 Th17.1-like	IKZF3	0.635137	0.806	0.524	3.85206e-32	1.2919e-27	ENSG00000161405
CD8 Th17.1-like	MT2A	0.735931	0.684	0.384	4.59101e-32	1.53973e-27	ENSG00000125148
CD8 Th17.1-like	FABP5	0.627406	0.776	0.49	1.93389e-30	6.48589e-26	ENSG00000164687
CD8 Th17.1-like	SLC4A10	0.448063	0.156	0.027	4.22054e-30	1.41549e-25	ENSG00000144290
CD8 Th17.1-like	LST1	0.782234	0.584	0.321	3.50317e-28	1.17489e-23	ENSG00000204482
CD8 Th17.1-like	TRGC2	0.719511	0.457	0.205	4.75126e-28	1.59348e-23	ENSG00000227191
CD8 Th17.1-like	IFNG	0.744685	0.651	0.358	6.63613e-28	2.22563e-23	ENSG00000111537
CD8 Th17.1-like	AC020659.1	0.291242	0.145	0.026	2.41984e-27	8.11566e-23	ENSG00000174171
CD8 Th17.1-like	HLA-DPB1	0.534576	0.827	0.608	4.21883e-27	1.41491e-22	ENSG00000223865
CD8 Th17.1-like	CLEC2B	0.531209	0.793	0.523	9.92742e-26	3.32946e-21	ENSG00000110852
CD8 Th17.1-like	ALOX5AP	0.531569	0.903	0.731	2.73282e-24	9.16533e-20	ENSG00000132965
CD8 Th17.1-like	CXCR6	0.521134	0.834	0.552	3.69322e-24	1.23863e-19	ENSG00000172215
CD8 Th17.1-like	GOLIM4	0.507302	0.485	0.237	1.1496e-23	3.85553e-19	ENSG00000173905
CD8 Th17.1-like	HLA-DRB1	0.549805	0.921	0.739	1.82531e-23	6.12171e-19	ENSG00000196126
CD8 Th17.1-like	LINC02446	0.311178	0.13	0.025	5.31268e-23	1.78177e-18	ENSG00000256039
CD8 Th17.1-like	ETV1	0.328853	0.173	0.044	9.08384e-23	3.04654e-18	ENSG00000006468
CD8 Th17.1-like	ITGAE	0.49082	0.431	0.21	8.0811e-22	2.71024e-17	ENSG00000083457
CD8 Th17.1-like	HLA-DQA1	0.449652	0.51	0.267	1.64086e-21	5.50313e-17	ENSG00000196735
CD8 Th17.1-like	NHS	0.273668	0.148	0.035	3.03588e-21	1.01817e-16	ENSG00000188158
CD8 Th17.1-like	GGA1	0.507095	0.411	0.2	4.22962e-21	1.41853e-16	ENSG00000100083
CD8 Th17.1-like	TRG-AS1	0.483819	0.505	0.267	1.11765e-20	3.74838e-16	ENSG00000281103
CD8 Th17.1-like	DPP4	0.52862	0.691	0.457	1.30551e-20	4.37842e-16	ENSG00000197635
CD8 Th17.1-like	CD74	0.505684	0.862	0.713	2.47794e-20	8.31052e-16	ENSG00000019582
CD8 Th17.1-like	MATK	0.441561	0.408	0.195	3.11272e-20	1.04394e-15	ENSG00000007264
CD8 Th17.1-like	GZMM	0.425072	0.584	0.324	3.64191e-20	1.22142e-15	ENSG00000197540
CD8 Th17.1-like	S100A4	0.360887	1	0.977	1.30073e-19	4.36238e-15	ENSG00000196154
CD8 Th17.1-like	ZYX	0.471946	0.602	0.376	1.30558e-19	4.37867e-15	ENSG00000159840
CD8 Th17.1-like	JAML	0.490801	0.64	0.41	2.62963e-19	8.81925e-15	ENSG00000160593
CD8 Th17.1-like	ITM2C	0.518228	0.334	0.151	3.04881e-19	1.02251e-14	ENSG00000135916
CD8 Th17.1-like	RBPJ	0.394452	0.921	0.79	8.45979e-19	2.83725e-14	ENSG00000168214
CD8 Th17.1-like	LCP1	0.359456	0.967	0.912	1.12536e-18	3.77424e-14	ENSG00000136167
CD8 Th17.1-like	ID2	0.408689	0.939	0.822	7.47615e-18	2.50735e-13	ENSG00000115738
CD8 Th17.1-like	FASLG	0.412989	0.378	0.187	1.65911e-17	5.56433e-13	ENSG00000117560
CD8 Th17.1-like	PTPN22	0.455102	0.651	0.424	1.95688e-17	6.56298e-13	ENSG00000134242
CD8 Th17.1-like	FKBP11	0.433534	0.612	0.381	4.30717e-17	1.44454e-12	ENSG00000134285
CD8 Th17.1-like	APOBEC3C	0.441117	0.745	0.519	4.30738e-17	1.44461e-12	ENSG00000244509
CD8 Th17.1-like	ENTPD1	0.335071	0.237	0.094	7.8785e-17	2.64229e-12	ENSG00000138185
CD8 Th17.1-like	HLA-DPA1	0.39251	0.791	0.593	1.94196e-16	6.51293e-12	ENSG00000231389
CD8 Th17.1-like	RGS9	0.294004	0.202	0.073	2.97037e-16	9.96201e-12	ENSG00000108370
CD8 Th17.1-like	NELL2	0.387863	0.334	0.161	3.11501e-16	1.04471e-11	ENSG00000184613
CD8 Th17.1-like	DUSP4	0.282055	0.253	0.106	4.3617e-15	1.46283e-10	ENSG00000120875
CD8 Th17.1-like	PRF1	0.333223	0.444	0.245	4.65283e-15	1.56047e-10	ENSG00000180644
CD8 Th17.1-like	TRBC1	0.454837	0.801	0.611	9.4706e-15	3.17625e-10	ENSG00000211751
CD8 Th17.1-like	CD81	0.337029	0.847	0.668	1.62801e-14	5.46e-10	ENSG00000110651
CD8 Th17.1-like	THEMIS	0.393505	0.645	0.447	7.4025e-14	2.48265e-09	ENSG00000172673
CD8 Th17.1-like	XCL1	0.383375	0.219	0.092	2.11073e-13	7.07896e-09	ENSG00000143184
CD8 Th17.1-like	TNFSF4	0.316976	0.214	0.09	2.6683e-13	8.94894e-09	ENSG00000117586
CD8 Th17.1-like	HLA-DRA	0.420617	0.643	0.46	4.04823e-13	1.3577e-08	ENSG00000204287
CD8 Th17.1-like	GYG1	0.349552	0.541	0.36	1.58327e-12	5.30999e-08	ENSG00000163754
CD8 Th17.1-like	GPR65	0.402595	0.393	0.228	2.20269e-12	7.38739e-08	ENSG00000140030
CD8 Th17.1-like	CLIC1	0.254407	0.987	0.948	2.61529e-11	8.77117e-07	ENSG00000213719
CD8 Th17.1-like	EVL	0.308797	0.89	0.764	3.71238e-11	1.24506e-06	ENSG00000196405
CD8 Th17.1-like	DZIP3	0.25837	0.186	0.08	3.83681e-11	1.28679e-06	ENSG00000198919
CD8 Th17.1-like	CCL4L2	0.323898	0.107	0.034	5.6539e-11	1.8962e-06	ENSG00000276070
CD8 Th17.1-like	GTF3C1	0.290957	0.263	0.134	5.8438e-11	1.95989e-06	ENSG00000077235
CD8 Th17.1-like	ITGB1	0.294406	0.987	0.917	6.60852e-11	2.21637e-06	ENSG00000150093
CD8 Th17.1-like	GYPC	0.353112	0.679	0.503	6.95634e-11	2.33302e-06	ENSG00000136732
CD8 Th17.1-like	PREX1	0.363276	0.656	0.483	7.41255e-11	2.48602e-06	ENSG00000124126
CD8 Th17.1-like	ABCB1	0.282716	0.242	0.12	1.46158e-10	4.90184e-06	ENSG00000085563
CD8 Th17.1-like	SRGAP3	0.300405	0.304	0.168	2.69157e-10	9.02698e-06	ENSG00000196220
CD8 Th17.1-like	ZNRF1	0.310061	0.474	0.311	2.70118e-10	9.05921e-06	ENSG00000186187
CD8 Th17.1-like	GPI	0.304382	0.439	0.277	3.31802e-10	1.1128e-05	ENSG00000105220
CD8 Th17.1-like	GPR18	0.260781	0.204	0.097	3.63358e-10	1.21863e-05	ENSG00000125245
CD8 Th17.1-like	ACTN4	0.29544	0.844	0.71	3.77405e-10	1.26574e-05	ENSG00000130402
CD8 Th17.1-like	ZEB2	0.269836	0.296	0.16	3.91007e-10	1.31136e-05	ENSG00000169554
CD8 Th17.1-like	GNPTAB	0.310658	0.49	0.324	4.2948e-10	1.44039e-05	ENSG00000111670
CD8 Th17.1-like	TBCD	0.260053	0.26	0.136	5.55917e-10	1.86443e-05	ENSG00000141556
CD8 Th17.1-like	ARL3	0.295168	0.505	0.335	7.47509e-10	2.507e-05	ENSG00000138175
CD8 Th17.1-like	CHN1	0.257143	0.349	0.202	8.12103e-10	2.72363e-05	ENSG00000128656
CD8 Th17.1-like	TNFSF14	0.323558	0.615	0.435	1.2417e-09	4.16443e-05	ENSG00000125735
CD8 Th17.1-like	TESC	0.279514	0.321	0.184	1.29839e-09	4.35453e-05	ENSG00000088992
CD8 Th17.1-like	AGTRAP	0.274863	0.37	0.222	1.33754e-09	4.48585e-05	ENSG00000177674
CD8 Th17.1-like	PLEKHF1	0.292128	0.403	0.251	1.87416e-09	6.28556e-05	ENSG00000166289
CD8 Th17.1-like	CD63	0.324325	0.832	0.689	3.42569e-09	0.000114891	ENSG00000135404
CD8 Th17.1-like	IFI27L2	0.305132	0.727	0.56	4.05386e-09	0.000135958	ENSG00000119632
CD8 Th17.1-like	SLC5A3	0.282527	0.446	0.285	4.10662e-09	0.000137728	ENSG00000198743
CD8 Th17.1-like	ZBTB7A	0.299578	0.643	0.487	4.16295e-09	0.000139617	ENSG00000178951
CD8 Th17.1-like	CD82	0.269454	0.61	0.434	4.90602e-09	0.000164538	ENSG00000085117
CD8 Th17.1-like	COTL1	0.257018	0.929	0.824	5.42915e-09	0.000182083	ENSG00000103187
CD8 Th17.1-like	PDE4D	0.297523	0.446	0.298	5.80656e-09	0.000194741	ENSG00000113448
CD8 Th17.1-like	ATP10D	0.254262	0.316	0.181	7.0359e-09	0.00023597	ENSG00000145246
CD8 Th17.1-like	OSTF1	0.27331	0.74	0.57	1.14435e-08	0.000383791	ENSG00000134996
CD8 Th17.1-like	PRDX6	0.283256	0.582	0.431	1.45447e-08	0.000487799	ENSG00000117592
CD8 Th17.1-like	MXD4	0.325612	0.52	0.382	1.57182e-08	0.000527155	ENSG00000123933
CD8 Th17.1-like	APOL3	0.253012	0.301	0.178	1.68701e-08	0.00056579	ENSG00000128284
CD8 Th17.1-like	CD69	0.386112	0.546	0.381	1.9446e-08	0.00065218	ENSG00000110848
CD8 Th17.1-like	KDM5B	0.320204	0.467	0.331	4.13231e-08	0.0013859	ENSG00000117139
CD8 Th17.1-like	ST3GAL5	0.26859	0.291	0.174	4.54674e-08	0.00152489	ENSG00000115525
CD8 Th17.1-like	NCOR1	0.2662	0.793	0.665	1.13646e-07	0.00381147	ENSG00000141027
CD8 Th17.1-like	HLTF	0.257005	0.291	0.179	3.14032e-07	0.010532	ENSG00000071794
CD8 Th17.1-like	RBL2	0.28461	0.707	0.594	3.34531e-07	0.0112195	ENSG00000103479
CD8 Th17.1-like	TOX	0.28118	0.237	0.138	3.99544e-07	0.0133999	ENSG00000198846
CD8 Th17.1-like	CALR	0.326857	0.712	0.588	4.27636e-07	0.0143421	ENSG00000179218
CD8 Th17.1-like	ITGB7	0.255519	0.378	0.257	6.3555e-07	0.0213151	ENSG00000139626
CD8 Th17.1-like	GNLY	0.545122	0.133	0.062	1.14965e-06	0.038557	ENSG00000115523
CD4 low-count/gene	MT-ND2	0.951587	0.998	0.989	1.06487e-63	3.57137e-59	ENSG00000198763
CD4 low-count/gene	TXNIP	0.745643	0.998	0.981	5.15628e-57	1.72931e-52	ENSG00000265972
CD4 low-count/gene	MT-ATP6	0.602393	1	0.997	5.52258e-50	1.85216e-45	ENSG00000198899
CD4 low-count/gene	RPL30	0.415044	0.986	0.999	3.53418e-46	1.18529e-41	ENSG00000156482
CD4 low-count/gene	TPT1	0.396175	0.986	0.999	8.37312e-43	2.80818e-38	ENSG00000133112
CD4 low-count/gene	MT-ND1	0.596194	1	0.991	1.93267e-42	6.4818e-38	ENSG00000198888
CD4 low-count/gene	ZFAS1	0.921414	0.826	0.696	1.32136e-40	4.43159e-36	ENSG00000177410
CD4 low-count/gene	MT-ND4	0.610926	0.998	0.988	4.9674e-40	1.66597e-35	ENSG00000198886
CD4 low-count/gene	RPL39	0.39063	0.978	0.997	1.77962e-36	5.96848e-32	ENSG00000198918
CD4 low-count/gene	RPL11	0.375021	0.986	1	2.25108e-35	7.54966e-31	ENSG00000142676
CD4 low-count/gene	RPL12	0.410677	0.976	0.997	2.60023e-32	8.72065e-28	ENSG00000197958
CD4 low-count/gene	RPL32	0.35095	0.971	0.998	2.62553e-31	8.8055e-27	ENSG00000144713
CD4 low-count/gene	RPL13	0.319658	0.99	0.999	1.65341e-30	5.5452e-26	ENSG00000167526
CD4 low-count/gene	RPL21	0.333184	0.978	1	5.95324e-30	1.9966e-25	ENSG00000122026
CD4 low-count/gene	EEF1A1	0.271657	0.998	1	1.21909e-29	4.08859e-25	ENSG00000156508
CD4 low-count/gene	RPS21	0.352005	0.981	0.997	3.24865e-29	1.08953e-24	ENSG00000171858
CD4 low-count/gene	RPL26	0.328928	0.971	0.999	2.44664e-28	8.20555e-24	ENSG00000161970
CD4 low-count/gene	RPS3A	0.314887	0.981	0.999	1.03344e-26	3.46596e-22	ENSG00000145425
CD4 low-count/gene	RPL9	0.35392	0.986	0.995	2.62257e-26	8.79558e-22	ENSG00000163682
CD4 low-count/gene	RPL34	0.343949	0.988	0.999	3.79495e-26	1.27275e-21	ENSG00000109475
CD4 low-count/gene	RPS23	0.332278	0.978	0.998	3.98115e-25	1.3352e-20	ENSG00000186468
CD4 low-count/gene	RPS2	0.31635	0.983	0.999	2.63761e-24	8.846e-20	ENSG00000140988
CD4 low-count/gene	MT-CO2	0.309131	1	0.998	7.80506e-23	2.61766e-18	ENSG00000198712
CD4 low-count/gene	RPL22	0.369789	0.966	0.988	7.91264e-23	2.65374e-18	ENSG00000116251
CD4 low-count/gene	RPL38	0.324494	0.981	0.997	9.36607e-23	3.14119e-18	ENSG00000172809
CD4 low-count/gene	RPL8	0.357703	0.976	0.997	9.55924e-23	3.20598e-18	ENSG00000161016
CD4 low-count/gene	RPS27	0.262756	0.998	0.999	1.10489e-22	3.70557e-18	ENSG00000177954
CD4 low-count/gene	RPL10	0.310152	0.988	1	1.34475e-22	4.51001e-18	ENSG00000147403
CD4 low-count/gene	MT-ND3	0.291945	1	0.998	1.62145e-21	5.43803e-17	ENSG00000198840
CD4 low-count/gene	MALAT1	0.484047	1	0.996	3.04683e-21	1.02185e-16	ENSG00000251562
CD4 low-count/gene	RPS5	0.408328	0.971	0.988	3.75373e-21	1.25893e-16	ENSG00000083845
CD4 low-count/gene	RPS12	0.318149	0.976	0.998	4.63538e-21	1.55461e-16	ENSG00000112306
CD4 low-count/gene	RPL36	0.314746	0.971	0.997	2.15832e-20	7.23856e-16	ENSG00000130255
CD4 low-count/gene	MT-CO3	0.322845	1	0.997	9.12472e-20	3.06025e-15	ENSG00000198938
CD4 low-count/gene	MT-ND4L	0.562623	0.804	0.75	1.99611e-19	6.69455e-15	ENSG00000212907
CD4 low-count/gene	FAU	0.278314	0.973	0.998	2.15504e-19	7.22758e-15	ENSG00000149806
CD4 low-count/gene	RPL18A	0.299733	0.978	0.999	2.31735e-19	7.77194e-15	ENSG00000105640
CD4 low-count/gene	RPS18	0.253667	0.983	1	2.79721e-19	9.38127e-15	ENSG00000231500
CD4 low-count/gene	RPS24	0.262501	0.988	0.998	2.1655e-18	7.26266e-14	ENSG00000138326
CD4 low-count/gene	MT-ND5	0.44982	0.976	0.963	2.20109e-18	7.38201e-14	ENSG00000198786
CD4 low-count/gene	RPS3	0.258332	0.978	0.998	2.22033e-18	7.44654e-14	ENSG00000149273
CD4 low-count/gene	RPL35A	0.284863	0.976	0.999	4.64354e-18	1.55735e-13	ENSG00000182899
CD4 low-count/gene	IL7R	0.67745	0.7	0.552	2.69146e-16	9.02662e-12	ENSG00000168685
CD4 low-count/gene	MT-CYB	0.299921	1	0.998	1.39001e-15	4.66182e-11	ENSG00000198727
CD4 low-count/gene	MTRNR2L8	0.37034	0.993	0.985	1.55032e-15	5.19945e-11	ENSG00000255823
CD4 low-count/gene	PABPC1	0.36641	0.899	0.878	2.92159e-14	9.79842e-10	ENSG00000070756
CD4 low-count/gene	RPS13	0.274908	0.961	0.995	7.97696e-14	2.67531e-09	ENSG00000110700
CD4 low-count/gene	SNHG12	0.647385	0.348	0.217	2.34877e-13	7.8773e-09	ENSG00000197989
CD4 low-count/gene	RPL5	0.272889	0.978	0.995	4.73478e-13	1.58795e-08	ENSG00000122406
CD4 low-count/gene	RPL14	0.275002	0.971	0.997	3.44877e-12	1.15665e-07	ENSG00000188846
CD4 low-count/gene	NOP53	0.361026	0.86	0.846	1.59674e-11	5.35515e-07	ENSG00000105373
CD4 low-count/gene	EEF1B2	0.341097	0.928	0.955	3.10583e-11	1.04163e-06	ENSG00000114942
CD4 low-count/gene	PLP2	0.307323	0.894	0.904	3.58566e-11	1.20256e-06	ENSG00000102007
CD4 low-count/gene	C6orf48	0.437209	0.582	0.497	1.94404e-10	6.51992e-06	ENSG00000204387
CD4 low-count/gene	C12orf57	0.417644	0.824	0.799	8.48052e-10	2.8442e-05	ENSG00000111678
CD4 low-count/gene	RPL36A	0.317841	0.855	0.876	1.04747e-09	3.513e-05	ENSG00000241343
CD4 low-count/gene	MTRNR2L12	0.31542	0.93	0.921	2.4365e-09	8.17153e-05	ENSG00000269028
CD4 low-count/gene	TNFSF8	0.408431	0.184	0.095	3.07031e-09	0.000102972	ENSG00000106952
CD4 low-count/gene	SQLE	0.565214	0.444	0.342	3.93606e-09	0.000132008	ENSG00000104549
CD4 low-count/gene	RPLP0	0.258906	0.966	0.989	3.99636e-09	0.00013403	ENSG00000089157
CD4 low-count/gene	DDIT3	0.510566	0.237	0.139	5.05936e-09	0.000169681	ENSG00000175197
CD4 low-count/gene	MT-ATP8	0.494817	0.543	0.483	8.67221e-09	0.000290849	ENSG00000228253
CD4 low-count/gene	CEBPB	0.376131	0.498	0.419	1.31187e-07	0.00439975	ENSG00000172216
CD4 low-count/gene	ATF4	0.360359	0.572	0.52	1.50275e-07	0.00503992	ENSG00000128272
CD4 TCM-like	S1PR1	0.844781	0.4	0.016	9.21326e-106	3.08994e-101	ENSG00000170989
CD4 TCM-like	TSPAN18	0.622952	0.253	0.007	3.90974e-83	1.31125e-78	ENSG00000157570
CD4 TCM-like	MAL	1.2553	0.463	0.057	2.19065e-53	7.34701e-49	ENSG00000172005
CD4 TCM-like	KLF2	2.06137	0.863	0.295	2.28257e-45	7.6553e-41	ENSG00000127528
CD4 TCM-like	FUT7	0.509038	0.179	0.008	2.53289e-45	8.4948e-41	ENSG00000180549
CD4 TCM-like	RASA3	0.91242	0.463	0.067	2.26228e-44	7.58722e-40	ENSG00000185989
CD4 TCM-like	TSHZ2	0.351221	0.126	0.003	4.54287e-42	1.52359e-37	ENSG00000182463
CD4 TCM-like	RASGRP2	0.968629	0.432	0.062	6.78121e-42	2.27428e-37	ENSG00000068831
CD4 TCM-like	KLF3	0.957652	0.389	0.053	3.27625e-39	1.09879e-34	ENSG00000109787
CD4 TCM-like	SVIL	0.44151	0.211	0.018	3.90431e-32	1.30943e-27	ENSG00000197321
CD4 TCM-like	ADD3	0.951698	0.674	0.226	1.19459e-24	4.00641e-20	ENSG00000148700
CD4 TCM-like	RIPOR2	1.1397	0.705	0.306	3.19065e-22	1.07008e-17	ENSG00000111913
CD4 TCM-like	CDC25B	0.764835	0.379	0.09	5.75114e-21	1.92882e-16	ENSG00000101224
CD4 TCM-like	PLEKHG3	0.438242	0.253	0.044	2.39235e-19	8.02346e-15	ENSG00000126822
CD4 TCM-like	SH3BP5	0.935267	0.547	0.198	8.64246e-19	2.89851e-14	ENSG00000131370
CD4 TCM-like	CCR7	0.420312	0.158	0.019	3.41009e-18	1.14368e-13	ENSG00000126353
CD4 TCM-like	FRY	0.429783	0.232	0.04	3.76319e-18	1.2621e-13	ENSG00000073910
CD4 TCM-like	IL7R	1.39496	0.842	0.565	4.26569e-17	1.43063e-12	ENSG00000168685
CD4 TCM-like	VCL	0.451543	0.274	0.057	4.75336e-17	1.59418e-12	ENSG00000035403
CD4 TCM-like	RPL13A	0.470897	1	0.997	7.91836e-17	2.65566e-12	ENSG00000142541
CD4 TCM-like	TCF7	0.671583	0.316	0.077	1.19434e-16	4.00558e-12	ENSG00000081059
CD4 TCM-like	FXYD1	0.52795	0.211	0.037	4.4269e-16	1.48469e-11	ENSG00000266964
CD4 TCM-like	S1PR4	0.844538	0.716	0.381	1.01236e-15	3.39524e-11	ENSG00000125910
CD4 TCM-like	ICAM2	0.50773	0.232	0.046	1.41655e-15	4.75083e-11	ENSG00000108622
CD4 TCM-like	TPT1	0.42483	1	0.997	2.95073e-15	9.89617e-11	ENSG00000133112
CD4 TCM-like	TMSB10	0.652471	1	0.998	9.76242e-15	3.27412e-10	ENSG00000034510
CD4 TCM-like	SPINT2	0.351472	0.126	0.016	6.2812e-14	2.10659e-09	ENSG00000167642
CD4 TCM-like	TRABD2A	0.452017	0.221	0.05	1.59646e-12	5.35421e-08	ENSG00000186854
CD4 TCM-like	P2RY8	0.549593	0.432	0.157	1.75099e-12	5.87248e-08	ENSG00000182162
CD4 TCM-like	CD28	0.667436	0.421	0.157	1.93463e-12	6.48838e-08	ENSG00000178562
CD4 TCM-like	CCR4	0.380069	0.232	0.055	2.67176e-12	8.96054e-08	ENSG00000183813
CD4 TCM-like	SLC35G1	0.282529	0.105	0.013	2.70188e-12	9.06156e-08	ENSG00000176273
CD4 TCM-like	RPS8	0.40947	1	0.995	7.82352e-12	2.62385e-07	ENSG00000142937
CD4 TCM-like	NPDC1	0.569692	0.358	0.124	9.03492e-12	3.03013e-07	ENSG00000107281
CD4 TCM-like	RPL34	0.393858	1	0.997	9.16986e-12	3.07539e-07	ENSG00000109475
CD4 TCM-like	IL6R	0.363491	0.2	0.046	2.53864e-11	8.51408e-07	ENSG00000160712
CD4 TCM-like	RPS14	0.430218	1	0.996	2.97231e-11	9.96852e-07	ENSG00000164587
CD4 TCM-like	RPL13	0.352781	1	0.997	3.10384e-11	1.04096e-06	ENSG00000167526
CD4 TCM-like	GIMAP7	0.726793	0.863	0.668	4.79899e-11	1.60948e-06	ENSG00000179144
CD4 TCM-like	MAP3K1	0.70829	0.442	0.177	5.1416e-11	1.72439e-06	ENSG00000095015
CD4 TCM-like	ABLIM1	0.333965	0.358	0.116	5.9402e-11	1.99223e-06	ENSG00000099204
CD4 TCM-like	RPS23	0.390304	1	0.995	6.0839e-11	2.04042e-06	ENSG00000186468
CD4 TCM-like	ITGA6	0.455154	0.189	0.044	6.7053e-11	2.24882e-06	ENSG00000091409
CD4 TCM-like	NHSL2	0.351443	0.2	0.048	1.15329e-10	3.8679e-06	ENSG00000204131
CD4 TCM-like	RPL39	0.369013	1	0.994	1.28769e-10	4.31864e-06	ENSG00000198918
CD4 TCM-like	MIAT	0.406924	0.337	0.113	1.35176e-10	4.53354e-06	ENSG00000225783
CD4 TCM-like	RPS29	0.32861	1	0.996	1.54338e-10	5.17617e-06	ENSG00000213741
CD4 TCM-like	RPLP2	0.336796	1	0.995	2.65222e-10	8.895e-06	ENSG00000177600
CD4 TCM-like	RPS6	0.389059	0.989	0.995	3.37632e-10	1.13235e-05	ENSG00000137154
CD4 TCM-like	SH3YL1	0.413644	0.263	0.079	3.87175e-10	1.29851e-05	ENSG00000035115
CD4 TCM-like	CD55	0.422409	0.284	0.089	4.77431e-10	1.60121e-05	ENSG00000196352
CD4 TCM-like	EEF1A1	0.287716	1	1	8.15515e-10	2.73507e-05	ENSG00000156508
CD4 TCM-like	DGKA	0.573332	0.442	0.193	1.07075e-09	3.59107e-05	ENSG00000065357
CD4 TCM-like	PTGER2	0.44101	0.337	0.12	1.4324e-09	4.804e-05	ENSG00000125384
CD4 TCM-like	RPS16	0.395088	0.989	0.996	1.50523e-09	5.04823e-05	ENSG00000105193
CD4 TCM-like	MYC	0.366637	0.253	0.076	1.81355e-09	6.08229e-05	ENSG00000136997
CD4 TCM-like	NOSIP	0.733185	0.537	0.269	1.90648e-09	6.39395e-05	ENSG00000142546
CD4 TCM-like	RPL21	0.334111	1	0.996	3.25227e-09	0.000109075	ENSG00000122026
CD4 TCM-like	RPL11	0.303358	1	0.998	3.4455e-09	0.000115555	ENSG00000142676
CD4 TCM-like	SERINC5	0.33676	0.242	0.073	3.71721e-09	0.000124668	ENSG00000164300
CD4 TCM-like	RPS18	0.362176	1	0.997	4.3228e-09	0.000144978	ENSG00000231500
CD4 TCM-like	RPS11	0.439635	1	0.99	4.57576e-09	0.000153462	ENSG00000142534
CD4 TCM-like	RPS3A	0.310551	1	0.996	5.14998e-09	0.00017272	ENSG00000145425
CD4 TCM-like	SORL1	0.577878	0.305	0.111	5.92605e-09	0.000198748	ENSG00000137642
CD4 TCM-like	RPL27A	0.360429	1	0.992	6.12081e-09	0.00020528	ENSG00000166441
CD4 TCM-like	RPL3	0.331888	1	0.996	6.82664e-09	0.000228952	ENSG00000100316
CD4 TCM-like	CRIP2	0.677976	0.411	0.178	8.99525e-09	0.000301683	ENSG00000182809
CD4 TCM-like	PABPC1	0.59794	0.916	0.88	1.04814e-08	0.000351526	ENSG00000070756
CD4 TCM-like	RPS25	0.362466	1	0.996	1.06381e-08	0.000356781	ENSG00000118181
CD4 TCM-like	LINC00861	0.555515	0.495	0.244	1.19743e-08	0.000401595	ENSG00000245164
CD4 TCM-like	RPS4X	0.313008	1	0.993	1.89089e-08	0.000634167	ENSG00000198034
CD4 TCM-like	RPL9	0.355585	0.989	0.994	2.513e-08	0.00084281	ENSG00000163682
CD4 TCM-like	RPL18A	0.327588	1	0.996	2.88266e-08	0.000966785	ENSG00000105640
CD4 TCM-like	RPL37	0.356602	1	0.996	3.41435e-08	0.0011451	ENSG00000145592
CD4 TCM-like	RPS20	0.367251	1	0.99	3.92898e-08	0.0013177	ENSG00000008988
CD4 TCM-like	CYB561	0.376244	0.274	0.098	5.39516e-08	0.00180943	ENSG00000008283
CD4 TCM-like	RPL29	0.353636	1	0.992	5.98977e-08	0.00200885	ENSG00000162244
CD4 TCM-like	RPL7	0.399367	0.979	0.982	6.39439e-08	0.00214455	ENSG00000147604
CD4 TCM-like	PDE3B	0.280411	0.274	0.096	7.33658e-08	0.00246054	ENSG00000152270
CD4 TCM-like	TMEM63A	0.294406	0.221	0.071	8.66173e-08	0.00290497	ENSG00000196187
CD4 TCM-like	SSBP3	0.308011	0.242	0.08	8.68312e-08	0.00291215	ENSG00000157216
CD4 TCM-like	RPS13	0.43192	1	0.99	9.08167e-08	0.00304581	ENSG00000110700
CD4 TCM-like	SLCO3A1	0.422157	0.474	0.227	9.32315e-08	0.0031268	ENSG00000176463
CD4 TCM-like	RPL5	0.378151	1	0.992	1.0508e-07	0.00352417	ENSG00000122406
CD4 TCM-like	RPL32	0.313628	1	0.994	1.11899e-07	0.00375286	ENSG00000144713
CD4 TCM-like	LEF1	0.514521	0.347	0.149	1.12056e-07	0.00375812	ENSG00000138795
CD4 TCM-like	FLT3LG	0.524091	0.716	0.471	1.22067e-07	0.00409388	ENSG00000090554
CD4 TCM-like	RPL38	0.341241	1	0.994	1.47261e-07	0.00493885	ENSG00000172809
CD4 TCM-like	RPS15A	0.289796	1	0.994	1.76523e-07	0.00592024	ENSG00000134419
CD4 TCM-like	FXYD5	0.543401	0.895	0.833	1.87025e-07	0.00627245	ENSG00000089327
CD4 TCM-like	RPL19	0.258679	1	0.995	1.89699e-07	0.00636211	ENSG00000108298
CD4 TCM-like	DSTN	0.584501	0.8	0.575	1.96236e-07	0.00658135	ENSG00000125868
CD4 TCM-like	PPP2R5C	0.667712	0.789	0.63	2.01812e-07	0.00676838	ENSG00000078304
CD4 TCM-like	CTSL	0.553218	0.179	0.054	2.02711e-07	0.00679851	ENSG00000135047
CD4 TCM-like	RPL18	0.311091	1	0.995	2.10559e-07	0.00706174	ENSG00000063177
CD4 TCM-like	NSMCE1	0.561419	0.453	0.234	4.33387e-07	0.0145349	ENSG00000169189
CD4 TCM-like	RASSF3	0.352332	0.358	0.156	4.93076e-07	0.0165368	ENSG00000153179
CD4 TCM-like	NOP53	0.382847	0.926	0.845	5.00505e-07	0.0167859	ENSG00000105373
CD4 TCM-like	FBP1	0.444338	0.158	0.047	7.0237e-07	0.0235561	ENSG00000165140
CD4 TCM-like	RPS12	0.279613	1	0.995	7.12163e-07	0.0238845	ENSG00000112306
CD4 TCM-like	S100A10	0.476904	0.979	0.969	7.36618e-07	0.0247047	ENSG00000197747
CD4 TCM-like	TMEM123	0.575036	0.737	0.538	8.96572e-07	0.0300692	ENSG00000152558
CD4 TCM-like	RPS2	0.306971	1	0.996	1.02038e-06	0.0342217	ENSG00000140988
CD4 TCM-like	GIMAP4	0.445007	0.853	0.596	1.0347e-06	0.0347019	ENSG00000133574
CD4 TCM-like	RPL15	0.28066	1	0.992	1.36306e-06	0.0457142	ENSG00000174748
CD4 TCM-like	RPL37A	0.313878	1	0.994	1.47653e-06	0.0495197	ENSG00000197756
CD8 CTL	NKG7	3.21936	0.95	0.192	2.86077e-264	9.59445e-260	ENSG00000105374
CD8 CTL	GZMK	3.17339	0.744	0.082	2.64081e-246	8.85675e-242	ENSG00000113088
CD8 CTL	CCL5	2.41574	0.99	0.735	5.31208e-169	1.78157e-164	ENSG00000271503
CD8 CTL	SLAMF7	0.96874	0.347	0.006	5.8204e-169	1.95204e-164	ENSG00000026751
CD8 CTL	CD8A	1.74681	0.841	0.171	1.55781e-168	5.22458e-164	ENSG00000153563
CD8 CTL	CD8B	1.55172	0.702	0.132	1.00538e-146	3.37184e-142	ENSG00000172116
CD8 CTL	GZMB	1.93603	0.473	0.053	2.75217e-134	9.23024e-130	ENSG00000100453
CD8 CTL	CD27	1.26971	0.47	0.054	3.21175e-127	1.07716e-122	ENSG00000139193
CD8 CTL	CCL4	1.69187	0.851	0.296	1.1988e-119	4.02053e-115	ENSG00000275302
CD8 CTL	KLRD1	1.14717	0.23	0.009	1.163e-95	3.90046e-91	ENSG00000134539
CD8 CTL	CST7	1.47828	0.856	0.491	1.03955e-92	3.48644e-88	ENSG00000077984
CD8 CTL	GZMH	1.53711	0.744	0.277	3.24948e-88	1.08981e-83	ENSG00000100450
CD8 CTL	PRF1	1.30004	0.637	0.215	5.23409e-84	1.75541e-79	ENSG00000180644
CD8 CTL	SAMD3	1.11175	0.601	0.179	3.42855e-82	1.14987e-77	ENSG00000164483
CD8 CTL	LYAR	1.14068	0.496	0.121	1.3102e-80	4.39415e-76	ENSG00000145220
CD8 CTL	GZMA	1.33268	0.909	0.606	1.21323e-71	4.06894e-67	ENSG00000145649
CD8 CTL	APOBEC3G	1.20286	0.906	0.692	5.02111e-69	1.68398e-64	ENSG00000239713
CD8 CTL	YBX3	0.545723	0.175	0.009	5.85088e-66	1.96227e-61	ENSG00000060138
CD8 CTL	GIMAP7	1.18747	0.896	0.64	1.53664e-65	5.15357e-61	ENSG00000179144
CD8 CTL	ITM2C	0.971571	0.46	0.132	3.84567e-62	1.28976e-57	ENSG00000135916
CD8 CTL	PTGER2	0.881335	0.379	0.087	1.88612e-59	6.32566e-55	ENSG00000125384
CD8 CTL	CTSW	0.90582	0.483	0.142	3.4651e-58	1.16213e-53	ENSG00000172543
CD8 CTL	GIMAP1	1.02387	0.572	0.234	2.09405e-57	7.02302e-53	ENSG00000213203
CD8 CTL	CLIC3	0.477486	0.17	0.013	7.8218e-56	2.62328e-51	ENSG00000169583
CD8 CTL	C12orf75	1.0106	0.726	0.395	4.62644e-55	1.55161e-50	ENSG00000235162
CD8 CTL	GZMM	0.970687	0.666	0.312	4.85273e-55	1.62751e-50	ENSG00000197540
CD8 CTL	AOAH	0.734457	0.316	0.067	8.12053e-53	2.72346e-48	ENSG00000136250
CD8 CTL	LAG3	0.73685	0.379	0.098	2.17125e-51	7.28195e-47	ENSG00000089692
CD8 CTL	GIMAP4	1.00558	0.825	0.569	5.60623e-51	1.88022e-46	ENSG00000133574
CD8 CTL	ITGA1	1.22259	0.533	0.213	2.69563e-50	9.04061e-46	ENSG00000213949
CD8 CTL	GNLY	2.36598	0.251	0.044	7.72409e-50	2.5905e-45	ENSG00000115523
CD8 CTL	IKZF3	0.906183	0.768	0.531	3.70642e-43	1.24306e-38	ENSG00000161405
CD8 CTL	CD7	0.854982	0.457	0.166	1.84288e-42	6.18066e-38	ENSG00000173762
CD8 CTL	TIGIT	0.492825	0.347	0.094	2.68259e-41	8.99687e-37	ENSG00000181847
CD8 CTL	PTMS	0.90692	0.614	0.294	7.61383e-41	2.55352e-36	ENSG00000159335
CD8 CTL	GPR183	1.07856	0.428	0.152	1.50544e-40	5.04895e-36	ENSG00000169508
CD8 CTL	EOMES	0.768215	0.3	0.078	2.21373e-40	7.42442e-36	ENSG00000163508
CD8 CTL	ABI3	0.613933	0.274	0.069	4.14668e-39	1.39071e-34	ENSG00000108798
CD8 CTL	PLEK	0.607808	0.191	0.033	7.42081e-37	2.48879e-32	ENSG00000115956
CD8 CTL	TNIP3	0.500257	0.188	0.033	3.16568e-36	1.06171e-31	ENSG00000050730
CD8 CTL	CCL3	0.431204	0.128	0.013	2.46207e-35	8.25729e-31	ENSG00000277632
CD8 CTL	CCL4L2	0.733581	0.162	0.025	2.35812e-34	7.90866e-30	ENSG00000276070
CD8 CTL	RUNX3	0.852129	0.627	0.377	4.00641e-34	1.34367e-29	ENSG00000020633
CD8 CTL	LITAF	0.740616	0.439	0.192	7.51629e-32	2.52081e-27	ENSG00000189067
CD8 CTL	DTHD1	0.429384	0.11	0.011	1.68537e-31	5.65239e-27	ENSG00000197057
CD8 CTL	TRGC2	0.737248	0.475	0.203	2.34156e-31	7.85313e-27	ENSG00000227191
CD8 CTL	CD81	0.671845	0.833	0.671	4.83695e-31	1.62222e-26	ENSG00000110651
CD8 CTL	GNPTAB	0.73097	0.561	0.313	4.06447e-30	1.36314e-25	ENSG00000111670
CD8 CTL	LINC02446	0.457717	0.144	0.023	1.37656e-29	4.61671e-25	ENSG00000256039
CD8 CTL	KLRC4	0.334592	0.157	0.032	8.28818e-26	2.77969e-21	ENSG00000183542
CD8 CTL	RASA3	0.47867	0.214	0.059	1.4905e-25	4.99883e-21	ENSG00000185989
CD8 CTL	CXCR4	0.713735	0.783	0.567	1.67433e-25	5.61536e-21	ENSG00000121966
CD8 CTL	GCNT1	0.288028	0.117	0.018	9.37189e-25	3.14314e-20	ENSG00000187210
CD8 CTL	SYTL3	0.400267	0.175	0.043	1.59637e-24	5.35392e-20	ENSG00000164674
CD8 CTL	UPP1	0.717791	0.433	0.22	8.70424e-24	2.91923e-19	ENSG00000183696
CD8 CTL	MATK	0.61658	0.405	0.197	1.5625e-23	5.2403e-19	ENSG00000007264
CD8 CTL	SLC25A4	0.272184	0.112	0.018	6.88829e-23	2.3102e-18	ENSG00000151729
CD8 CTL	RPS15A	0.28852	0.995	0.994	5.67673e-22	1.90386e-17	ENSG00000134419
CD8 CTL	ISG20	0.599746	0.637	0.433	1.08714e-21	3.64604e-17	ENSG00000172183
CD8 CTL	HAVCR2	0.316659	0.115	0.021	2.03127e-21	6.81247e-17	ENSG00000135077
CD8 CTL	CLEC2B	0.585793	0.742	0.532	3.03913e-21	1.01926e-16	ENSG00000110852
CD8 CTL	IFITM1	0.551383	0.376	0.179	5.31708e-21	1.78324e-16	ENSG00000185885
CD8 CTL	ZNF683	0.743786	0.321	0.138	5.34548e-21	1.79277e-16	ENSG00000176083
CD8 CTL	ARL4C	0.552939	0.888	0.792	1.48215e-20	4.97082e-16	ENSG00000188042
CD8 CTL	XCL2	0.721332	0.358	0.169	2.16249e-20	7.25256e-16	ENSG00000143185
CD8 CTL	B3GNT2	0.503675	0.352	0.173	2.31218e-19	7.75458e-15	ENSG00000170340
CD8 CTL	LINC00861	0.558066	0.423	0.225	4.02022e-19	1.3483e-14	ENSG00000245164
CD8 CTL	LYST	0.619063	0.379	0.196	4.05537e-19	1.36009e-14	ENSG00000143669
CD8 CTL	HCST	0.491498	0.916	0.818	8.64843e-19	2.90051e-14	ENSG00000126264
CD8 CTL	ARAP2	0.556104	0.52	0.325	1.84237e-18	6.17894e-14	ENSG00000047365
CD8 CTL	METRNL	0.519301	0.261	0.11	1.4562e-17	4.88381e-13	ENSG00000176845
CD8 CTL	RPL23A	0.273078	0.997	0.997	2.97262e-17	9.96956e-13	ENSG00000198242
CD8 CTL	CHST12	0.512225	0.402	0.236	1.41225e-16	4.7364e-12	ENSG00000136213
CD8 CTL	PDE3B	0.407642	0.217	0.084	2.04775e-16	6.86775e-12	ENSG00000152270
CD8 CTL	CD9	0.382162	0.167	0.055	8.2097e-16	2.75337e-11	ENSG00000010278
CD8 CTL	KLF3	0.401221	0.157	0.05	9.2741e-16	3.11035e-11	ENSG00000109787
CD8 CTL	CLEC2D	0.500635	0.799	0.699	4.33322e-15	1.45328e-10	ENSG00000069493
CD8 CTL	USP28	0.319991	0.159	0.053	5.37855e-15	1.80386e-10	ENSG00000048028
CD8 CTL	CD55	0.337719	0.204	0.078	5.69016e-15	1.90837e-10	ENSG00000196352
CD8 CTL	GABARAPL1	0.395747	0.17	0.06	6.71011e-15	2.25044e-10	ENSG00000139112
CD8 CTL	CRTAM	0.278518	0.12	0.033	6.71731e-15	2.25285e-10	ENSG00000109943
CD8 CTL	AC103702.2	0.357959	0.151	0.049	7.75563e-15	2.60108e-10	ENSG00000272763
CD8 CTL	ZFP36	0.506916	0.501	0.336	8.48864e-15	2.84692e-10	ENSG00000128016
CD8 CTL	RAB27A	0.492665	0.574	0.436	3.02408e-14	1.01422e-09	ENSG00000069974
CD8 CTL	EPHA1	0.253373	0.115	0.031	3.39717e-14	1.13934e-09	ENSG00000146904
CD8 CTL	MYBL1	0.475177	0.219	0.095	3.86899e-14	1.29758e-09	ENSG00000185697
CD8 CTL	ATP8A1	0.340437	0.196	0.081	7.72179e-14	2.58974e-09	ENSG00000124406
CD8 CTL	IPCEF1	0.357035	0.23	0.101	1.58952e-13	5.33095e-09	ENSG00000074706
CD8 CTL	ARPC5L	0.521467	0.642	0.522	1.7632e-13	5.91343e-09	ENSG00000136950
CD8 CTL	PDCD1	0.364685	0.193	0.08	2.18718e-13	7.33535e-09	ENSG00000188389
CD8 CTL	GPR174	0.490664	0.491	0.349	6.50056e-13	2.18016e-08	ENSG00000147138
CD8 CTL	EZR	0.512791	0.869	0.827	7.99452e-13	2.6812e-08	ENSG00000092820
CD8 CTL	DZIP3	0.340672	0.191	0.08	1.18918e-12	3.98828e-08	ENSG00000198919
CD8 CTL	IL10RA	0.502553	0.574	0.435	1.21366e-12	4.07039e-08	ENSG00000110324
CD8 CTL	APOBEC3C	0.471538	0.668	0.532	1.52801e-12	5.12464e-08	ENSG00000244509
CD8 CTL	TRGC1	0.357279	0.112	0.034	3.94471e-12	1.32298e-07	ENSG00000211689
CD8 CTL	PYHIN1	0.462358	0.41	0.27	5.98116e-12	2.00596e-07	ENSG00000163564
CD8 CTL	F2R	0.431672	0.3	0.167	6.98426e-12	2.34238e-07	ENSG00000181104
CD8 CTL	MT-ND2	0.434807	0.995	0.989	9.39243e-12	3.15003e-07	ENSG00000198763
CD8 CTL	PTPRC	0.260113	0.995	0.99	1.42091e-11	4.76544e-07	ENSG00000081237
CD8 CTL	SYTL2	0.401698	0.272	0.144	1.77689e-11	5.95932e-07	ENSG00000137501
CD8 CTL	TCF7	0.299748	0.172	0.071	1.95886e-11	6.56961e-07	ENSG00000081059
CD8 CTL	TOX	0.377401	0.258	0.135	2.91142e-11	9.76434e-07	ENSG00000198846
CD8 CTL	RGL4	0.319172	0.185	0.083	3.95754e-11	1.32728e-06	ENSG00000159496
CD8 CTL	TC2N	0.387844	0.512	0.367	5.38609e-11	1.80639e-06	ENSG00000165929
CD8 CTL	PTK2B	0.412313	0.334	0.204	8.109e-11	2.7196e-06	ENSG00000120899
CD8 CTL	ZBTB38	0.367181	0.514	0.372	1.80304e-10	6.04703e-06	ENSG00000177311
CD8 CTL	SLC16A7	0.360842	0.251	0.133	2.22413e-10	7.45929e-06	ENSG00000118596
CD8 CTL	MT-ND1	0.330924	0.992	0.992	2.41765e-10	8.10833e-06	ENSG00000198888
CD8 CTL	AKAP13	0.385851	0.749	0.666	3.46573e-10	1.16234e-05	ENSG00000170776
CD8 CTL	NUCB2	0.428793	0.279	0.159	4.32123e-10	1.44926e-05	ENSG00000070081
CD8 CTL	BIN1	0.356919	0.352	0.222	5.16378e-10	1.73183e-05	ENSG00000136717
CD8 CTL	PMAIP1	0.292081	0.117	0.043	1.04279e-09	3.49733e-05	ENSG00000141682
CD8 CTL	RNF213	0.371136	0.856	0.811	1.0519e-09	3.52786e-05	ENSG00000173821
CD8 CTL	GIMAP8	0.270647	0.133	0.053	1.06114e-09	3.55885e-05	ENSG00000171115
CD8 CTL	HLA-F	0.336566	0.828	0.8	2.14508e-09	7.19418e-05	ENSG00000204642
CD8 CTL	TLE4	0.384563	0.334	0.21	2.37111e-09	7.95222e-05	ENSG00000106829
CD8 CTL	SHISAL2A	0.286518	0.149	0.066	3.60185e-09	0.000120799	ENSG00000182183
CD8 CTL	BTN3A2	0.387867	0.535	0.413	4.31129e-09	0.000144592	ENSG00000186470
CD8 CTL	KLF2	0.507038	0.433	0.295	5.03178e-09	0.000168756	ENSG00000127528
CD8 CTL	PTPN4	0.383208	0.509	0.397	9.55573e-09	0.00032048	ENSG00000088179
CD8 CTL	AES	0.33744	0.799	0.765	9.64057e-09	0.000323325	ENSG00000104964
CD8 CTL	APMAP	0.335933	0.311	0.197	1.0552e-08	0.000353892	ENSG00000101474
CD8 CTL	MED15	0.265339	0.209	0.111	1.60048e-08	0.00053677	ENSG00000099917
CD8 CTL	ARHGAP26	0.297638	0.183	0.094	2.43636e-08	0.000817108	ENSG00000145819
CD8 CTL	SERPINB9	0.27349	0.211	0.113	2.65354e-08	0.000889943	ENSG00000170542
CD8 CTL	SAMHD1	0.300214	0.561	0.428	3.07251e-08	0.00103046	ENSG00000101347
CD8 CTL	MNAT1	0.34854	0.204	0.111	3.84968e-08	0.0012911	ENSG00000020426
CD8 CTL	WNK1	0.347064	0.681	0.615	4.09709e-08	0.00137408	ENSG00000060237
CD8 CTL	RAB29	0.276057	0.248	0.145	5.30051e-08	0.00177769	ENSG00000117280
CD8 CTL	GGA2	0.327689	0.256	0.154	6.04159e-08	0.00202623	ENSG00000103365
CD8 CTL	CCR5	0.416469	0.376	0.274	8.18151e-08	0.00274392	ENSG00000160791
CD8 CTL	PITPNC1	0.333419	0.35	0.237	1.12877e-07	0.00378567	ENSG00000154217
CD8 CTL	IRF1	0.340036	0.655	0.572	1.24067e-07	0.00416095	ENSG00000125347
CD8 CTL	OTULIN	0.304077	0.339	0.227	1.32385e-07	0.00443992	ENSG00000154124
CD8 CTL	TP53I11	0.261809	0.151	0.073	1.61298e-07	0.0054096	ENSG00000175274
CD8 CTL	AKTIP	0.311262	0.285	0.183	1.73575e-07	0.00582137	ENSG00000166971
CD8 CTL	IGF2R	0.338726	0.287	0.184	1.98043e-07	0.00664198	ENSG00000197081
CD8 CTL	FAM49B	0.301998	0.54	0.438	2.22621e-07	0.00746625	ENSG00000153310
CD8 CTL	LY6E	0.331657	0.708	0.642	2.40092e-07	0.00805221	ENSG00000160932
CD8 CTL	DDIT3	0.409742	0.235	0.14	2.46648e-07	0.0082721	ENSG00000175197
CD8 CTL	CBLB	0.356543	0.316	0.215	2.73943e-07	0.0091875	ENSG00000114423
CD8 CTL	IL2RB	0.387848	0.465	0.372	3.05882e-07	0.0102587	ENSG00000100385
CD8 CTL	CTSC	0.331652	0.773	0.687	3.35882e-07	0.0112648	ENSG00000109861
CD8 CTL	FAM173A	0.261876	0.183	0.101	3.48548e-07	0.0116896	ENSG00000103254
CD8 CTL	SLC38A1	0.323411	0.606	0.527	4.04473e-07	0.0135652	ENSG00000111371
CD8 CTL	MLLT3	0.326601	0.23	0.138	4.0675e-07	0.0136416	ENSG00000171843
CD8 CTL	PRKCH	0.310408	0.457	0.352	4.09635e-07	0.0137383	ENSG00000027075
CD8 CTL	RABEP1	0.308337	0.363	0.258	4.91556e-07	0.0164858	ENSG00000029725
CD8 CTL	PPP1R14B	0.584377	0.527	0.466	5.85352e-07	0.0196315	ENSG00000173457
CD8 CTL	GALNT2	0.280161	0.157	0.081	6.08471e-07	0.0204069	ENSG00000143641
CD8 CTL	RASSF1	0.374237	0.261	0.171	7.472e-07	0.0250596	ENSG00000068028
CD8 CTL	MAGED2	0.342947	0.316	0.219	8.21812e-07	0.0275619	ENSG00000102316
CD8 CTL	KLF13	0.266767	0.705	0.642	1.07897e-06	0.0361864	ENSG00000169926
CD8 CTL	TAGAP	0.322183	0.473	0.369	1.10061e-06	0.0369122	ENSG00000164691
CD8 CTL	ARHGEF1	0.30446	0.572	0.493	1.26649e-06	0.0424755	ENSG00000076928
CD8 CTL	R3HDM4	0.290585	0.355	0.253	1.37384e-06	0.0460757	ENSG00000198858
CD8 CTL	SLCO3A1	0.317377	0.321	0.222	1.40813e-06	0.047226	ENSG00000176463
CD8 CTL	CASP8	0.353839	0.572	0.48	1.45092e-06	0.0486611	ENSG00000064012
Treg	IL2RA	3.26066	0.864	0.02	0	0	ENSG00000134460
Treg	FOXP3	2.5718	0.825	0.007	0	0	ENSG00000049768
Treg	SELL	1.72387	0.66	0.009	1.0771e-288	3.61237e-284	ENSG00000188404
Treg	IKZF2	2.04947	0.738	0.022	1.81304e-245	6.08057e-241	ENSG00000030419
Treg	IL1R1	1.67112	0.456	0.003	6.65977e-227	2.23355e-222	ENSG00000115594
Treg	F5	1.0943	0.379	0.002	4.91095e-194	1.64703e-189	ENSG00000198734
Treg	TBC1D4	1.99931	0.699	0.04	2.60625e-164	8.74086e-160	ENSG00000136111
Treg	LAYN	1.14729	0.369	0.006	2.50873e-154	8.41379e-150	ENSG00000204381
Treg	LAIR2	0.906916	0.272	0.002	5.49334e-132	1.84235e-127	ENSG00000167618
Treg	TIGIT	2.72981	0.825	0.102	2.00008e-119	6.70786e-115	ENSG00000181847
Treg	TNFRSF9	0.997292	0.35	0.011	3.15652e-109	1.05863e-104	ENSG00000049249
Treg	IL1R2	0.647033	0.175	0	2.71759e-104	9.11424e-100	ENSG00000115590
Treg	RTKN2	1.52354	0.515	0.035	2.78516e-104	9.34086e-100	ENSG00000182010
Treg	CTLA4	1.91598	0.718	0.086	2.08936e-99	7.00728e-95	ENSG00000163599
Treg	CD27	1.98995	0.718	0.088	8.15915e-94	2.73642e-89	ENSG00000139193
Treg	TNFRSF13B	0.480966	0.165	0	8.89229e-93	2.9823e-88	ENSG00000240505
Treg	ID3	1.13268	0.33	0.013	6.81064e-92	2.28415e-87	ENSG00000117318
Treg	FANK1	0.615449	0.194	0.002	1.80865e-91	6.06585e-87	ENSG00000203780
Treg	AC017002.3	1.33452	0.447	0.03	9.46723e-91	3.17512e-86	ENSG00000240350
Treg	ADTRP	0.792416	0.252	0.007	1.1193e-85	3.75392e-81	ENSG00000111863
Treg	ICA1	0.840011	0.223	0.006	7.26666e-76	2.43709e-71	ENSG00000003147
Treg	HPGD	2.24229	0.612	0.087	3.57213e-73	1.19802e-68	ENSG00000164120
Treg	CD79B	0.84258	0.379	0.027	4.55674e-72	1.52824e-67	ENSG00000007312
Treg	TNFRSF4	2.35589	0.65	0.101	3.30999e-71	1.1101e-66	ENSG00000186827
Treg	CD59	1.23012	0.553	0.071	9.33696e-67	3.13143e-62	ENSG00000085063
Treg	ZBTB32	0.387483	0.165	0.003	2.10973e-65	7.07562e-61	ENSG00000011590
Treg	TNFRSF18	2.23302	0.796	0.194	1.74377e-62	5.84826e-58	ENSG00000186891
Treg	ICAM2	0.826539	0.398	0.039	8.38891e-58	2.81347e-53	ENSG00000108622
Treg	CCR4	0.915867	0.427	0.047	1.02599e-57	3.44096e-53	ENSG00000183813
Treg	POU2F2	1.3923	0.573	0.093	1.23433e-56	4.13969e-52	ENSG00000028277
Treg	TTN	1.0268	0.398	0.041	1.75914e-56	5.89979e-52	ENSG00000155657
Treg	MGST2	0.370963	0.136	0.002	9.55556e-56	3.20474e-51	ENSG00000085871
Treg	ACP5	1.17513	0.515	0.075	5.94412e-55	1.99354e-50	ENSG00000102575
Treg	FCMR	0.94288	0.456	0.056	4.06587e-54	1.36361e-49	ENSG00000162894
Treg	METTL7A	0.404804	0.165	0.005	8.8499e-52	2.96808e-47	ENSG00000185432
Treg	FCRL3	0.410745	0.155	0.004	4.43679e-51	1.48801e-46	ENSG00000160856
Treg	KLF2	1.85551	0.922	0.291	1.67907e-50	5.63125e-46	ENSG00000127528
Treg	GLRX	1.95291	0.796	0.25	2.923e-50	9.80316e-46	ENSG00000173221
Treg	NETO2	0.662351	0.252	0.018	1.07974e-48	3.62122e-44	ENSG00000171208
Treg	ARID5B	1.47676	0.67	0.158	6.78518e-47	2.27561e-42	ENSG00000150347
Treg	BEX3	0.394131	0.146	0.006	1.42456e-41	4.77768e-37	ENSG00000166681
Treg	IKZF4	1.1997	0.534	0.11	7.97673e-41	2.67524e-36	ENSG00000123411
Treg	ITGAM	0.511053	0.194	0.012	8.2031e-41	2.75116e-36	ENSG00000169896
Treg	CCDC141	0.479721	0.204	0.014	4.44604e-39	1.49111e-34	ENSG00000163492
Treg	GBP2	1.51073	0.835	0.37	4.59888e-36	1.54237e-31	ENSG00000162645
Treg	CEP55	0.627656	0.243	0.025	1.99188e-34	6.68036e-30	ENSG00000138180
Treg	EPSTI1	0.882599	0.495	0.101	2.76997e-34	9.28994e-30	ENSG00000133106
Treg	CMTM6	1.65793	0.913	0.573	5.50864e-34	1.84749e-29	ENSG00000091317
Treg	PCSK1N	0.756001	0.175	0.013	5.91245e-33	1.98292e-28	ENSG00000102109
Treg	STAM	0.867448	0.417	0.081	5.752e-32	1.92911e-27	ENSG00000136738
Treg	ZC2HC1A	1.31105	0.505	0.12	5.86676e-32	1.9676e-27	ENSG00000104427
Treg	TNFRSF1B	1.65975	0.864	0.471	1.04686e-31	3.51095e-27	ENSG00000028137
Treg	SLC16A1	0.771858	0.35	0.057	1.49036e-31	4.99838e-27	ENSG00000155380
Treg	PMCH	0.815679	0.126	0.006	5.10179e-31	1.71104e-26	ENSG00000183395
Treg	LINC02195	0.74759	0.282	0.038	1.67209e-30	5.60786e-26	ENSG00000236481
Treg	ISG20	1.413	0.854	0.446	2.10376e-30	7.05558e-26	ENSG00000172183
Treg	ICOS	0.994947	0.485	0.116	4.46053e-30	1.49597e-25	ENSG00000163600
Treg	CD55	0.957993	0.408	0.083	4.01552e-29	1.34673e-24	ENSG00000196352
Treg	SERPINE2	0.518307	0.214	0.023	5.76863e-29	1.93468e-24	ENSG00000135919
Treg	PTP4A3	0.551941	0.233	0.028	2.26086e-28	7.58248e-24	ENSG00000184489
Treg	CPNE2	0.435785	0.165	0.014	9.68388e-28	3.24778e-23	ENSG00000140848
Treg	AC133644.2	0.872113	0.33	0.061	9.67077e-27	3.24338e-22	ENSG00000273445
Treg	PHACTR2	1.24773	0.767	0.353	9.75328e-27	3.27106e-22	ENSG00000112419
Treg	TULP4	0.663633	0.408	0.088	1.64065e-26	5.50241e-22	ENSG00000130338
Treg	UBASH3B	0.490355	0.262	0.037	2.83636e-26	9.51259e-22	ENSG00000154127
Treg	LINC01943	1.52211	0.757	0.353	4.06029e-26	1.36174e-21	ENSG00000280721
Treg	TRAK2	0.919611	0.524	0.15	5.66811e-26	1.90097e-21	ENSG00000115993
Treg	BTG1	1.00277	1	0.974	9.22484e-26	3.09383e-21	ENSG00000133639
Treg	ANK1	0.2683	0.107	0.006	1.18144e-25	3.96232e-21	ENSG00000029534
Treg	ZC3H12D	0.600655	0.32	0.058	1.22149e-25	4.09664e-21	ENSG00000178199
Treg	GCHFR	0.825672	0.495	0.132	2.51086e-25	8.42092e-21	ENSG00000137880
Treg	CCNG2	0.724007	0.291	0.049	3.3117e-25	1.11068e-20	ENSG00000138764
Treg	GADD45A	0.919473	0.408	0.094	9.38715e-25	3.14826e-20	ENSG00000116717
Treg	PMAIP1	0.655962	0.272	0.045	3.84287e-24	1.28882e-19	ENSG00000141682
Treg	UGP2	1.42573	0.777	0.443	5.1635e-24	1.73174e-19	ENSG00000169764
Treg	BACH1	0.714562	0.359	0.076	7.88616e-24	2.64486e-19	ENSG00000156273
Treg	ENO1	1.24972	0.951	0.81	9.46025e-24	3.17278e-19	ENSG00000074800
Treg	SOCS3	0.449149	0.165	0.017	1.09949e-23	3.68746e-19	ENSG00000184557
Treg	S1PR4	1.03966	0.816	0.376	1.19359e-23	4.00307e-19	ENSG00000125910
Treg	MAST4	1.01912	0.573	0.196	1.73366e-23	5.81433e-19	ENSG00000069020
Treg	MAF	1.31685	0.777	0.41	2.72294e-23	9.1322e-19	ENSG00000178573
Treg	PIM2	1.09134	0.612	0.223	8.46873e-22	2.84024e-17	ENSG00000102096
Treg	CD28	0.813613	0.495	0.153	2.34737e-21	7.87262e-17	ENSG00000178562
Treg	OAS1	0.473084	0.223	0.034	4.77244e-21	1.60058e-16	ENSG00000089127
Treg	CDKN2A	0.642684	0.417	0.109	9.80708e-21	3.2891e-16	ENSG00000147889
Treg	SMCHD1	1.05309	0.874	0.612	1.83888e-20	6.16724e-16	ENSG00000101596
Treg	KLF3	0.642963	0.282	0.056	3.55281e-20	1.19154e-15	ENSG00000109787
Treg	CARD16	1.11508	0.728	0.39	4.52754e-20	1.51845e-15	ENSG00000204397
Treg	NAMPT	0.831882	0.505	0.165	5.47275e-20	1.83545e-15	ENSG00000105835
Treg	HAVCR2	0.440484	0.194	0.028	7.98625e-20	2.67843e-15	ENSG00000135077
Treg	NCOA3	0.922514	0.65	0.293	1.50225e-19	5.03825e-15	ENSG00000124151
Treg	SAT1	1.55944	0.728	0.388	2.23387e-19	7.49195e-15	ENSG00000130066
Treg	GK	0.374174	0.194	0.029	2.99348e-19	1.00395e-14	ENSG00000198814
Treg	IL6R	0.513499	0.243	0.044	4.54892e-19	1.52562e-14	ENSG00000160712
Treg	NINJ2	0.443842	0.233	0.041	1.14395e-18	3.83659e-14	ENSG00000171840
Treg	UXS1	0.693801	0.466	0.148	2.65302e-18	8.89769e-14	ENSG00000115652
Treg	IL10RA	1.00943	0.777	0.441	3.88586e-18	1.30324e-13	ENSG00000110324
Treg	ATP6V0A1	0.304273	0.136	0.015	8.47637e-18	2.84281e-13	ENSG00000033627
Treg	VMP1	1.01401	0.709	0.368	9.26251e-18	3.10646e-13	ENSG00000062716
Treg	NEAT1	1.23195	0.942	0.707	1.2684e-17	4.25396e-13	ENSG00000245532
Treg	IPCEF1	0.683127	0.379	0.109	1.31504e-17	4.41037e-13	ENSG00000074706
Treg	ADAT2	0.413733	0.214	0.037	1.42983e-17	4.79538e-13	ENSG00000189007
Treg	HAPLN3	0.347009	0.175	0.026	1.49514e-17	5.01441e-13	ENSG00000140511
Treg	GADD45B	0.586513	0.359	0.098	3.68439e-17	1.23567e-12	ENSG00000099860
Treg	AKIP1	0.499472	0.291	0.068	6.51971e-17	2.18658e-12	ENSG00000166452
Treg	CDKN2B	0.402656	0.204	0.036	7.32474e-17	2.45657e-12	ENSG00000147883
Treg	HS3ST3B1	0.507229	0.282	0.065	9.22686e-17	3.0945e-12	ENSG00000125430
Treg	CD7	0.907032	0.515	0.194	9.76978e-17	3.27659e-12	ENSG00000173762
Treg	DUSP16	0.632457	0.359	0.099	1.02549e-16	3.4393e-12	ENSG00000111266
Treg	SPATS2L	0.958565	0.563	0.233	1.26829e-16	4.25361e-12	ENSG00000196141
Treg	SAMHD1	0.897281	0.748	0.434	2.546e-16	8.53879e-12	ENSG00000101347
Treg	SYTL3	0.42406	0.252	0.053	2.71017e-16	9.08937e-12	ENSG00000164674
Treg	SLC12A6	0.532062	0.35	0.098	3.26575e-16	1.09527e-11	ENSG00000140199
Treg	E2F3	0.48223	0.272	0.062	3.67807e-16	1.23355e-11	ENSG00000112242
Treg	TPP1	0.686475	0.437	0.146	4.57164e-16	1.53324e-11	ENSG00000166340
Treg	MAPK13	0.62982	0.388	0.119	5.49974e-16	1.8445e-11	ENSG00000156711
Treg	MYL6B	0.293552	0.165	0.025	5.88042e-16	1.97218e-11	ENSG00000196465
Treg	INPP5F	0.512468	0.252	0.058	1.2272e-15	4.1158e-11	ENSG00000198825
Treg	ENTPD1	0.584665	0.359	0.105	1.22853e-15	4.12024e-11	ENSG00000138185
Treg	ATP13A3	0.7306	0.427	0.154	3.55986e-15	1.19391e-10	ENSG00000133657
Treg	ATP1B1	0.72611	0.437	0.153	8.22871e-15	2.75975e-10	ENSG00000143153
Treg	PKD2	0.309878	0.184	0.033	8.56735e-15	2.87332e-10	ENSG00000118762
Treg	VAV3	0.68803	0.33	0.1	1.05981e-14	3.5544e-10	ENSG00000134215
Treg	C3AR1	0.292721	0.136	0.019	1.83786e-14	6.16381e-10	ENSG00000171860
Treg	DESI1	0.577664	0.408	0.138	1.9248e-14	6.4554e-10	ENSG00000100418
Treg	RAB11FIP1	1.00796	0.777	0.538	1.95399e-14	6.55328e-10	ENSG00000156675
Treg	CD70	0.639412	0.214	0.046	2.52322e-14	8.46237e-10	ENSG00000125726
Treg	RNF213	0.791514	0.922	0.813	2.82472e-14	9.47355e-10	ENSG00000173821
Treg	CREM	0.560952	0.437	0.153	2.88644e-14	9.68055e-10	ENSG00000095794
Treg	NT5C	0.733412	0.524	0.219	3.63197e-14	1.21809e-09	ENSG00000125458
Treg	PCED1B	0.719655	0.495	0.206	4.97893e-14	1.66983e-09	ENSG00000179715
Treg	TCEAL4	0.516229	0.223	0.05	6.0717e-14	2.03633e-09	ENSG00000133142
Treg	TGIF2	0.289079	0.214	0.045	6.8937e-14	2.31201e-09	ENSG00000118707
Treg	LMNA	0.961486	0.515	0.203	8.92568e-14	2.99349e-09	ENSG00000160789
Treg	IFNAR2	0.47596	0.34	0.103	1.16723e-13	3.91466e-09	ENSG00000159110
Treg	RCAN3	0.857493	0.777	0.485	1.52262e-13	5.10655e-09	ENSG00000117602
Treg	FOSL2	0.47828	0.282	0.077	1.94128e-13	6.51067e-09	ENSG00000075426
Treg	PELI1	0.3174	0.194	0.04	2.88403e-13	9.67247e-09	ENSG00000197329
Treg	EMP1	0.552891	0.155	0.028	4.08618e-13	1.37042e-08	ENSG00000134531
Treg	GPHN	0.370545	0.175	0.034	4.63456e-13	1.55434e-08	ENSG00000171723
Treg	ERI1	0.6809	0.359	0.12	5.85868e-13	1.96488e-08	ENSG00000104626
Treg	SOD1	0.650854	0.971	0.827	6.73091e-13	2.25741e-08	ENSG00000142168
Treg	CD247	0.758393	0.786	0.499	7.95693e-13	2.66859e-08	ENSG00000198821
Treg	GRK5	0.281283	0.204	0.045	1.45984e-12	4.89602e-08	ENSG00000198873
Treg	KAT2B	0.470792	0.485	0.192	1.72572e-12	5.78773e-08	ENSG00000114166
Treg	GRPEL2	0.320704	0.233	0.056	1.77209e-12	5.94323e-08	ENSG00000164284
Treg	CUL9	0.38625	0.165	0.033	1.82163e-12	6.1094e-08	ENSG00000112659
Treg	SHMT2	0.587064	0.398	0.148	2.68877e-12	9.0176e-08	ENSG00000182199
Treg	MKRN1	0.540259	0.505	0.216	3.31783e-12	1.11274e-07	ENSG00000133606
Treg	IRF4	0.534113	0.194	0.045	3.88357e-12	1.30247e-07	ENSG00000137265
Treg	OAZ1	0.586382	0.942	0.935	3.89737e-12	1.3071e-07	ENSG00000104904
Treg	SMAP2	0.774265	0.786	0.519	3.89985e-12	1.30793e-07	ENSG00000084070
Treg	ZCCHC14	0.296642	0.126	0.02	6.0115e-12	2.01614e-07	ENSG00000140948
Treg	SNX9	0.54379	0.369	0.129	7.52724e-12	2.52448e-07	ENSG00000130340
Treg	SLC44A2	0.373154	0.272	0.079	1.13923e-11	3.82075e-07	ENSG00000129353
Treg	IL2RB	0.750397	0.68	0.373	1.40574e-11	4.71458e-07	ENSG00000100385
Treg	PPM1G	0.780702	0.777	0.553	1.77098e-11	5.93952e-07	ENSG00000115241
Treg	IFI6	0.534752	0.369	0.135	2.62674e-11	8.80956e-07	ENSG00000126709
Treg	RHBDD2	0.492729	0.379	0.138	3.13547e-11	1.05157e-06	ENSG00000005486
Treg	CCDC71L	0.499983	0.301	0.099	3.53476e-11	1.18549e-06	ENSG00000253276
Treg	NAPG	0.589587	0.388	0.154	4.41682e-11	1.48131e-06	ENSG00000134265
Treg	CCND2	0.868119	0.728	0.506	4.85096e-11	1.62691e-06	ENSG00000118971
Treg	ZNF101	0.609378	0.408	0.172	5.23426e-11	1.75547e-06	ENSG00000181896
Treg	FAS	0.67527	0.379	0.149	6.34002e-11	2.12631e-06	ENSG00000026103
Treg	SELPLG	0.695817	0.786	0.526	7.05326e-11	2.36552e-06	ENSG00000110876
Treg	CSGALNACT1	0.323823	0.155	0.032	7.38942e-11	2.47826e-06	ENSG00000147408
Treg	SWT1	0.323896	0.184	0.043	7.63983e-11	2.56225e-06	ENSG00000116668
Treg	YPEL3	0.687677	0.777	0.502	1.30415e-10	4.37386e-06	ENSG00000090238
Treg	RASA3	0.503691	0.252	0.074	1.3246e-10	4.44244e-06	ENSG00000185989
Treg	MKNK2	0.606472	0.476	0.221	1.39448e-10	4.67681e-06	ENSG00000099875
Treg	FTL	0.536144	0.932	0.762	1.66695e-10	5.59063e-06	ENSG00000087086
Treg	LGALS9	0.298567	0.155	0.034	2.26491e-10	7.59604e-06	ENSG00000168961
Treg	SERPINB9	0.454613	0.33	0.119	2.56585e-10	8.60534e-06	ENSG00000170542
Treg	CMTM7	0.509262	0.437	0.186	2.60343e-10	8.73139e-06	ENSG00000153551
Treg	EPB41	0.617356	0.66	0.367	2.66834e-10	8.94908e-06	ENSG00000159023
Treg	CD80	0.479312	0.214	0.059	2.87154e-10	9.63058e-06	ENSG00000121594
Treg	ANKS1B	0.278711	0.117	0.02	3.04867e-10	1.02246e-05	ENSG00000185046
Treg	SDC4	0.317138	0.204	0.054	3.20864e-10	1.07611e-05	ENSG00000124145
Treg	BBC3	0.469244	0.359	0.136	3.74708e-10	1.25669e-05	ENSG00000105327
Treg	TMEM154	0.472127	0.398	0.162	3.79024e-10	1.27117e-05	ENSG00000170006
Treg	NSD3	0.681448	0.777	0.55	3.9399e-10	1.32136e-05	ENSG00000147548
Treg	CDC25B	0.484	0.282	0.093	4.44656e-10	1.49129e-05	ENSG00000101224
Treg	ASNS	0.288474	0.165	0.038	4.60213e-10	1.54346e-05	ENSG00000070669
Treg	CXCR4	0.762638	0.816	0.588	5.09543e-10	1.7089e-05	ENSG00000121966
Treg	WDR74	0.482435	0.301	0.107	7.54452e-10	2.53028e-05	ENSG00000133316
Treg	LTA	0.599378	0.262	0.086	1.09536e-09	3.67361e-05	ENSG00000226979
Treg	R3HDM4	0.468187	0.524	0.258	1.10238e-09	3.69715e-05	ENSG00000198858
Treg	SLC16A1-AS1	0.344441	0.311	0.108	1.17088e-09	3.92691e-05	ENSG00000226419
Treg	REXO2	0.682452	0.573	0.317	1.21853e-09	4.0867e-05	ENSG00000076043
Treg	IRS2	0.376368	0.146	0.032	1.46659e-09	4.91867e-05	ENSG00000185950
Treg	PIM3	0.594973	0.447	0.206	1.56214e-09	5.23912e-05	ENSG00000198355
Treg	PTER	0.370129	0.252	0.081	1.56926e-09	5.26299e-05	ENSG00000165983
Treg	SH3YL1	0.360261	0.252	0.079	1.80527e-09	6.05451e-05	ENSG00000035115
Treg	RASGRP2	0.269478	0.233	0.069	1.91266e-09	6.41469e-05	ENSG00000068831
Treg	LFNG	0.595752	0.612	0.356	2.1802e-09	7.31194e-05	ENSG00000106003
Treg	RPS27L	0.678738	0.864	0.67	2.33957e-09	7.84645e-05	ENSG00000185088
Treg	TIAM1	0.386125	0.194	0.054	2.54351e-09	8.53042e-05	ENSG00000156299
Treg	LAPTM4B	0.265755	0.136	0.029	2.74168e-09	9.19506e-05	ENSG00000104341
Treg	PGM2L1	0.876444	0.34	0.138	3.83196e-09	0.000128516	ENSG00000165434
Treg	TRMT1L	0.309369	0.214	0.062	3.97656e-09	0.000133366	ENSG00000121486
Treg	TMEM63A	0.428556	0.223	0.071	4.03122e-09	0.000135199	ENSG00000196187
Treg	ZNF580	0.275763	0.204	0.058	4.57675e-09	0.000153495	ENSG00000213015
Treg	DARS	0.556949	0.524	0.273	4.99032e-09	0.000167365	ENSG00000115866
Treg	MX1	0.439404	0.252	0.084	6.04146e-09	0.000202618	ENSG00000157601
Treg	CALM3	0.567594	0.699	0.448	6.2595e-09	0.000209931	ENSG00000160014
Treg	TFRC	0.608555	0.388	0.175	6.29066e-09	0.000210976	ENSG00000072274
Treg	VDR	0.301391	0.155	0.038	6.33619e-09	0.000212503	ENSG00000111424
Treg	PDE4A	0.47477	0.32	0.127	6.35106e-09	0.000213002	ENSG00000065989
Treg	GNAQ	0.473984	0.204	0.06	7.22863e-09	0.000242434	ENSG00000156052
Treg	HBP1	0.515587	0.466	0.233	7.43178e-09	0.000249247	ENSG00000105856
Treg	LEPROT	0.522589	0.437	0.209	7.67669e-09	0.000257461	ENSG00000213625
Treg	MALAT1	0.536969	1	0.997	8.15915e-09	0.000273642	ENSG00000251562
Treg	FAM126A	0.555382	0.398	0.18	9.41756e-09	0.000315846	ENSG00000122591
Treg	ARL4C	0.575204	0.913	0.801	9.72799e-09	0.000326257	ENSG00000188042
Treg	HTATIP2	0.541405	0.437	0.204	9.96604e-09	0.000334241	ENSG00000109854
Treg	KLF9	0.438717	0.35	0.142	1.05555e-08	0.00035401	ENSG00000119138
Treg	HLA-DMA	0.478992	0.369	0.159	1.10686e-08	0.000371219	ENSG00000204257
Treg	NANS	0.322386	0.243	0.079	1.2176e-08	0.000408358	ENSG00000095380
Treg	SMS	0.603137	0.505	0.258	1.50001e-08	0.000503074	ENSG00000102172
Treg	ARHGEF12	0.403544	0.291	0.108	1.74483e-08	0.000585182	ENSG00000196914
Treg	YPEL2	0.2692	0.175	0.048	1.95407e-08	0.000655356	ENSG00000175155
Treg	CSF1	0.314942	0.175	0.048	2.06837e-08	0.000693691	ENSG00000184371
Treg	DNPH1	0.595534	0.524	0.289	2.37693e-08	0.000797175	ENSG00000112667
Treg	FAM173A	0.374145	0.282	0.105	2.39252e-08	0.000802404	ENSG00000103254
Treg	HLA-A	0.342353	1	1	2.41323e-08	0.000809349	ENSG00000206503
Treg	SQSTM1	0.679382	0.709	0.483	2.63849e-08	0.000884898	ENSG00000161011
Treg	HSPA1A	0.58678	0.573	0.344	3.69837e-08	0.00124036	ENSG00000204389
Treg	LYPLA1	0.521697	0.524	0.299	3.92468e-08	0.00131626	ENSG00000120992
Treg	PAK2	0.528817	0.874	0.782	4.38608e-08	0.001471	ENSG00000180370
Treg	BABAM2	0.343924	0.272	0.102	4.47942e-08	0.00150231	ENSG00000158019
Treg	MORC3	0.496241	0.534	0.292	4.91293e-08	0.0016477	ENSG00000159256
Treg	RBM17	0.550839	0.66	0.412	5.39508e-08	0.0018094	ENSG00000134453
Treg	OPTN	0.495481	0.854	0.682	6.11328e-08	0.00205027	ENSG00000123240
Treg	OTUD5	0.419915	0.408	0.185	6.87845e-08	0.0023069	ENSG00000068308
Treg	AC005224.3	0.311035	0.175	0.05	7.00751e-08	0.00235018	ENSG00000266378
Treg	FAM110A	0.380811	0.291	0.114	7.11885e-08	0.00238752	ENSG00000125898
Treg	PRDX1	0.52841	0.806	0.671	7.36249e-08	0.00246923	ENSG00000117450
Treg	CEACAM1	0.282435	0.175	0.051	8.50178e-08	0.00285133	ENSG00000079385
Treg	NFE2L2	0.487271	0.563	0.314	8.94338e-08	0.00299943	ENSG00000116044
Treg	SH3BGRL	0.516366	0.816	0.593	9.61247e-08	0.00322383	ENSG00000131171
Treg	DIP2B	0.263458	0.155	0.042	1.01896e-07	0.00341739	ENSG00000066084
Treg	PAIP2	0.570123	0.816	0.621	1.06994e-07	0.00358837	ENSG00000120727
Treg	ADD3	0.520038	0.437	0.234	1.08479e-07	0.00363815	ENSG00000148700
Treg	DDB2	0.531963	0.359	0.161	1.20641e-07	0.00404604	ENSG00000134574
Treg	CFAP20	0.469091	0.301	0.124	1.22231e-07	0.00409937	ENSG00000070761
Treg	DPYSL2	0.520922	0.447	0.232	1.23194e-07	0.00413169	ENSG00000092964
Treg	GCA	0.291819	0.155	0.044	1.39354e-07	0.00467365	ENSG00000115271
Treg	ZBTB38	0.730945	0.602	0.384	1.42489e-07	0.00477881	ENSG00000177311
Treg	FXYD1	0.31332	0.146	0.039	1.60448e-07	0.00538111	ENSG00000266964
Treg	NDRG1	0.539254	0.437	0.232	1.72146e-07	0.00577343	ENSG00000104419
Treg	NSUN6	0.327593	0.301	0.119	1.96822e-07	0.00660101	ENSG00000241058
Treg	RGS1	0.663924	0.262	0.107	2.04576e-07	0.00686106	ENSG00000090104
Treg	BIN1	0.388747	0.456	0.231	2.14441e-07	0.00719193	ENSG00000136717
Treg	LINC00861	0.520643	0.466	0.244	2.15432e-07	0.00722515	ENSG00000245164
Treg	C4orf48	0.543359	0.718	0.526	2.32592e-07	0.00780069	ENSG00000243449
Treg	HDAC7	0.453232	0.369	0.168	2.41131e-07	0.00808705	ENSG00000061273
Treg	FRMD4B	0.422306	0.427	0.206	2.50105e-07	0.00838803	ENSG00000114541
Treg	DAAM1	0.356669	0.262	0.099	2.71979e-07	0.00912163	ENSG00000100592
Treg	SRGN	0.712202	0.893	0.826	2.78878e-07	0.009353	ENSG00000122862
Treg	LINC01089	0.309456	0.204	0.07	2.94171e-07	0.00986592	ENSG00000212694
Treg	SDF4	0.486118	0.592	0.362	3.30794e-07	0.0110942	ENSG00000078808
Treg	AGMAT	0.267155	0.136	0.036	3.35921e-07	0.0112661	ENSG00000116771
Treg	STX8	0.422855	0.417	0.212	3.86752e-07	0.0129709	ENSG00000170310
Treg	LIMD2	0.55423	0.757	0.557	3.87322e-07	0.01299	ENSG00000136490
Treg	NAP1L4	0.475056	0.709	0.494	4.68366e-07	0.015708	ENSG00000205531
Treg	COQ8A	0.253869	0.155	0.045	5.14142e-07	0.0172433	ENSG00000163050
Treg	CALCOCO1	0.351753	0.359	0.165	5.1489e-07	0.0172684	ENSG00000012822
Treg	SUB1	0.412287	0.922	0.87	5.36641e-07	0.0179979	ENSG00000113387
Treg	ARL6IP1	0.436401	0.621	0.393	5.5391e-07	0.018577	ENSG00000170540
Treg	CDV3	0.460283	0.835	0.717	5.77477e-07	0.0193674	ENSG00000091527
Treg	C15orf53	0.451642	0.359	0.172	6.14068e-07	0.0205946	ENSG00000175779
Treg	LITAF	0.34324	0.447	0.218	6.54795e-07	0.0219605	ENSG00000189067
Treg	GBP1	0.612958	0.417	0.219	7.05385e-07	0.0236572	ENSG00000117228
Treg	PBXIP1	0.473812	0.864	0.671	7.21066e-07	0.0241831	ENSG00000163346
Treg	GTF3C6	0.512396	0.66	0.453	7.35278e-07	0.0246598	ENSG00000155115
Treg	SLC41A1	0.267788	0.252	0.096	7.38209e-07	0.0247581	ENSG00000133065
Treg	UPP1	0.500648	0.456	0.241	7.73354e-07	0.0259368	ENSG00000183696
Treg	TM9SF2	0.431057	0.544	0.315	7.95178e-07	0.0266687	ENSG00000125304
Treg	ZNF292	0.570555	0.631	0.425	8.59919e-07	0.02884	ENSG00000188994
Treg	FOXO1	0.482068	0.398	0.203	8.68895e-07	0.029141	ENSG00000150907
Treg	IGF2R	0.400677	0.388	0.191	9.97462e-07	0.0334529	ENSG00000197081
Treg	CLDND1	0.404816	0.534	0.302	1.03418e-06	0.0346842	ENSG00000080822
Treg	RPL23	0.368426	0.99	0.98	1.10687e-06	0.0371222	ENSG00000125691
Treg	LRRC61	0.295306	0.136	0.039	1.17765e-06	0.0394962	ENSG00000127399
Treg	ATP7A	0.368231	0.184	0.064	1.29987e-06	0.043595	ENSG00000165240
Treg	DLG3	0.305831	0.233	0.088	1.33929e-06	0.0449171	ENSG00000082458
Treg	ACVR1	0.291529	0.146	0.044	1.37018e-06	0.0459531	ENSG00000115170
Treg	ATRX	0.534871	0.786	0.576	1.41975e-06	0.0476155	ENSG00000085224
Treg	WSB1	0.452141	0.66	0.414	1.46183e-06	0.0490269	ENSG00000109046

## Sheet: 4
cluster	gene	avg_log2FC	pct.1	pct.2	p_val	p_val_adj	ENSEMBL_ID
0	CD52	0.721878	1	0.981	4.1507e-106	1.39206e-101	ENSG00000169442
0	TMSB4X	0.469029	1	1	4.73263e-102	1.58723e-97	ENSG00000205542
0	SH3BGRL3	0.643411	1	0.992	1.9651e-96	6.59056e-92	ENSG00000142669
0	LTB	1.04674	0.989	0.876	3.25914e-86	1.09305e-81	ENSG00000227507
0	ACTB	0.718342	1	0.995	2.72311e-83	9.13277e-79	ENSG00000075624
0	IL32	0.511633	1	0.992	3.58165e-66	1.20121e-61	ENSG00000008517
0	ACTG1	0.645296	0.993	0.96	1.16482e-63	3.90658e-59	ENSG00000184009
0	GAPDH	0.558888	0.994	0.963	6.2833e-63	2.10729e-58	ENSG00000111640
0	LINC01871	0.760278	0.906	0.666	2.18169e-62	7.31694e-58	ENSG00000235576
0	RPLP1	0.392983	1	0.998	4.86455e-62	1.63147e-57	ENSG00000137818
0	CKLF	0.657853	0.973	0.855	2.09541e-61	7.02757e-57	ENSG00000217555
0	ALOX5AP	0.668141	0.921	0.699	2.18413e-61	7.32512e-57	ENSG00000132965
0	S100A4	0.546479	1	0.973	1.30207e-60	4.36689e-56	ENSG00000196154
0	PFN1	0.440724	0.999	0.991	2.67736e-55	8.97932e-51	ENSG00000108518
0	TMSB10	0.446642	1	0.998	4.43375e-54	1.48699e-49	ENSG00000034510
0	LGALS3	0.585152	0.99	0.839	6.48508e-50	2.17497e-45	ENSG00000131981
0	MYL6	0.481999	0.996	0.963	1.01835e-46	3.41534e-42	ENSG00000092841
0	SERF2	0.412113	0.99	0.958	4.05741e-44	1.36078e-39	ENSG00000140264
0	IL4I1	0.582413	0.306	0.095	4.7632e-44	1.59748e-39	ENSG00000104951
0	ID2	0.637926	0.959	0.798	1.02702e-43	3.44443e-39	ENSG00000115738
0	CFL1	0.394901	1	0.981	2.34387e-43	7.86086e-39	ENSG00000172757
0	KLRB1	0.795619	0.757	0.487	2.45495e-42	8.23342e-38	ENSG00000111796
0	CXCR6	0.642477	0.777	0.529	3.1353e-42	1.05152e-37	ENSG00000172215
0	CD40LG	0.609699	0.809	0.515	3.19696e-42	1.0722e-37	ENSG00000102245
0	IL2RG	0.519938	0.929	0.813	3.93278e-42	1.31897e-37	ENSG00000147168
0	CTSH	0.649942	0.699	0.437	7.17509e-42	2.40638e-37	ENSG00000103811
0	CSF2	0.788646	0.326	0.114	2.88375e-40	9.6715e-36	ENSG00000164400
0	HTRA1	0.473256	0.283	0.088	5.0977e-39	1.70967e-34	ENSG00000166033
0	ITM2A	0.648818	0.699	0.453	7.42205e-36	2.48921e-31	ENSG00000078596
0	TRAC	0.505405	0.983	0.944	9.8324e-36	3.29759e-31	ENSG00000277734
0	RPS19	0.275238	1	0.997	3.88607e-35	1.30331e-30	ENSG00000105372
0	ATP5F1E	0.326398	1	0.983	8.35633e-34	2.80255e-29	ENSG00000124172
0	COTL1	0.464162	0.937	0.805	3.42943e-33	1.15016e-28	ENSG00000103187
0	CD4	0.461254	0.61	0.337	3.92731e-32	1.31714e-27	ENSG00000010610
0	OST4	0.416492	0.961	0.86	6.68307e-32	2.24137e-27	ENSG00000228474
0	DDIT4	0.641262	0.479	0.256	1.69469e-31	5.68364e-27	ENSG00000168209
0	GMFG	0.429402	0.939	0.842	2.35579e-31	7.90084e-27	ENSG00000130755
0	CD2	0.320022	0.999	0.988	2.9455e-30	9.87861e-26	ENSG00000116824
0	CLIC1	0.369806	0.989	0.942	4.70031e-30	1.57639e-25	ENSG00000213719
0	ITGB2	0.494368	0.859	0.714	5.64541e-30	1.89336e-25	ENSG00000160255
0	LAPTM5	0.417017	0.95	0.869	1.4665e-29	4.91835e-25	ENSG00000162511
0	CD3D	0.403652	0.98	0.914	2.18186e-28	7.31751e-24	ENSG00000167286
0	SMCO4	0.408391	0.431	0.215	4.14606e-28	1.39051e-23	ENSG00000166002
0	UBXN10-AS1	0.373469	0.194	0.057	9.7978e-28	3.28598e-23	ENSG00000225986
0	PSME2	0.527962	0.767	0.567	1.99845e-27	6.70242e-23	ENSG00000100911
0	TNFRSF18	0.39813	0.363	0.167	9.15235e-27	3.06952e-22	ENSG00000186891
0	AC004585.1	0.427831	0.286	0.116	1.67524e-26	5.61843e-22	ENSG00000266088
0	EFHD2	0.494715	0.747	0.58	5.97626e-26	2.00432e-21	ENSG00000142634
0	UBA52	0.266621	1	0.985	1.4122e-25	4.73623e-21	ENSG00000221983
0	TMA7	0.317901	0.993	0.973	2.59641e-25	8.70784e-21	ENSG00000232112
0	CPNE7	0.466112	0.426	0.23	4.68136e-25	1.57004e-20	ENSG00000178773
0	RPS26	0.325333	0.983	0.937	2.59678e-24	8.70909e-20	ENSG00000197728
0	PSME1	0.374127	0.933	0.864	7.03049e-24	2.35788e-19	ENSG00000092010
0	TIMP1	0.514284	0.477	0.273	8.97225e-24	3.00911e-19	ENSG00000102265
0	PKM	0.490673	0.734	0.543	1.95822e-23	6.56747e-19	ENSG00000067225
0	CORO1A	0.356977	0.973	0.893	2.78517e-23	9.34092e-19	ENSG00000102879
0	ATP5MG	0.321227	0.974	0.913	7.33474e-23	2.45993e-18	ENSG00000167283
0	FAM89B	0.500924	0.657	0.476	7.50683e-23	2.51764e-18	ENSG00000176973
0	COX4I1	0.324061	0.961	0.912	1.09365e-22	3.66787e-18	ENSG00000131143
0	C9orf16	0.422365	0.747	0.554	1.74111e-22	5.83933e-18	ENSG00000171159
0	MT2A	0.731087	0.561	0.381	2.16275e-22	7.25343e-18	ENSG00000125148
0	MYL12B	0.286378	0.991	0.963	3.53414e-22	1.18528e-17	ENSG00000118680
0	ARHGDIB	0.277804	0.994	0.962	1.33062e-21	4.46265e-17	ENSG00000111348
0	ARL6IP5	0.310835	0.967	0.92	1.67946e-21	5.63258e-17	ENSG00000144746
0	MZT2B	0.359949	0.906	0.787	1.99046e-21	6.67562e-17	ENSG00000152082
0	BCL7C	0.440578	0.636	0.453	7.50394e-21	2.51667e-16	ENSG00000099385
0	NDUFA4	0.332397	0.9	0.809	8.83665e-21	2.96364e-16	ENSG00000189043
0	SPOCK2	0.385776	0.884	0.754	1.11144e-20	3.72754e-16	ENSG00000107742
0	LDHA	0.375178	0.894	0.792	1.41207e-20	4.73581e-16	ENSG00000134333
0	CD74	0.386055	0.851	0.695	3.96177e-20	1.3287e-15	ENSG00000019582
0	DNPH1	0.407935	0.429	0.254	7.29971e-20	2.44818e-15	ENSG00000112667
0	COX8A	0.343432	0.909	0.819	1.00203e-19	3.36062e-15	ENSG00000176340
0	HCST	0.330964	0.934	0.797	1.0754e-19	3.60667e-15	ENSG00000126264
0	CORO1B	0.470819	0.576	0.4	2.69284e-19	9.03123e-15	ENSG00000172725
0	IGFBP4	0.28231	0.161	0.054	2.72041e-19	9.12372e-15	ENSG00000141753
0	COX6C	0.305524	0.897	0.79	7.18304e-19	2.40905e-14	ENSG00000164919
0	GADD45G	0.35138	0.261	0.12	7.97721e-19	2.6754e-14	ENSG00000130222
0	ARPC3	0.285759	0.974	0.928	1.04662e-18	3.51017e-14	ENSG00000111229
0	RPL23	0.253661	0.994	0.975	1.18205e-18	3.96435e-14	ENSG00000125691
0	CD6	0.359229	0.731	0.539	1.34601e-18	4.51425e-14	ENSG00000013725
0	RARRES3	0.416482	0.74	0.567	1.48774e-18	4.98959e-14	ENSG00000133321
0	BATF	0.432736	0.701	0.528	2.1542e-18	7.22474e-14	ENSG00000156127
0	TRBC2	0.465345	0.954	0.881	2.86746e-18	9.6169e-14	ENSG00000211772
0	UCP2	0.369572	0.744	0.552	7.92445e-18	2.6577e-13	ENSG00000175567
0	PRDX2	0.35542	0.683	0.509	1.06251e-17	3.56344e-13	ENSG00000167815
0	CXCR3	0.33884	0.72	0.534	1.7359e-17	5.82185e-13	ENSG00000186810
0	HINT1	0.280844	0.973	0.915	1.90807e-17	6.39927e-13	ENSG00000169567
0	HOPX	0.45817	0.651	0.472	7.87325e-17	2.64053e-12	ENSG00000171476
0	ABRACL	0.35402	0.786	0.675	1.06268e-16	3.56402e-12	ENSG00000146386
0	CCDC85B	0.373415	0.696	0.531	2.03108e-16	6.81183e-12	ENSG00000175602
0	C1orf162	0.434707	0.321	0.177	2.6573e-16	8.91204e-12	ENSG00000143110
0	ATP5PF	0.338364	0.8	0.701	2.82819e-16	9.48517e-12	ENSG00000154723
0	LST1	0.419076	0.484	0.316	2.93913e-16	9.85725e-12	ENSG00000204482
0	LIMS1	0.352997	0.593	0.42	3.54736e-16	1.18971e-11	ENSG00000169756
0	SRGAP3	0.371045	0.289	0.153	4.27571e-16	1.43399e-11	ENSG00000196220
0	ATP5MC3	0.310242	0.821	0.692	7.36946e-16	2.47157e-11	ENSG00000154518
0	NCR3	0.295084	0.451	0.276	2.09379e-15	7.02215e-11	ENSG00000204475
0	NDUFB2	0.323577	0.874	0.788	3.31328e-15	1.11121e-10	ENSG00000090266
0	CCDC107	0.350764	0.727	0.585	5.88272e-15	1.97295e-10	ENSG00000159884
0	UQCR11	0.291455	0.917	0.817	6.87969e-15	2.30731e-10	ENSG00000127540
0	BST2	0.337239	0.584	0.415	8.7332e-15	2.92894e-10	ENSG00000130303
0	ARPC1B	0.29241	0.899	0.795	1.07104e-14	3.59207e-10	ENSG00000130429
0	TESC	0.307102	0.304	0.17	1.20216e-14	4.03179e-10	ENSG00000088992
0	HMGN1	0.298415	0.871	0.748	1.45788e-14	4.88943e-10	ENSG00000205581
0	APRT	0.287255	0.876	0.781	2.34398e-14	7.86125e-10	ENSG00000198931
0	TOMM7	0.263685	0.954	0.897	3.25496e-14	1.09165e-09	ENSG00000196683
0	LIMD2	0.336553	0.683	0.524	3.71422e-14	1.24567e-09	ENSG00000136490
0	NDUFS6	0.284238	0.699	0.54	4.29753e-14	1.44131e-09	ENSG00000145494
0	HLA-DRB1	0.300534	0.866	0.731	4.53976e-14	1.52255e-09	ENSG00000196126
0	HSPB1	0.351183	0.539	0.382	5.38906e-14	1.80738e-09	ENSG00000106211
0	ATP5PB	0.316978	0.753	0.607	5.39773e-14	1.81029e-09	ENSG00000116459
0	CTSB	0.316411	0.553	0.385	1.03068e-13	3.45668e-09	ENSG00000164733
0	CD82	0.321447	0.58	0.418	1.07138e-13	3.59319e-09	ENSG00000085117
0	TEX264	0.318617	0.494	0.341	1.0828e-13	3.63149e-09	ENSG00000164081
0	BRK1	0.289766	0.781	0.642	1.11983e-13	3.75567e-09	ENSG00000254999
0	GPSM3	0.295704	0.793	0.674	1.1212e-13	3.76029e-09	ENSG00000213654
0	CALR	0.38758	0.707	0.572	1.34175e-13	4.49996e-09	ENSG00000179218
0	PTPN7	0.355584	0.713	0.584	1.40636e-13	4.71665e-09	ENSG00000143851
0	PLIN2	0.303631	0.463	0.307	1.56819e-13	5.25939e-09	ENSG00000147872
0	ANAPC16	0.313344	0.824	0.711	1.60604e-13	5.38633e-09	ENSG00000166295
0	ICAM3	0.303731	0.734	0.582	1.76441e-13	5.91749e-09	ENSG00000076662
0	NTRK2	0.272192	0.17	0.074	1.84642e-13	6.19253e-09	ENSG00000148053
0	ATP5MF	0.290536	0.799	0.676	2.57273e-13	8.62842e-09	ENSG00000241468
0	IL16	0.287265	0.493	0.333	3.45449e-13	1.15857e-08	ENSG00000172349
0	CYBA	0.256965	0.959	0.904	3.7241e-13	1.24899e-08	ENSG00000051523
0	TNFSF12	0.321316	0.551	0.403	4.60339e-13	1.54389e-08	ENSG00000239697
0	UQCRH	0.302561	0.804	0.665	5.04921e-13	1.6934e-08	ENSG00000173660
0	PPP1CA	0.30152	0.831	0.689	5.74809e-13	1.92779e-08	ENSG00000172531
0	NDUFS5	0.27941	0.87	0.761	6.2599e-13	2.09944e-08	ENSG00000168653
0	MRPS6	0.316524	0.724	0.562	6.37418e-13	2.13777e-08	ENSG00000243927
0	PDIA6	0.331245	0.663	0.517	6.80097e-13	2.28091e-08	ENSG00000143870
0	RGS10	0.309234	0.69	0.558	9.07537e-13	3.0437e-08	ENSG00000148908
0	GPX4	0.312992	0.8	0.706	1.02947e-12	3.45264e-08	ENSG00000167468
0	CISD3	0.273191	0.39	0.249	1.47943e-12	4.96172e-08	ENSG00000277972
0	TUBA4A	0.297664	0.726	0.582	1.76309e-12	5.91304e-08	ENSG00000127824
0	VPS28	0.278647	0.73	0.592	2.0757e-12	6.96148e-08	ENSG00000160948
0	KDM5B	0.289191	0.461	0.312	2.19475e-12	7.36074e-08	ENSG00000117139
0	RELB	0.256573	0.216	0.11	2.57087e-12	8.6222e-08	ENSG00000104856
0	NDUFB3	0.310521	0.576	0.445	3.6514e-12	1.22461e-07	ENSG00000119013
0	NEDD8	0.277263	0.791	0.663	3.7906e-12	1.27129e-07	ENSG00000129559
0	SQOR	0.25922	0.437	0.293	5.34784e-12	1.79356e-07	ENSG00000137767
0	TPI1	0.292636	0.811	0.702	5.44187e-12	1.82509e-07	ENSG00000111669
0	RAC2	0.256687	0.907	0.826	8.54646e-12	2.86631e-07	ENSG00000128340
0	PPA1	0.267006	0.669	0.519	1.36753e-11	4.58642e-07	ENSG00000180817
0	GUK1	0.264648	0.85	0.751	1.45702e-11	4.88657e-07	ENSG00000143774
0	SEC61G	0.25673	0.733	0.587	1.68394e-11	5.64759e-07	ENSG00000132432
0	CD96	0.262568	0.791	0.675	1.84125e-11	6.17517e-07	ENSG00000153283
0	CAPZB	0.287198	0.844	0.735	2.09027e-11	7.01036e-07	ENSG00000077549
0	ETHE1	0.283505	0.434	0.297	2.17035e-11	7.27892e-07	ENSG00000105755
0	CALM3	0.287098	0.567	0.42	2.32533e-11	7.7987e-07	ENSG00000160014
0	FKBP11	0.295424	0.516	0.379	2.37656e-11	7.97051e-07	ENSG00000134285
0	BLVRA	0.25027	0.261	0.15	2.61755e-11	8.77874e-07	ENSG00000106605
0	PYCARD	0.292162	0.487	0.353	2.69434e-11	9.03628e-07	ENSG00000103490
0	LDHB	0.282593	0.81	0.684	3.10017e-11	1.03974e-06	ENSG00000111716
0	DAD1	0.308219	0.823	0.723	4.15855e-11	1.3947e-06	ENSG00000129562
0	ADA	0.264352	0.344	0.221	4.50205e-11	1.5099e-06	ENSG00000196839
0	PRR34-AS1	0.254866	0.19	0.097	7.21155e-11	2.41861e-06	ENSG00000241990
0	TSTD1	0.292141	0.707	0.589	7.75546e-11	2.60103e-06	ENSG00000215845
0	NDUFB11	0.280197	0.747	0.625	8.8197e-11	2.95795e-06	ENSG00000147123
0	B3GALT2	0.272123	0.257	0.152	9.80418e-11	3.28813e-06	ENSG00000162630
0	MINOS1	0.2948	0.73	0.621	1.09753e-10	3.6809e-06	ENSG00000173436
0	M6PR	0.301624	0.64	0.506	1.17877e-10	3.95336e-06	ENSG00000003056
0	CHMP2A	0.277967	0.634	0.497	1.52999e-10	5.13128e-06	ENSG00000130724
0	CAPG	0.343517	0.574	0.442	1.97298e-10	6.61697e-06	ENSG00000042493
0	POLR2L	0.267864	0.8	0.695	3.4933e-10	1.17158e-05	ENSG00000177700
0	PTTG1	0.323344	0.447	0.328	4.16223e-10	1.39593e-05	ENSG00000164611
0	RILPL2	0.269239	0.47	0.339	4.31085e-10	1.44577e-05	ENSG00000150977
0	MAPKAPK3	0.267002	0.433	0.304	4.60374e-10	1.544e-05	ENSG00000114738
0	IFI27L2	0.281616	0.669	0.555	4.64546e-10	1.55799e-05	ENSG00000119632
0	ROMO1	0.296745	0.641	0.52	5.47809e-10	1.83724e-05	ENSG00000125995
0	JAML	0.251381	0.553	0.406	5.56619e-10	1.86679e-05	ENSG00000160593
0	SRGN	0.260202	0.884	0.809	6.23698e-10	2.09176e-05	ENSG00000122862
0	NDUFA13	0.255404	0.697	0.568	7.3203e-10	2.45508e-05	ENSG00000186010
0	ETFB	0.279327	0.454	0.333	9.62494e-10	3.22801e-05	ENSG00000105379
0	BLOC1S1	0.273137	0.709	0.597	1.07108e-09	3.59219e-05	ENSG00000135441
0	PDIA3	0.2589	0.789	0.678	1.15199e-09	3.86356e-05	ENSG00000167004
0	CD5	0.250782	0.336	0.221	1.64017e-09	5.50082e-05	ENSG00000110448
0	RGS16	0.327215	0.374	0.262	2.1411e-09	7.18081e-05	ENSG00000143333
0	SELENOH	0.27221	0.634	0.5	2.35632e-09	7.90261e-05	ENSG00000211450
0	TRAPPC1	0.25844	0.721	0.592	2.95803e-09	9.92065e-05	ENSG00000170043
0	SSR2	0.254334	0.791	0.699	5.21431e-09	0.000174878	ENSG00000163479
0	GSTP1	0.250923	0.651	0.526	5.93445e-09	0.00019903	ENSG00000084207
0	HLA-DQA1	0.343162	0.383	0.274	1.11102e-08	0.000372613	ENSG00000196735
0	TNFSF10	0.251203	0.623	0.509	1.74173e-08	0.00058414	ENSG00000121858
0	IL27RA	0.264336	0.41	0.298	2.02155e-08	0.000677988	ENSG00000104998
0	NAA38	0.256323	0.557	0.44	2.87842e-08	0.000965366	ENSG00000183011
0	NFKBIA	0.267123	0.559	0.435	4.98196e-08	0.00167085	ENSG00000100906
0	FKBP2	0.275359	0.477	0.366	1.00989e-07	0.00338698	ENSG00000173486
0	STAT1	0.41002	0.451	0.351	1.36997e-07	0.0045946	ENSG00000115415
0	BIRC3	0.281808	0.524	0.419	1.6849e-07	0.00565083	ENSG00000023445
0	KLRG1	0.285466	0.317	0.229	7.91354e-07	0.0265404	ENSG00000139187
1	AHNAK	0.792058	0.984	0.932	2.5193e-79	8.44922e-75	ENSG00000124942
1	ANXA1	0.799965	0.996	0.921	1.29052e-57	4.32814e-53	ENSG00000135046
1	KLF6	0.564761	0.984	0.917	8.5544e-52	2.86898e-47	ENSG00000067082
1	MYADM	0.812103	0.891	0.672	3.84156e-50	1.28838e-45	ENSG00000179820
1	ITGA4	0.617207	0.907	0.738	5.38598e-49	1.80635e-44	ENSG00000115232
1	RORA	0.597504	0.844	0.626	3.76077e-40	1.26129e-35	ENSG00000069667
1	PBXIP1	0.605098	0.835	0.627	7.1215e-39	2.38841e-34	ENSG00000163346
1	CRIP1	0.629896	0.975	0.899	4.12224e-38	1.38252e-33	ENSG00000213145
1	SEPT11	0.602517	0.847	0.645	5.83727e-38	1.9577e-33	ENSG00000138758
1	YWHAQ	0.532466	0.912	0.771	1.34776e-36	4.52013e-32	ENSG00000134308
1	IL7R	0.704112	0.771	0.509	9.32388e-36	3.12704e-31	ENSG00000168685
1	ADGRE5	0.559363	0.874	0.686	1.22966e-33	4.12405e-29	ENSG00000123146
1	CD4	0.525965	0.608	0.339	2.499e-33	8.38116e-29	ENSG00000010610
1	TAGLN2	0.505021	0.971	0.926	6.7439e-33	2.26177e-28	ENSG00000158710
1	ATP2B1	0.633812	0.722	0.508	1.97324e-32	6.61784e-28	ENSG00000070961
1	CCR6	0.538986	0.632	0.391	1.90842e-30	6.40045e-26	ENSG00000112486
1	CD44	0.491318	0.964	0.907	1.21082e-29	4.06084e-25	ENSG00000026508
1	TRPS1	0.526457	0.563	0.361	9.90006e-26	3.32028e-21	ENSG00000104447
1	LRRFIP1	0.425193	0.954	0.885	2.84629e-24	9.5459e-20	ENSG00000124831
1	MBNL2	0.452254	0.389	0.202	6.34816e-24	2.12905e-19	ENSG00000139793
1	S100A11	0.399137	0.996	0.979	7.73215e-24	2.59321e-19	ENSG00000163191
1	S100A10	0.677465	0.991	0.962	1.27524e-23	4.27691e-19	ENSG00000197747
1	GOLGA8A	0.479849	0.528	0.329	1.51484e-23	5.08046e-19	ENSG00000175265
1	ETS1	0.374545	0.952	0.882	1.56274e-23	5.24111e-19	ENSG00000134954
1	CD40LG	0.407184	0.764	0.531	2.06796e-23	6.93553e-19	ENSG00000102245
1	TRAT1	0.450945	0.711	0.494	6.70109e-23	2.24741e-18	ENSG00000163519
1	TSPAN2	0.489666	0.41	0.228	1.96268e-22	6.58242e-18	ENSG00000134198
1	BHLHE40	0.431523	0.75	0.558	1.98983e-22	6.67349e-18	ENSG00000134107
1	LMNA	0.818073	0.339	0.173	2.34829e-22	7.87571e-18	ENSG00000160789
1	ADAM19	0.440334	0.622	0.421	5.72019e-22	1.91844e-17	ENSG00000135074
1	TSC22D3	0.477348	0.81	0.656	6.83198e-22	2.29131e-17	ENSG00000157514
1	RAB11FIP1	0.457629	0.695	0.497	6.64802e-21	2.22961e-16	ENSG00000156675
1	SYNE2	0.381004	0.919	0.816	7.84753e-21	2.6319e-16	ENSG00000054654
1	IDS	0.37502	0.805	0.641	1.37861e-20	4.6236e-16	ENSG00000010404
1	TPPP	0.307591	0.153	0.047	2.02709e-20	6.79846e-16	ENSG00000171368
1	CRIP2	0.611231	0.3	0.149	6.05071e-20	2.02929e-15	ENSG00000182809
1	TNFAIP3	0.556214	0.58	0.4	2.28355e-19	7.65856e-15	ENSG00000118503
1	ANKRD12	0.367689	0.945	0.85	2.8255e-19	9.47616e-15	ENSG00000101745
1	JUND	0.386985	0.991	0.955	5.90422e-19	1.98016e-14	ENSG00000130522
1	ATP2B4	0.43156	0.747	0.604	7.42834e-19	2.49132e-14	ENSG00000058668
1	DIAPH1	0.409434	0.847	0.716	1.2249e-18	4.10808e-14	ENSG00000131504
1	VIM	0.37799	0.996	0.994	3.1257e-18	1.0483e-13	ENSG00000026025
1	CTSB	0.347577	0.57	0.38	3.5797e-18	1.20056e-13	ENSG00000164733
1	LIMS1	0.414846	0.602	0.418	5.39098e-18	1.80803e-13	ENSG00000169756
1	YWHAH	0.415863	0.826	0.713	7.90142e-18	2.64998e-13	ENSG00000128245
1	SPOCK2	0.30558	0.883	0.755	2.61434e-17	8.76798e-13	ENSG00000107742
1	HIPK1	0.372876	0.622	0.44	2.61854e-17	8.78206e-13	ENSG00000163349
1	SPTAN1	0.372955	0.705	0.543	2.68011e-17	8.98856e-13	ENSG00000197694
1	RGCC	0.495756	0.738	0.589	6.21704e-17	2.08507e-12	ENSG00000102760
1	FAM107B	0.329656	0.913	0.81	6.24945e-17	2.09594e-12	ENSG00000065809
1	HLF	0.283478	0.245	0.113	1.26306e-16	4.23604e-12	ENSG00000108924
1	ZFP36L1	0.3539	0.861	0.746	1.66033e-16	5.56843e-12	ENSG00000185650
1	NR3C1	0.356272	0.766	0.607	3.67427e-16	1.23228e-11	ENSG00000113580
1	ANKRD28	0.311932	0.469	0.295	3.72473e-16	1.2492e-11	ENSG00000206560
1	CD226	0.367216	0.58	0.412	1.48129e-15	4.96794e-11	ENSG00000150637
1	DSE	0.30963	0.321	0.178	2.44975e-15	8.21596e-11	ENSG00000111817
1	KDSR	0.342321	0.437	0.27	2.7564e-15	9.24441e-11	ENSG00000119537
1	AC020916.1	0.433098	0.333	0.196	4.08591e-15	1.37033e-10	ENSG00000267519
1	LDLR	0.364109	0.329	0.187	5.23478e-15	1.75564e-10	ENSG00000130164
1	RBPJ	0.293172	0.899	0.778	1.41951e-14	4.76075e-10	ENSG00000168214
1	MACF1	0.356098	0.661	0.512	1.4955e-14	5.0156e-10	ENSG00000127603
1	IFNG	0.380505	0.525	0.358	1.78686e-14	5.99276e-10	ENSG00000111537
1	CYTH1	0.345953	0.569	0.407	4.27475e-14	1.43367e-09	ENSG00000108669
1	AHR	0.329058	0.397	0.251	4.55995e-14	1.52932e-09	ENSG00000106546
1	PPP2R5C	0.292801	0.753	0.597	4.57062e-14	1.5329e-09	ENSG00000078304
1	RALGDS	0.321592	0.512	0.347	4.60588e-14	1.54472e-09	ENSG00000160271
1	CMTM6	0.287751	0.698	0.549	6.3058e-14	2.11484e-09	ENSG00000091317
1	CCDC167	0.289141	0.745	0.582	6.7125e-14	2.25124e-09	ENSG00000198937
1	SAMHD1	0.329675	0.57	0.405	6.78667e-14	2.27611e-09	ENSG00000101347
1	FKBP5	0.339356	0.466	0.307	1.1781e-13	3.95111e-09	ENSG00000096060
1	ITM2A	0.331891	0.645	0.471	1.4505e-13	4.8647e-09	ENSG00000078596
1	ESYT2	0.291265	0.369	0.227	2.14559e-13	7.19587e-09	ENSG00000117868
1	FYB1	0.295831	0.935	0.874	2.31828e-13	7.77503e-09	ENSG00000082074
1	CDKN2D	0.380034	0.601	0.457	3.21965e-13	1.07981e-08	ENSG00000129355
1	DUSP1	0.303822	0.227	0.115	3.26387e-13	1.09464e-08	ENSG00000120129
1	GOLGA8B	0.315045	0.478	0.326	3.72422e-13	1.24903e-08	ENSG00000215252
1	AC058791.1	0.310392	0.355	0.216	4.71837e-13	1.58245e-08	ENSG00000273319
1	AFDN	0.285593	0.237	0.123	5.52375e-13	1.85255e-08	ENSG00000130396
1	GOLGB1	0.334617	0.602	0.451	6.44402e-13	2.1612e-08	ENSG00000173230
1	KMT2C	0.304621	0.57	0.429	6.98842e-13	2.34378e-08	ENSG00000055609
1	AL365361.1	0.309649	0.407	0.259	7.3527e-13	2.46595e-08	ENSG00000259834
1	UCP2	0.367526	0.706	0.565	9.66891e-13	3.24276e-08	ENSG00000175567
1	HECA	0.276859	0.449	0.294	1.11128e-12	3.727e-08	ENSG00000112406
1	MIS18BP1	0.354399	0.537	0.395	1.1287e-12	3.78542e-08	ENSG00000129534
1	ITK	0.275455	0.499	0.336	1.38296e-12	4.63818e-08	ENSG00000113263
1	NEAT1	0.2638	0.808	0.685	1.96977e-12	6.60623e-08	ENSG00000245532
1	N4BP2	0.288059	0.336	0.204	2.26255e-12	7.58813e-08	ENSG00000078177
1	RNF19A	0.298683	0.612	0.463	2.36862e-12	7.94387e-08	ENSG00000034677
1	FAM241A	0.304	0.382	0.242	3.61528e-12	1.21249e-07	ENSG00000174749
1	EML4	0.29846	0.767	0.638	4.08248e-12	1.36918e-07	ENSG00000143924
1	DPP4	0.273185	0.616	0.448	6.25154e-12	2.09664e-07	ENSG00000197635
1	RSRP1	0.26117	0.761	0.656	6.29711e-12	2.11192e-07	ENSG00000117616
1	ITGB1	0.281907	0.967	0.914	9.7116e-12	3.25708e-07	ENSG00000150093
1	JUN	0.335095	0.795	0.68	1.03036e-11	3.45562e-07	ENSG00000177606
1	PHLDA1	0.365597	0.362	0.233	1.30316e-11	4.37054e-07	ENSG00000139289
1	FTX	0.253033	0.425	0.28	1.30917e-11	4.3907e-07	ENSG00000230590
1	CDK13	0.276769	0.531	0.396	1.37425e-11	4.60896e-07	ENSG00000065883
1	CITED2	0.33227	0.491	0.357	1.37923e-11	4.62566e-07	ENSG00000164442
1	ANXA2	0.296618	0.897	0.846	1.78778e-11	5.99586e-07	ENSG00000182718
1	RPS6KA5	0.281962	0.343	0.216	2.89449e-11	9.70753e-07	ENSG00000100784
1	PRKX	0.270626	0.397	0.261	2.98389e-11	1.00074e-06	ENSG00000183943
1	TESPA1	0.271719	0.279	0.166	3.02449e-11	1.01435e-06	ENSG00000135426
1	SLC7A6	0.250985	0.247	0.14	3.1223e-11	1.04716e-06	ENSG00000103064
1	CD6	0.328373	0.676	0.559	4.02936e-11	1.35137e-06	ENSG00000013725
1	CELF2	0.299123	0.771	0.66	4.15442e-11	1.39331e-06	ENSG00000048740
1	PAG1	0.292795	0.763	0.659	4.51371e-11	1.51381e-06	ENSG00000076641
1	RHOB	0.275669	0.192	0.097	4.54442e-11	1.52411e-06	ENSG00000143878
1	MT-ND6	0.250074	0.634	0.484	4.89756e-11	1.64255e-06	ENSG00000198695
1	CDC14A	0.285569	0.452	0.321	4.92038e-11	1.6502e-06	ENSG00000079335
1	PLEKHO1	0.388861	0.548	0.431	5.95001e-11	1.99551e-06	ENSG00000023902
1	PHTF2	0.293753	0.46	0.324	6.52589e-11	2.18865e-06	ENSG00000006576
1	SLFN5	0.279956	0.861	0.794	1.3712e-10	4.59874e-06	ENSG00000166750
1	PHACTR2	0.280034	0.472	0.334	1.9052e-10	6.38966e-06	ENSG00000112419
1	STK24	0.28376	0.514	0.376	2.18865e-10	7.34029e-06	ENSG00000102572
1	PRMT2	0.307124	0.709	0.596	2.48083e-10	8.3202e-06	ENSG00000160310
1	EZR	0.339662	0.884	0.816	2.59153e-10	8.69147e-06	ENSG00000092820
1	MIB1	0.275357	0.285	0.176	4.83123e-10	1.6203e-05	ENSG00000101752
1	RBL2	0.256601	0.715	0.575	5.07736e-10	1.70285e-05	ENSG00000103479
1	RBM6	0.271511	0.449	0.326	7.14756e-10	2.39715e-05	ENSG00000004534
1	FRMD4B	0.27616	0.295	0.187	9.08565e-10	3.04715e-05	ENSG00000114541
1	IQGAP1	0.271112	0.896	0.837	9.29668e-10	3.11792e-05	ENSG00000140575
1	GAB3	0.255695	0.466	0.33	1.10904e-09	3.7195e-05	ENSG00000160219
1	ZNF652	0.266545	0.527	0.388	1.72951e-09	5.80044e-05	ENSG00000198740
1	SMAD7	0.251637	0.281	0.176	2.19735e-09	7.36946e-05	ENSG00000101665
1	CHD7	0.270349	0.31	0.203	2.55489e-09	8.5686e-05	ENSG00000171316
1	ODF2L	0.31125	0.449	0.333	3.20685e-09	0.000107551	ENSG00000122417
1	KMT2A	0.251439	0.813	0.711	3.34478e-09	0.000112177	ENSG00000118058
1	TNFRSF25	0.254146	0.483	0.352	4.30845e-09	0.000144497	ENSG00000215788
1	PPP3CA	0.287273	0.569	0.458	5.58765e-09	0.000187399	ENSG00000138814
1	BCL2L11	0.359169	0.405	0.291	5.61685e-09	0.000188378	ENSG00000153094
1	G3BP2	0.2567	0.741	0.626	6.10386e-09	0.000204711	ENSG00000138757
1	TUBA1A	0.316617	0.627	0.508	8.64488e-09	0.000289932	ENSG00000167552
1	ATXN1	0.255611	0.475	0.359	1.71095e-08	0.00057382	ENSG00000124788
1	XPC	0.262179	0.462	0.344	2.01014e-08	0.000674162	ENSG00000154767
1	ADI1	0.263712	0.336	0.232	2.07609e-08	0.000696279	ENSG00000182551
1	LMO4	0.253705	0.648	0.527	4.87692e-08	0.00163562	ENSG00000143013
1	CEBPD	0.33902	0.229	0.146	9.15348e-08	0.00306989	ENSG00000221869
1	SOCS2	0.256941	0.44	0.324	1.30024e-07	0.00436075	ENSG00000120833
1	RALA	0.251517	0.476	0.374	3.87605e-07	0.0129995	ENSG00000006451
1	BPTF	0.252805	0.696	0.601	7.22717e-07	0.0242385	ENSG00000171634
1	TXN	0.397711	0.865	0.823	1.15545e-06	0.0387514	ENSG00000136810
2	MT-ND2	0.951587	0.998	0.989	1.06487e-63	3.57137e-59	ENSG00000198763
2	TXNIP	0.745643	0.998	0.981	5.15628e-57	1.72931e-52	ENSG00000265972
2	MT-ATP6	0.602393	1	0.997	5.52258e-50	1.85216e-45	ENSG00000198899
2	RPL30	0.415044	0.986	0.999	3.53418e-46	1.18529e-41	ENSG00000156482
2	TPT1	0.396175	0.986	0.999	8.37312e-43	2.80818e-38	ENSG00000133112
2	MT-ND1	0.596194	1	0.991	1.93267e-42	6.4818e-38	ENSG00000198888
2	ZFAS1	0.921414	0.826	0.696	1.32136e-40	4.43159e-36	ENSG00000177410
2	MT-ND4	0.610926	0.998	0.988	4.9674e-40	1.66597e-35	ENSG00000198886
2	RPL39	0.39063	0.978	0.997	1.77962e-36	5.96848e-32	ENSG00000198918
2	RPL11	0.375021	0.986	1	2.25108e-35	7.54966e-31	ENSG00000142676
2	RPL12	0.410677	0.976	0.997	2.60023e-32	8.72065e-28	ENSG00000197958
2	RPL32	0.35095	0.971	0.998	2.62553e-31	8.8055e-27	ENSG00000144713
2	RPL13	0.319658	0.99	0.999	1.65341e-30	5.5452e-26	ENSG00000167526
2	RPL21	0.333184	0.978	1	5.95324e-30	1.9966e-25	ENSG00000122026
2	EEF1A1	0.271657	0.998	1	1.21909e-29	4.08859e-25	ENSG00000156508
2	RPS21	0.352005	0.981	0.997	3.24865e-29	1.08953e-24	ENSG00000171858
2	RPL26	0.328928	0.971	0.999	2.44664e-28	8.20555e-24	ENSG00000161970
2	RPS3A	0.314887	0.981	0.999	1.03344e-26	3.46596e-22	ENSG00000145425
2	RPL9	0.35392	0.986	0.995	2.62257e-26	8.79558e-22	ENSG00000163682
2	RPL34	0.343949	0.988	0.999	3.79495e-26	1.27275e-21	ENSG00000109475
2	RPS23	0.332278	0.978	0.998	3.98115e-25	1.3352e-20	ENSG00000186468
2	RPS2	0.31635	0.983	0.999	2.63761e-24	8.846e-20	ENSG00000140988
2	MT-CO2	0.309131	1	0.998	7.80506e-23	2.61766e-18	ENSG00000198712
2	RPL22	0.369789	0.966	0.988	7.91264e-23	2.65374e-18	ENSG00000116251
2	RPL38	0.324494	0.981	0.997	9.36607e-23	3.14119e-18	ENSG00000172809
2	RPL8	0.357703	0.976	0.997	9.55924e-23	3.20598e-18	ENSG00000161016
2	RPS27	0.262756	0.998	0.999	1.10489e-22	3.70557e-18	ENSG00000177954
2	RPL10	0.310152	0.988	1	1.34475e-22	4.51001e-18	ENSG00000147403
2	MT-ND3	0.291945	1	0.998	1.62145e-21	5.43803e-17	ENSG00000198840
2	MALAT1	0.484047	1	0.996	3.04683e-21	1.02185e-16	ENSG00000251562
2	RPS5	0.408328	0.971	0.988	3.75373e-21	1.25893e-16	ENSG00000083845
2	RPS12	0.318149	0.976	0.998	4.63538e-21	1.55461e-16	ENSG00000112306
2	RPL36	0.314746	0.971	0.997	2.15832e-20	7.23856e-16	ENSG00000130255
2	MT-CO3	0.322845	1	0.997	9.12472e-20	3.06025e-15	ENSG00000198938
2	MT-ND4L	0.562623	0.804	0.75	1.99611e-19	6.69455e-15	ENSG00000212907
2	FAU	0.278314	0.973	0.998	2.15504e-19	7.22758e-15	ENSG00000149806
2	RPL18A	0.299733	0.978	0.999	2.31735e-19	7.77194e-15	ENSG00000105640
2	RPS18	0.253667	0.983	1	2.79721e-19	9.38127e-15	ENSG00000231500
2	RPS24	0.262501	0.988	0.998	2.1655e-18	7.26266e-14	ENSG00000138326
2	MT-ND5	0.44982	0.976	0.963	2.20109e-18	7.38201e-14	ENSG00000198786
2	RPS3	0.258332	0.978	0.998	2.22033e-18	7.44654e-14	ENSG00000149273
2	RPL35A	0.284863	0.976	0.999	4.64354e-18	1.55735e-13	ENSG00000182899
2	IL7R	0.67745	0.7	0.552	2.69146e-16	9.02662e-12	ENSG00000168685
2	MT-CYB	0.299921	1	0.998	1.39001e-15	4.66182e-11	ENSG00000198727
2	MTRNR2L8	0.37034	0.993	0.985	1.55032e-15	5.19945e-11	ENSG00000255823
2	PABPC1	0.36641	0.899	0.878	2.92159e-14	9.79842e-10	ENSG00000070756
2	RPS13	0.274908	0.961	0.995	7.97696e-14	2.67531e-09	ENSG00000110700
2	SNHG12	0.647385	0.348	0.217	2.34877e-13	7.8773e-09	ENSG00000197989
2	RPL5	0.272889	0.978	0.995	4.73478e-13	1.58795e-08	ENSG00000122406
2	RPL14	0.275002	0.971	0.997	3.44877e-12	1.15665e-07	ENSG00000188846
2	NOP53	0.361026	0.86	0.846	1.59674e-11	5.35515e-07	ENSG00000105373
2	EEF1B2	0.341097	0.928	0.955	3.10583e-11	1.04163e-06	ENSG00000114942
2	PLP2	0.307323	0.894	0.904	3.58566e-11	1.20256e-06	ENSG00000102007
2	C6orf48	0.437209	0.582	0.497	1.94404e-10	6.51992e-06	ENSG00000204387
2	C12orf57	0.417644	0.824	0.799	8.48052e-10	2.8442e-05	ENSG00000111678
2	RPL36A	0.317841	0.855	0.876	1.04747e-09	3.513e-05	ENSG00000241343
2	MTRNR2L12	0.31542	0.93	0.921	2.4365e-09	8.17153e-05	ENSG00000269028
2	TNFSF8	0.408431	0.184	0.095	3.07031e-09	0.000102972	ENSG00000106952
2	SQLE	0.565214	0.444	0.342	3.93606e-09	0.000132008	ENSG00000104549
2	RPLP0	0.258906	0.966	0.989	3.99636e-09	0.00013403	ENSG00000089157
2	DDIT3	0.510566	0.237	0.139	5.05936e-09	0.000169681	ENSG00000175197
2	MT-ATP8	0.494817	0.543	0.483	8.67221e-09	0.000290849	ENSG00000228253
2	CEBPB	0.376131	0.498	0.419	1.31187e-07	0.00439975	ENSG00000172216
2	ATF4	0.360359	0.572	0.52	1.50275e-07	0.00503992	ENSG00000128272
3	CD8A	1.74801	0.921	0.155	1.7048e-214	5.71755e-210	ENSG00000153563
3	ZNF683	1.40117	0.62	0.088	2.98516e-156	1.00116e-151	ENSG00000176083
3	CD8B	1.32957	0.719	0.127	1.7089e-146	5.73132e-142	ENSG00000172116
3	PTMS	1.35136	0.809	0.261	7.82961e-113	2.62589e-108	ENSG00000159335
3	NCR3	1.28775	0.742	0.251	7.67297e-98	2.57336e-93	ENSG00000204475
3	CTSW	1.07367	0.571	0.127	4.96578e-97	1.66542e-92	ENSG00000172543
3	CCL5	0.868158	0.995	0.733	6.73442e-72	2.25859e-67	ENSG00000271503
3	GZMH	1.23433	0.709	0.281	2.24851e-70	7.54106e-66	ENSG00000100450
3	LAG3	0.773844	0.421	0.09	1.21107e-68	4.06167e-64	ENSG00000089692
3	GZMA	1.07191	0.952	0.598	4.33425e-66	1.45362e-61	ENSG00000145649
3	IL26	0.642619	0.298	0.045	1.82465e-65	6.11952e-61	ENSG00000111536
3	PECAM1	0.618605	0.26	0.036	3.26117e-60	1.09373e-55	ENSG00000261371
3	CCL4	1.22068	0.702	0.319	5.281e-52	1.77114e-47	ENSG00000275302
3	HCST	0.801491	0.982	0.807	7.86858e-51	2.63897e-46	ENSG00000126264
3	ITGA1	0.682938	0.551	0.208	9.16366e-45	3.07331e-40	ENSG00000213949
3	NKG7	0.526151	0.622	0.244	4.80374e-44	1.61108e-39	ENSG00000105374
3	SPRY1	0.45997	0.212	0.035	1.67324e-42	5.61171e-38	ENSG00000164056
3	CLNK	0.639086	0.311	0.078	1.95012e-42	6.54031e-38	ENSG00000109684
3	XCL2	0.750874	0.446	0.154	1.11101e-40	3.72609e-36	ENSG00000143185
3	CRTAM	0.360677	0.171	0.024	1.91505e-38	6.42269e-34	ENSG00000109943
3	KLRC4	0.362796	0.181	0.028	5.45988e-38	1.83114e-33	ENSG00000183542
3	APOBEC3G	0.663266	0.911	0.69	5.55065e-37	1.86158e-32	ENSG00000239713
3	IKZF3	0.635137	0.806	0.524	3.85206e-32	1.2919e-27	ENSG00000161405
3	MT2A	0.735931	0.684	0.384	4.59101e-32	1.53973e-27	ENSG00000125148
3	FABP5	0.627406	0.776	0.49	1.93389e-30	6.48589e-26	ENSG00000164687
3	SLC4A10	0.448063	0.156	0.027	4.22054e-30	1.41549e-25	ENSG00000144290
3	LST1	0.782234	0.584	0.321	3.50317e-28	1.17489e-23	ENSG00000204482
3	TRGC2	0.719511	0.457	0.205	4.75126e-28	1.59348e-23	ENSG00000227191
3	IFNG	0.744685	0.651	0.358	6.63613e-28	2.22563e-23	ENSG00000111537
3	AC020659.1	0.291242	0.145	0.026	2.41984e-27	8.11566e-23	ENSG00000174171
3	HLA-DPB1	0.534576	0.827	0.608	4.21883e-27	1.41491e-22	ENSG00000223865
3	CLEC2B	0.531209	0.793	0.523	9.92742e-26	3.32946e-21	ENSG00000110852
3	ALOX5AP	0.531569	0.903	0.731	2.73282e-24	9.16533e-20	ENSG00000132965
3	CXCR6	0.521134	0.834	0.552	3.69322e-24	1.23863e-19	ENSG00000172215
3	GOLIM4	0.507302	0.485	0.237	1.1496e-23	3.85553e-19	ENSG00000173905
3	HLA-DRB1	0.549805	0.921	0.739	1.82531e-23	6.12171e-19	ENSG00000196126
3	LINC02446	0.311178	0.13	0.025	5.31268e-23	1.78177e-18	ENSG00000256039
3	ETV1	0.328853	0.173	0.044	9.08384e-23	3.04654e-18	ENSG00000006468
3	ITGAE	0.49082	0.431	0.21	8.0811e-22	2.71024e-17	ENSG00000083457
3	HLA-DQA1	0.449652	0.51	0.267	1.64086e-21	5.50313e-17	ENSG00000196735
3	NHS	0.273668	0.148	0.035	3.03588e-21	1.01817e-16	ENSG00000188158
3	GGA1	0.507095	0.411	0.2	4.22962e-21	1.41853e-16	ENSG00000100083
3	TRG-AS1	0.483819	0.505	0.267	1.11765e-20	3.74838e-16	ENSG00000281103
3	DPP4	0.52862	0.691	0.457	1.30551e-20	4.37842e-16	ENSG00000197635
3	CD74	0.505684	0.862	0.713	2.47794e-20	8.31052e-16	ENSG00000019582
3	MATK	0.441561	0.408	0.195	3.11272e-20	1.04394e-15	ENSG00000007264
3	GZMM	0.425072	0.584	0.324	3.64191e-20	1.22142e-15	ENSG00000197540
3	S100A4	0.360887	1	0.977	1.30073e-19	4.36238e-15	ENSG00000196154
3	ZYX	0.471946	0.602	0.376	1.30558e-19	4.37867e-15	ENSG00000159840
3	JAML	0.490801	0.64	0.41	2.62963e-19	8.81925e-15	ENSG00000160593
3	ITM2C	0.518228	0.334	0.151	3.04881e-19	1.02251e-14	ENSG00000135916
3	RBPJ	0.394452	0.921	0.79	8.45979e-19	2.83725e-14	ENSG00000168214
3	LCP1	0.359456	0.967	0.912	1.12536e-18	3.77424e-14	ENSG00000136167
3	ID2	0.408689	0.939	0.822	7.47615e-18	2.50735e-13	ENSG00000115738
3	FASLG	0.412989	0.378	0.187	1.65911e-17	5.56433e-13	ENSG00000117560
3	PTPN22	0.455102	0.651	0.424	1.95688e-17	6.56298e-13	ENSG00000134242
3	FKBP11	0.433534	0.612	0.381	4.30717e-17	1.44454e-12	ENSG00000134285
3	APOBEC3C	0.441117	0.745	0.519	4.30738e-17	1.44461e-12	ENSG00000244509
3	ENTPD1	0.335071	0.237	0.094	7.8785e-17	2.64229e-12	ENSG00000138185
3	HLA-DPA1	0.39251	0.791	0.593	1.94196e-16	6.51293e-12	ENSG00000231389
3	RGS9	0.294004	0.202	0.073	2.97037e-16	9.96201e-12	ENSG00000108370
3	NELL2	0.387863	0.334	0.161	3.11501e-16	1.04471e-11	ENSG00000184613
3	DUSP4	0.282055	0.253	0.106	4.3617e-15	1.46283e-10	ENSG00000120875
3	PRF1	0.333223	0.444	0.245	4.65283e-15	1.56047e-10	ENSG00000180644
3	TRBC1	0.454837	0.801	0.611	9.4706e-15	3.17625e-10	ENSG00000211751
3	CD81	0.337029	0.847	0.668	1.62801e-14	5.46e-10	ENSG00000110651
3	THEMIS	0.393505	0.645	0.447	7.4025e-14	2.48265e-09	ENSG00000172673
3	XCL1	0.383375	0.219	0.092	2.11073e-13	7.07896e-09	ENSG00000143184
3	TNFSF4	0.316976	0.214	0.09	2.6683e-13	8.94894e-09	ENSG00000117586
3	HLA-DRA	0.420617	0.643	0.46	4.04823e-13	1.3577e-08	ENSG00000204287
3	GYG1	0.349552	0.541	0.36	1.58327e-12	5.30999e-08	ENSG00000163754
3	GPR65	0.402595	0.393	0.228	2.20269e-12	7.38739e-08	ENSG00000140030
3	CLIC1	0.254407	0.987	0.948	2.61529e-11	8.77117e-07	ENSG00000213719
3	EVL	0.308797	0.89	0.764	3.71238e-11	1.24506e-06	ENSG00000196405
3	DZIP3	0.25837	0.186	0.08	3.83681e-11	1.28679e-06	ENSG00000198919
3	CCL4L2	0.323898	0.107	0.034	5.6539e-11	1.8962e-06	ENSG00000276070
3	GTF3C1	0.290957	0.263	0.134	5.8438e-11	1.95989e-06	ENSG00000077235
3	ITGB1	0.294406	0.987	0.917	6.60852e-11	2.21637e-06	ENSG00000150093
3	GYPC	0.353112	0.679	0.503	6.95634e-11	2.33302e-06	ENSG00000136732
3	PREX1	0.363276	0.656	0.483	7.41255e-11	2.48602e-06	ENSG00000124126
3	ABCB1	0.282716	0.242	0.12	1.46158e-10	4.90184e-06	ENSG00000085563
3	SRGAP3	0.300405	0.304	0.168	2.69157e-10	9.02698e-06	ENSG00000196220
3	ZNRF1	0.310061	0.474	0.311	2.70118e-10	9.05921e-06	ENSG00000186187
3	GPI	0.304382	0.439	0.277	3.31802e-10	1.1128e-05	ENSG00000105220
3	GPR18	0.260781	0.204	0.097	3.63358e-10	1.21863e-05	ENSG00000125245
3	ACTN4	0.29544	0.844	0.71	3.77405e-10	1.26574e-05	ENSG00000130402
3	ZEB2	0.269836	0.296	0.16	3.91007e-10	1.31136e-05	ENSG00000169554
3	GNPTAB	0.310658	0.49	0.324	4.2948e-10	1.44039e-05	ENSG00000111670
3	TBCD	0.260053	0.26	0.136	5.55917e-10	1.86443e-05	ENSG00000141556
3	ARL3	0.295168	0.505	0.335	7.47509e-10	2.507e-05	ENSG00000138175
3	CHN1	0.257143	0.349	0.202	8.12103e-10	2.72363e-05	ENSG00000128656
3	TNFSF14	0.323558	0.615	0.435	1.2417e-09	4.16443e-05	ENSG00000125735
3	TESC	0.279514	0.321	0.184	1.29839e-09	4.35453e-05	ENSG00000088992
3	AGTRAP	0.274863	0.37	0.222	1.33754e-09	4.48585e-05	ENSG00000177674
3	PLEKHF1	0.292128	0.403	0.251	1.87416e-09	6.28556e-05	ENSG00000166289
3	CD63	0.324325	0.832	0.689	3.42569e-09	0.000114891	ENSG00000135404
3	IFI27L2	0.305132	0.727	0.56	4.05386e-09	0.000135958	ENSG00000119632
3	SLC5A3	0.282527	0.446	0.285	4.10662e-09	0.000137728	ENSG00000198743
3	ZBTB7A	0.299578	0.643	0.487	4.16295e-09	0.000139617	ENSG00000178951
3	CD82	0.269454	0.61	0.434	4.90602e-09	0.000164538	ENSG00000085117
3	COTL1	0.257018	0.929	0.824	5.42915e-09	0.000182083	ENSG00000103187
3	PDE4D	0.297523	0.446	0.298	5.80656e-09	0.000194741	ENSG00000113448
3	ATP10D	0.254262	0.316	0.181	7.0359e-09	0.00023597	ENSG00000145246
3	OSTF1	0.27331	0.74	0.57	1.14435e-08	0.000383791	ENSG00000134996
3	PRDX6	0.283256	0.582	0.431	1.45447e-08	0.000487799	ENSG00000117592
3	MXD4	0.325612	0.52	0.382	1.57182e-08	0.000527155	ENSG00000123933
3	APOL3	0.253012	0.301	0.178	1.68701e-08	0.00056579	ENSG00000128284
3	CD69	0.386112	0.546	0.381	1.9446e-08	0.00065218	ENSG00000110848
3	KDM5B	0.320204	0.467	0.331	4.13231e-08	0.0013859	ENSG00000117139
3	ST3GAL5	0.26859	0.291	0.174	4.54674e-08	0.00152489	ENSG00000115525
3	NCOR1	0.2662	0.793	0.665	1.13646e-07	0.00381147	ENSG00000141027
3	HLTF	0.257005	0.291	0.179	3.14032e-07	0.010532	ENSG00000071794
3	RBL2	0.28461	0.707	0.594	3.34531e-07	0.0112195	ENSG00000103479
3	TOX	0.28118	0.237	0.138	3.99544e-07	0.0133999	ENSG00000198846
3	CALR	0.326857	0.712	0.588	4.27636e-07	0.0143421	ENSG00000179218
3	ITGB7	0.255519	0.378	0.257	6.3555e-07	0.0213151	ENSG00000139626
3	GNLY	0.545122	0.133	0.062	1.14965e-06	0.038557	ENSG00000115523
4	NKG7	3.21936	0.95	0.192	2.86077e-264	9.59445e-260	ENSG00000105374
4	GZMK	3.17339	0.744	0.082	2.64081e-246	8.85675e-242	ENSG00000113088
4	CCL5	2.41574	0.99	0.735	5.31208e-169	1.78157e-164	ENSG00000271503
4	SLAMF7	0.96874	0.347	0.006	5.8204e-169	1.95204e-164	ENSG00000026751
4	CD8A	1.74681	0.841	0.171	1.55781e-168	5.22458e-164	ENSG00000153563
4	CD8B	1.55172	0.702	0.132	1.00538e-146	3.37184e-142	ENSG00000172116
4	GZMB	1.93603	0.473	0.053	2.75217e-134	9.23024e-130	ENSG00000100453
4	CD27	1.26971	0.47	0.054	3.21175e-127	1.07716e-122	ENSG00000139193
4	CCL4	1.69187	0.851	0.296	1.1988e-119	4.02053e-115	ENSG00000275302
4	KLRD1	1.14717	0.23	0.009	1.163e-95	3.90046e-91	ENSG00000134539
4	CST7	1.47828	0.856	0.491	1.03955e-92	3.48644e-88	ENSG00000077984
4	GZMH	1.53711	0.744	0.277	3.24948e-88	1.08981e-83	ENSG00000100450
4	PRF1	1.30004	0.637	0.215	5.23409e-84	1.75541e-79	ENSG00000180644
4	SAMD3	1.11175	0.601	0.179	3.42855e-82	1.14987e-77	ENSG00000164483
4	LYAR	1.14068	0.496	0.121	1.3102e-80	4.39415e-76	ENSG00000145220
4	GZMA	1.33268	0.909	0.606	1.21323e-71	4.06894e-67	ENSG00000145649
4	APOBEC3G	1.20286	0.906	0.692	5.02111e-69	1.68398e-64	ENSG00000239713
4	YBX3	0.545723	0.175	0.009	5.85088e-66	1.96227e-61	ENSG00000060138
4	GIMAP7	1.18747	0.896	0.64	1.53664e-65	5.15357e-61	ENSG00000179144
4	ITM2C	0.971571	0.46	0.132	3.84567e-62	1.28976e-57	ENSG00000135916
4	PTGER2	0.881335	0.379	0.087	1.88612e-59	6.32566e-55	ENSG00000125384
4	CTSW	0.90582	0.483	0.142	3.4651e-58	1.16213e-53	ENSG00000172543
4	GIMAP1	1.02387	0.572	0.234	2.09405e-57	7.02302e-53	ENSG00000213203
4	CLIC3	0.477486	0.17	0.013	7.8218e-56	2.62328e-51	ENSG00000169583
4	C12orf75	1.0106	0.726	0.395	4.62644e-55	1.55161e-50	ENSG00000235162
4	GZMM	0.970687	0.666	0.312	4.85273e-55	1.62751e-50	ENSG00000197540
4	AOAH	0.734457	0.316	0.067	8.12053e-53	2.72346e-48	ENSG00000136250
4	LAG3	0.73685	0.379	0.098	2.17125e-51	7.28195e-47	ENSG00000089692
4	GIMAP4	1.00558	0.825	0.569	5.60623e-51	1.88022e-46	ENSG00000133574
4	ITGA1	1.22259	0.533	0.213	2.69563e-50	9.04061e-46	ENSG00000213949
4	GNLY	2.36598	0.251	0.044	7.72409e-50	2.5905e-45	ENSG00000115523
4	IKZF3	0.906183	0.768	0.531	3.70642e-43	1.24306e-38	ENSG00000161405
4	CD7	0.854982	0.457	0.166	1.84288e-42	6.18066e-38	ENSG00000173762
4	TIGIT	0.492825	0.347	0.094	2.68259e-41	8.99687e-37	ENSG00000181847
4	PTMS	0.90692	0.614	0.294	7.61383e-41	2.55352e-36	ENSG00000159335
4	GPR183	1.07856	0.428	0.152	1.50544e-40	5.04895e-36	ENSG00000169508
4	EOMES	0.768215	0.3	0.078	2.21373e-40	7.42442e-36	ENSG00000163508
4	ABI3	0.613933	0.274	0.069	4.14668e-39	1.39071e-34	ENSG00000108798
4	PLEK	0.607808	0.191	0.033	7.42081e-37	2.48879e-32	ENSG00000115956
4	TNIP3	0.500257	0.188	0.033	3.16568e-36	1.06171e-31	ENSG00000050730
4	CCL3	0.431204	0.128	0.013	2.46207e-35	8.25729e-31	ENSG00000277632
4	CCL4L2	0.733581	0.162	0.025	2.35812e-34	7.90866e-30	ENSG00000276070
4	RUNX3	0.852129	0.627	0.377	4.00641e-34	1.34367e-29	ENSG00000020633
4	LITAF	0.740616	0.439	0.192	7.51629e-32	2.52081e-27	ENSG00000189067
4	DTHD1	0.429384	0.11	0.011	1.68537e-31	5.65239e-27	ENSG00000197057
4	TRGC2	0.737248	0.475	0.203	2.34156e-31	7.85313e-27	ENSG00000227191
4	CD81	0.671845	0.833	0.671	4.83695e-31	1.62222e-26	ENSG00000110651
4	GNPTAB	0.73097	0.561	0.313	4.06447e-30	1.36314e-25	ENSG00000111670
4	LINC02446	0.457717	0.144	0.023	1.37656e-29	4.61671e-25	ENSG00000256039
4	KLRC4	0.334592	0.157	0.032	8.28818e-26	2.77969e-21	ENSG00000183542
4	RASA3	0.47867	0.214	0.059	1.4905e-25	4.99883e-21	ENSG00000185989
4	CXCR4	0.713735	0.783	0.567	1.67433e-25	5.61536e-21	ENSG00000121966
4	GCNT1	0.288028	0.117	0.018	9.37189e-25	3.14314e-20	ENSG00000187210
4	SYTL3	0.400267	0.175	0.043	1.59637e-24	5.35392e-20	ENSG00000164674
4	UPP1	0.717791	0.433	0.22	8.70424e-24	2.91923e-19	ENSG00000183696
4	MATK	0.61658	0.405	0.197	1.5625e-23	5.2403e-19	ENSG00000007264
4	SLC25A4	0.272184	0.112	0.018	6.88829e-23	2.3102e-18	ENSG00000151729
4	RPS15A	0.28852	0.995	0.994	5.67673e-22	1.90386e-17	ENSG00000134419
4	ISG20	0.599746	0.637	0.433	1.08714e-21	3.64604e-17	ENSG00000172183
4	HAVCR2	0.316659	0.115	0.021	2.03127e-21	6.81247e-17	ENSG00000135077
4	CLEC2B	0.585793	0.742	0.532	3.03913e-21	1.01926e-16	ENSG00000110852
4	IFITM1	0.551383	0.376	0.179	5.31708e-21	1.78324e-16	ENSG00000185885
4	ZNF683	0.743786	0.321	0.138	5.34548e-21	1.79277e-16	ENSG00000176083
4	ARL4C	0.552939	0.888	0.792	1.48215e-20	4.97082e-16	ENSG00000188042
4	XCL2	0.721332	0.358	0.169	2.16249e-20	7.25256e-16	ENSG00000143185
4	B3GNT2	0.503675	0.352	0.173	2.31218e-19	7.75458e-15	ENSG00000170340
4	LINC00861	0.558066	0.423	0.225	4.02022e-19	1.3483e-14	ENSG00000245164
4	LYST	0.619063	0.379	0.196	4.05537e-19	1.36009e-14	ENSG00000143669
4	HCST	0.491498	0.916	0.818	8.64843e-19	2.90051e-14	ENSG00000126264
4	ARAP2	0.556104	0.52	0.325	1.84237e-18	6.17894e-14	ENSG00000047365
4	METRNL	0.519301	0.261	0.11	1.4562e-17	4.88381e-13	ENSG00000176845
4	RPL23A	0.273078	0.997	0.997	2.97262e-17	9.96956e-13	ENSG00000198242
4	CHST12	0.512225	0.402	0.236	1.41225e-16	4.7364e-12	ENSG00000136213
4	PDE3B	0.407642	0.217	0.084	2.04775e-16	6.86775e-12	ENSG00000152270
4	CD9	0.382162	0.167	0.055	8.2097e-16	2.75337e-11	ENSG00000010278
4	KLF3	0.401221	0.157	0.05	9.2741e-16	3.11035e-11	ENSG00000109787
4	CLEC2D	0.500635	0.799	0.699	4.33322e-15	1.45328e-10	ENSG00000069493
4	USP28	0.319991	0.159	0.053	5.37855e-15	1.80386e-10	ENSG00000048028
4	CD55	0.337719	0.204	0.078	5.69016e-15	1.90837e-10	ENSG00000196352
4	GABARAPL1	0.395747	0.17	0.06	6.71011e-15	2.25044e-10	ENSG00000139112
4	CRTAM	0.278518	0.12	0.033	6.71731e-15	2.25285e-10	ENSG00000109943
4	AC103702.2	0.357959	0.151	0.049	7.75563e-15	2.60108e-10	ENSG00000272763
4	ZFP36	0.506916	0.501	0.336	8.48864e-15	2.84692e-10	ENSG00000128016
4	RAB27A	0.492665	0.574	0.436	3.02408e-14	1.01422e-09	ENSG00000069974
4	EPHA1	0.253373	0.115	0.031	3.39717e-14	1.13934e-09	ENSG00000146904
4	MYBL1	0.475177	0.219	0.095	3.86899e-14	1.29758e-09	ENSG00000185697
4	ATP8A1	0.340437	0.196	0.081	7.72179e-14	2.58974e-09	ENSG00000124406
4	IPCEF1	0.357035	0.23	0.101	1.58952e-13	5.33095e-09	ENSG00000074706
4	ARPC5L	0.521467	0.642	0.522	1.7632e-13	5.91343e-09	ENSG00000136950
4	PDCD1	0.364685	0.193	0.08	2.18718e-13	7.33535e-09	ENSG00000188389
4	GPR174	0.490664	0.491	0.349	6.50056e-13	2.18016e-08	ENSG00000147138
4	EZR	0.512791	0.869	0.827	7.99452e-13	2.6812e-08	ENSG00000092820
4	DZIP3	0.340672	0.191	0.08	1.18918e-12	3.98828e-08	ENSG00000198919
4	IL10RA	0.502553	0.574	0.435	1.21366e-12	4.07039e-08	ENSG00000110324
4	APOBEC3C	0.471538	0.668	0.532	1.52801e-12	5.12464e-08	ENSG00000244509
4	TRGC1	0.357279	0.112	0.034	3.94471e-12	1.32298e-07	ENSG00000211689
4	PYHIN1	0.462358	0.41	0.27	5.98116e-12	2.00596e-07	ENSG00000163564
4	F2R	0.431672	0.3	0.167	6.98426e-12	2.34238e-07	ENSG00000181104
4	MT-ND2	0.434807	0.995	0.989	9.39243e-12	3.15003e-07	ENSG00000198763
4	PTPRC	0.260113	0.995	0.99	1.42091e-11	4.76544e-07	ENSG00000081237
4	SYTL2	0.401698	0.272	0.144	1.77689e-11	5.95932e-07	ENSG00000137501
4	TCF7	0.299748	0.172	0.071	1.95886e-11	6.56961e-07	ENSG00000081059
4	TOX	0.377401	0.258	0.135	2.91142e-11	9.76434e-07	ENSG00000198846
4	RGL4	0.319172	0.185	0.083	3.95754e-11	1.32728e-06	ENSG00000159496
4	TC2N	0.387844	0.512	0.367	5.38609e-11	1.80639e-06	ENSG00000165929
4	PTK2B	0.412313	0.334	0.204	8.109e-11	2.7196e-06	ENSG00000120899
4	ZBTB38	0.367181	0.514	0.372	1.80304e-10	6.04703e-06	ENSG00000177311
4	SLC16A7	0.360842	0.251	0.133	2.22413e-10	7.45929e-06	ENSG00000118596
4	MT-ND1	0.330924	0.992	0.992	2.41765e-10	8.10833e-06	ENSG00000198888
4	AKAP13	0.385851	0.749	0.666	3.46573e-10	1.16234e-05	ENSG00000170776
4	NUCB2	0.428793	0.279	0.159	4.32123e-10	1.44926e-05	ENSG00000070081
4	BIN1	0.356919	0.352	0.222	5.16378e-10	1.73183e-05	ENSG00000136717
4	PMAIP1	0.292081	0.117	0.043	1.04279e-09	3.49733e-05	ENSG00000141682
4	RNF213	0.371136	0.856	0.811	1.0519e-09	3.52786e-05	ENSG00000173821
4	GIMAP8	0.270647	0.133	0.053	1.06114e-09	3.55885e-05	ENSG00000171115
4	HLA-F	0.336566	0.828	0.8	2.14508e-09	7.19418e-05	ENSG00000204642
4	TLE4	0.384563	0.334	0.21	2.37111e-09	7.95222e-05	ENSG00000106829
4	SHISAL2A	0.286518	0.149	0.066	3.60185e-09	0.000120799	ENSG00000182183
4	BTN3A2	0.387867	0.535	0.413	4.31129e-09	0.000144592	ENSG00000186470
4	KLF2	0.507038	0.433	0.295	5.03178e-09	0.000168756	ENSG00000127528
4	PTPN4	0.383208	0.509	0.397	9.55573e-09	0.00032048	ENSG00000088179
4	AES	0.33744	0.799	0.765	9.64057e-09	0.000323325	ENSG00000104964
4	APMAP	0.335933	0.311	0.197	1.0552e-08	0.000353892	ENSG00000101474
4	MED15	0.265339	0.209	0.111	1.60048e-08	0.00053677	ENSG00000099917
4	ARHGAP26	0.297638	0.183	0.094	2.43636e-08	0.000817108	ENSG00000145819
4	SERPINB9	0.27349	0.211	0.113	2.65354e-08	0.000889943	ENSG00000170542
4	SAMHD1	0.300214	0.561	0.428	3.07251e-08	0.00103046	ENSG00000101347
4	MNAT1	0.34854	0.204	0.111	3.84968e-08	0.0012911	ENSG00000020426
4	WNK1	0.347064	0.681	0.615	4.09709e-08	0.00137408	ENSG00000060237
4	RAB29	0.276057	0.248	0.145	5.30051e-08	0.00177769	ENSG00000117280
4	GGA2	0.327689	0.256	0.154	6.04159e-08	0.00202623	ENSG00000103365
4	CCR5	0.416469	0.376	0.274	8.18151e-08	0.00274392	ENSG00000160791
4	PITPNC1	0.333419	0.35	0.237	1.12877e-07	0.00378567	ENSG00000154217
4	IRF1	0.340036	0.655	0.572	1.24067e-07	0.00416095	ENSG00000125347
4	OTULIN	0.304077	0.339	0.227	1.32385e-07	0.00443992	ENSG00000154124
4	TP53I11	0.261809	0.151	0.073	1.61298e-07	0.0054096	ENSG00000175274
4	AKTIP	0.311262	0.285	0.183	1.73575e-07	0.00582137	ENSG00000166971
4	IGF2R	0.338726	0.287	0.184	1.98043e-07	0.00664198	ENSG00000197081
4	FAM49B	0.301998	0.54	0.438	2.22621e-07	0.00746625	ENSG00000153310
4	LY6E	0.331657	0.708	0.642	2.40092e-07	0.00805221	ENSG00000160932
4	DDIT3	0.409742	0.235	0.14	2.46648e-07	0.0082721	ENSG00000175197
4	CBLB	0.356543	0.316	0.215	2.73943e-07	0.0091875	ENSG00000114423
4	IL2RB	0.387848	0.465	0.372	3.05882e-07	0.0102587	ENSG00000100385
4	CTSC	0.331652	0.773	0.687	3.35882e-07	0.0112648	ENSG00000109861
4	FAM173A	0.261876	0.183	0.101	3.48548e-07	0.0116896	ENSG00000103254
4	SLC38A1	0.323411	0.606	0.527	4.04473e-07	0.0135652	ENSG00000111371
4	MLLT3	0.326601	0.23	0.138	4.0675e-07	0.0136416	ENSG00000171843
4	PRKCH	0.310408	0.457	0.352	4.09635e-07	0.0137383	ENSG00000027075
4	RABEP1	0.308337	0.363	0.258	4.91556e-07	0.0164858	ENSG00000029725
4	PPP1R14B	0.584377	0.527	0.466	5.85352e-07	0.0196315	ENSG00000173457
4	GALNT2	0.280161	0.157	0.081	6.08471e-07	0.0204069	ENSG00000143641
4	RASSF1	0.374237	0.261	0.171	7.472e-07	0.0250596	ENSG00000068028
4	MAGED2	0.342947	0.316	0.219	8.21812e-07	0.0275619	ENSG00000102316
4	KLF13	0.266767	0.705	0.642	1.07897e-06	0.0361864	ENSG00000169926
4	TAGAP	0.322183	0.473	0.369	1.10061e-06	0.0369122	ENSG00000164691
4	ARHGEF1	0.30446	0.572	0.493	1.26649e-06	0.0424755	ENSG00000076928
4	R3HDM4	0.290585	0.355	0.253	1.37384e-06	0.0460757	ENSG00000198858
4	SLCO3A1	0.317377	0.321	0.222	1.40813e-06	0.047226	ENSG00000176463
4	CASP8	0.353839	0.572	0.48	1.45092e-06	0.0486611	ENSG00000064012
5	IL2RA	3.26066	0.864	0.02	0	0	ENSG00000134460
5	FOXP3	2.5718	0.825	0.007	0	0	ENSG00000049768
5	SELL	1.72387	0.66	0.009	1.0771e-288	3.61237e-284	ENSG00000188404
5	IKZF2	2.04947	0.738	0.022	1.81304e-245	6.08057e-241	ENSG00000030419
5	IL1R1	1.67112	0.456	0.003	6.65977e-227	2.23355e-222	ENSG00000115594
5	F5	1.0943	0.379	0.002	4.91095e-194	1.64703e-189	ENSG00000198734
5	TBC1D4	1.99931	0.699	0.04	2.60625e-164	8.74086e-160	ENSG00000136111
5	LAYN	1.14729	0.369	0.006	2.50873e-154	8.41379e-150	ENSG00000204381
5	LAIR2	0.906916	0.272	0.002	5.49334e-132	1.84235e-127	ENSG00000167618
5	TIGIT	2.72981	0.825	0.102	2.00008e-119	6.70786e-115	ENSG00000181847
5	TNFRSF9	0.997292	0.35	0.011	3.15652e-109	1.05863e-104	ENSG00000049249
5	IL1R2	0.647033	0.175	0	2.71759e-104	9.11424e-100	ENSG00000115590
5	RTKN2	1.52354	0.515	0.035	2.78516e-104	9.34086e-100	ENSG00000182010
5	CTLA4	1.91598	0.718	0.086	2.08936e-99	7.00728e-95	ENSG00000163599
5	CD27	1.98995	0.718	0.088	8.15915e-94	2.73642e-89	ENSG00000139193
5	TNFRSF13B	0.480966	0.165	0	8.89229e-93	2.9823e-88	ENSG00000240505
5	ID3	1.13268	0.33	0.013	6.81064e-92	2.28415e-87	ENSG00000117318
5	FANK1	0.615449	0.194	0.002	1.80865e-91	6.06585e-87	ENSG00000203780
5	AC017002.3	1.33452	0.447	0.03	9.46723e-91	3.17512e-86	ENSG00000240350
5	ADTRP	0.792416	0.252	0.007	1.1193e-85	3.75392e-81	ENSG00000111863
5	ICA1	0.840011	0.223	0.006	7.26666e-76	2.43709e-71	ENSG00000003147
5	HPGD	2.24229	0.612	0.087	3.57213e-73	1.19802e-68	ENSG00000164120
5	CD79B	0.84258	0.379	0.027	4.55674e-72	1.52824e-67	ENSG00000007312
5	TNFRSF4	2.35589	0.65	0.101	3.30999e-71	1.1101e-66	ENSG00000186827
5	CD59	1.23012	0.553	0.071	9.33696e-67	3.13143e-62	ENSG00000085063
5	ZBTB32	0.387483	0.165	0.003	2.10973e-65	7.07562e-61	ENSG00000011590
5	TNFRSF18	2.23302	0.796	0.194	1.74377e-62	5.84826e-58	ENSG00000186891
5	ICAM2	0.826539	0.398	0.039	8.38891e-58	2.81347e-53	ENSG00000108622
5	CCR4	0.915867	0.427	0.047	1.02599e-57	3.44096e-53	ENSG00000183813
5	POU2F2	1.3923	0.573	0.093	1.23433e-56	4.13969e-52	ENSG00000028277
5	TTN	1.0268	0.398	0.041	1.75914e-56	5.89979e-52	ENSG00000155657
5	MGST2	0.370963	0.136	0.002	9.55556e-56	3.20474e-51	ENSG00000085871
5	ACP5	1.17513	0.515	0.075	5.94412e-55	1.99354e-50	ENSG00000102575
5	FCMR	0.94288	0.456	0.056	4.06587e-54	1.36361e-49	ENSG00000162894
5	METTL7A	0.404804	0.165	0.005	8.8499e-52	2.96808e-47	ENSG00000185432
5	FCRL3	0.410745	0.155	0.004	4.43679e-51	1.48801e-46	ENSG00000160856
5	KLF2	1.85551	0.922	0.291	1.67907e-50	5.63125e-46	ENSG00000127528
5	GLRX	1.95291	0.796	0.25	2.923e-50	9.80316e-46	ENSG00000173221
5	NETO2	0.662351	0.252	0.018	1.07974e-48	3.62122e-44	ENSG00000171208
5	ARID5B	1.47676	0.67	0.158	6.78518e-47	2.27561e-42	ENSG00000150347
5	BEX3	0.394131	0.146	0.006	1.42456e-41	4.77768e-37	ENSG00000166681
5	IKZF4	1.1997	0.534	0.11	7.97673e-41	2.67524e-36	ENSG00000123411
5	ITGAM	0.511053	0.194	0.012	8.2031e-41	2.75116e-36	ENSG00000169896
5	CCDC141	0.479721	0.204	0.014	4.44604e-39	1.49111e-34	ENSG00000163492
5	GBP2	1.51073	0.835	0.37	4.59888e-36	1.54237e-31	ENSG00000162645
5	CEP55	0.627656	0.243	0.025	1.99188e-34	6.68036e-30	ENSG00000138180
5	EPSTI1	0.882599	0.495	0.101	2.76997e-34	9.28994e-30	ENSG00000133106
5	CMTM6	1.65793	0.913	0.573	5.50864e-34	1.84749e-29	ENSG00000091317
5	PCSK1N	0.756001	0.175	0.013	5.91245e-33	1.98292e-28	ENSG00000102109
5	STAM	0.867448	0.417	0.081	5.752e-32	1.92911e-27	ENSG00000136738
5	ZC2HC1A	1.31105	0.505	0.12	5.86676e-32	1.9676e-27	ENSG00000104427
5	TNFRSF1B	1.65975	0.864	0.471	1.04686e-31	3.51095e-27	ENSG00000028137
5	SLC16A1	0.771858	0.35	0.057	1.49036e-31	4.99838e-27	ENSG00000155380
5	PMCH	0.815679	0.126	0.006	5.10179e-31	1.71104e-26	ENSG00000183395
5	LINC02195	0.74759	0.282	0.038	1.67209e-30	5.60786e-26	ENSG00000236481
5	ISG20	1.413	0.854	0.446	2.10376e-30	7.05558e-26	ENSG00000172183
5	ICOS	0.994947	0.485	0.116	4.46053e-30	1.49597e-25	ENSG00000163600
5	CD55	0.957993	0.408	0.083	4.01552e-29	1.34673e-24	ENSG00000196352
5	SERPINE2	0.518307	0.214	0.023	5.76863e-29	1.93468e-24	ENSG00000135919
5	PTP4A3	0.551941	0.233	0.028	2.26086e-28	7.58248e-24	ENSG00000184489
5	CPNE2	0.435785	0.165	0.014	9.68388e-28	3.24778e-23	ENSG00000140848
5	AC133644.2	0.872113	0.33	0.061	9.67077e-27	3.24338e-22	ENSG00000273445
5	PHACTR2	1.24773	0.767	0.353	9.75328e-27	3.27106e-22	ENSG00000112419
5	TULP4	0.663633	0.408	0.088	1.64065e-26	5.50241e-22	ENSG00000130338
5	UBASH3B	0.490355	0.262	0.037	2.83636e-26	9.51259e-22	ENSG00000154127
5	LINC01943	1.52211	0.757	0.353	4.06029e-26	1.36174e-21	ENSG00000280721
5	TRAK2	0.919611	0.524	0.15	5.66811e-26	1.90097e-21	ENSG00000115993
5	BTG1	1.00277	1	0.974	9.22484e-26	3.09383e-21	ENSG00000133639
5	ANK1	0.2683	0.107	0.006	1.18144e-25	3.96232e-21	ENSG00000029534
5	ZC3H12D	0.600655	0.32	0.058	1.22149e-25	4.09664e-21	ENSG00000178199
5	GCHFR	0.825672	0.495	0.132	2.51086e-25	8.42092e-21	ENSG00000137880
5	CCNG2	0.724007	0.291	0.049	3.3117e-25	1.11068e-20	ENSG00000138764
5	GADD45A	0.919473	0.408	0.094	9.38715e-25	3.14826e-20	ENSG00000116717
5	PMAIP1	0.655962	0.272	0.045	3.84287e-24	1.28882e-19	ENSG00000141682
5	UGP2	1.42573	0.777	0.443	5.1635e-24	1.73174e-19	ENSG00000169764
5	BACH1	0.714562	0.359	0.076	7.88616e-24	2.64486e-19	ENSG00000156273
5	ENO1	1.24972	0.951	0.81	9.46025e-24	3.17278e-19	ENSG00000074800
5	SOCS3	0.449149	0.165	0.017	1.09949e-23	3.68746e-19	ENSG00000184557
5	S1PR4	1.03966	0.816	0.376	1.19359e-23	4.00307e-19	ENSG00000125910
5	MAST4	1.01912	0.573	0.196	1.73366e-23	5.81433e-19	ENSG00000069020
5	MAF	1.31685	0.777	0.41	2.72294e-23	9.1322e-19	ENSG00000178573
5	PIM2	1.09134	0.612	0.223	8.46873e-22	2.84024e-17	ENSG00000102096
5	CD28	0.813613	0.495	0.153	2.34737e-21	7.87262e-17	ENSG00000178562
5	OAS1	0.473084	0.223	0.034	4.77244e-21	1.60058e-16	ENSG00000089127
5	CDKN2A	0.642684	0.417	0.109	9.80708e-21	3.2891e-16	ENSG00000147889
5	SMCHD1	1.05309	0.874	0.612	1.83888e-20	6.16724e-16	ENSG00000101596
5	KLF3	0.642963	0.282	0.056	3.55281e-20	1.19154e-15	ENSG00000109787
5	CARD16	1.11508	0.728	0.39	4.52754e-20	1.51845e-15	ENSG00000204397
5	NAMPT	0.831882	0.505	0.165	5.47275e-20	1.83545e-15	ENSG00000105835
5	HAVCR2	0.440484	0.194	0.028	7.98625e-20	2.67843e-15	ENSG00000135077
5	NCOA3	0.922514	0.65	0.293	1.50225e-19	5.03825e-15	ENSG00000124151
5	SAT1	1.55944	0.728	0.388	2.23387e-19	7.49195e-15	ENSG00000130066
5	GK	0.374174	0.194	0.029	2.99348e-19	1.00395e-14	ENSG00000198814
5	IL6R	0.513499	0.243	0.044	4.54892e-19	1.52562e-14	ENSG00000160712
5	NINJ2	0.443842	0.233	0.041	1.14395e-18	3.83659e-14	ENSG00000171840
5	UXS1	0.693801	0.466	0.148	2.65302e-18	8.89769e-14	ENSG00000115652
5	IL10RA	1.00943	0.777	0.441	3.88586e-18	1.30324e-13	ENSG00000110324
5	ATP6V0A1	0.304273	0.136	0.015	8.47637e-18	2.84281e-13	ENSG00000033627
5	VMP1	1.01401	0.709	0.368	9.26251e-18	3.10646e-13	ENSG00000062716
5	NEAT1	1.23195	0.942	0.707	1.2684e-17	4.25396e-13	ENSG00000245532
5	IPCEF1	0.683127	0.379	0.109	1.31504e-17	4.41037e-13	ENSG00000074706
5	ADAT2	0.413733	0.214	0.037	1.42983e-17	4.79538e-13	ENSG00000189007
5	HAPLN3	0.347009	0.175	0.026	1.49514e-17	5.01441e-13	ENSG00000140511
5	GADD45B	0.586513	0.359	0.098	3.68439e-17	1.23567e-12	ENSG00000099860
5	AKIP1	0.499472	0.291	0.068	6.51971e-17	2.18658e-12	ENSG00000166452
5	CDKN2B	0.402656	0.204	0.036	7.32474e-17	2.45657e-12	ENSG00000147883
5	HS3ST3B1	0.507229	0.282	0.065	9.22686e-17	3.0945e-12	ENSG00000125430
5	CD7	0.907032	0.515	0.194	9.76978e-17	3.27659e-12	ENSG00000173762
5	DUSP16	0.632457	0.359	0.099	1.02549e-16	3.4393e-12	ENSG00000111266
5	SPATS2L	0.958565	0.563	0.233	1.26829e-16	4.25361e-12	ENSG00000196141
5	SAMHD1	0.897281	0.748	0.434	2.546e-16	8.53879e-12	ENSG00000101347
5	SYTL3	0.42406	0.252	0.053	2.71017e-16	9.08937e-12	ENSG00000164674
5	SLC12A6	0.532062	0.35	0.098	3.26575e-16	1.09527e-11	ENSG00000140199
5	E2F3	0.48223	0.272	0.062	3.67807e-16	1.23355e-11	ENSG00000112242
5	TPP1	0.686475	0.437	0.146	4.57164e-16	1.53324e-11	ENSG00000166340
5	MAPK13	0.62982	0.388	0.119	5.49974e-16	1.8445e-11	ENSG00000156711
5	MYL6B	0.293552	0.165	0.025	5.88042e-16	1.97218e-11	ENSG00000196465
5	INPP5F	0.512468	0.252	0.058	1.2272e-15	4.1158e-11	ENSG00000198825
5	ENTPD1	0.584665	0.359	0.105	1.22853e-15	4.12024e-11	ENSG00000138185
5	ATP13A3	0.7306	0.427	0.154	3.55986e-15	1.19391e-10	ENSG00000133657
5	ATP1B1	0.72611	0.437	0.153	8.22871e-15	2.75975e-10	ENSG00000143153
5	PKD2	0.309878	0.184	0.033	8.56735e-15	2.87332e-10	ENSG00000118762
5	VAV3	0.68803	0.33	0.1	1.05981e-14	3.5544e-10	ENSG00000134215
5	C3AR1	0.292721	0.136	0.019	1.83786e-14	6.16381e-10	ENSG00000171860
5	DESI1	0.577664	0.408	0.138	1.9248e-14	6.4554e-10	ENSG00000100418
5	RAB11FIP1	1.00796	0.777	0.538	1.95399e-14	6.55328e-10	ENSG00000156675
5	CD70	0.639412	0.214	0.046	2.52322e-14	8.46237e-10	ENSG00000125726
5	RNF213	0.791514	0.922	0.813	2.82472e-14	9.47355e-10	ENSG00000173821
5	CREM	0.560952	0.437	0.153	2.88644e-14	9.68055e-10	ENSG00000095794
5	NT5C	0.733412	0.524	0.219	3.63197e-14	1.21809e-09	ENSG00000125458
5	PCED1B	0.719655	0.495	0.206	4.97893e-14	1.66983e-09	ENSG00000179715
5	TCEAL4	0.516229	0.223	0.05	6.0717e-14	2.03633e-09	ENSG00000133142
5	TGIF2	0.289079	0.214	0.045	6.8937e-14	2.31201e-09	ENSG00000118707
5	LMNA	0.961486	0.515	0.203	8.92568e-14	2.99349e-09	ENSG00000160789
5	IFNAR2	0.47596	0.34	0.103	1.16723e-13	3.91466e-09	ENSG00000159110
5	RCAN3	0.857493	0.777	0.485	1.52262e-13	5.10655e-09	ENSG00000117602
5	FOSL2	0.47828	0.282	0.077	1.94128e-13	6.51067e-09	ENSG00000075426
5	PELI1	0.3174	0.194	0.04	2.88403e-13	9.67247e-09	ENSG00000197329
5	EMP1	0.552891	0.155	0.028	4.08618e-13	1.37042e-08	ENSG00000134531
5	GPHN	0.370545	0.175	0.034	4.63456e-13	1.55434e-08	ENSG00000171723
5	ERI1	0.6809	0.359	0.12	5.85868e-13	1.96488e-08	ENSG00000104626
5	SOD1	0.650854	0.971	0.827	6.73091e-13	2.25741e-08	ENSG00000142168
5	CD247	0.758393	0.786	0.499	7.95693e-13	2.66859e-08	ENSG00000198821
5	GRK5	0.281283	0.204	0.045	1.45984e-12	4.89602e-08	ENSG00000198873
5	KAT2B	0.470792	0.485	0.192	1.72572e-12	5.78773e-08	ENSG00000114166
5	GRPEL2	0.320704	0.233	0.056	1.77209e-12	5.94323e-08	ENSG00000164284
5	CUL9	0.38625	0.165	0.033	1.82163e-12	6.1094e-08	ENSG00000112659
5	SHMT2	0.587064	0.398	0.148	2.68877e-12	9.0176e-08	ENSG00000182199
5	MKRN1	0.540259	0.505	0.216	3.31783e-12	1.11274e-07	ENSG00000133606
5	IRF4	0.534113	0.194	0.045	3.88357e-12	1.30247e-07	ENSG00000137265
5	OAZ1	0.586382	0.942	0.935	3.89737e-12	1.3071e-07	ENSG00000104904
5	SMAP2	0.774265	0.786	0.519	3.89985e-12	1.30793e-07	ENSG00000084070
5	ZCCHC14	0.296642	0.126	0.02	6.0115e-12	2.01614e-07	ENSG00000140948
5	SNX9	0.54379	0.369	0.129	7.52724e-12	2.52448e-07	ENSG00000130340
5	SLC44A2	0.373154	0.272	0.079	1.13923e-11	3.82075e-07	ENSG00000129353
5	IL2RB	0.750397	0.68	0.373	1.40574e-11	4.71458e-07	ENSG00000100385
5	PPM1G	0.780702	0.777	0.553	1.77098e-11	5.93952e-07	ENSG00000115241
5	IFI6	0.534752	0.369	0.135	2.62674e-11	8.80956e-07	ENSG00000126709
5	RHBDD2	0.492729	0.379	0.138	3.13547e-11	1.05157e-06	ENSG00000005486
5	CCDC71L	0.499983	0.301	0.099	3.53476e-11	1.18549e-06	ENSG00000253276
5	NAPG	0.589587	0.388	0.154	4.41682e-11	1.48131e-06	ENSG00000134265
5	CCND2	0.868119	0.728	0.506	4.85096e-11	1.62691e-06	ENSG00000118971
5	ZNF101	0.609378	0.408	0.172	5.23426e-11	1.75547e-06	ENSG00000181896
5	FAS	0.67527	0.379	0.149	6.34002e-11	2.12631e-06	ENSG00000026103
5	SELPLG	0.695817	0.786	0.526	7.05326e-11	2.36552e-06	ENSG00000110876
5	CSGALNACT1	0.323823	0.155	0.032	7.38942e-11	2.47826e-06	ENSG00000147408
5	SWT1	0.323896	0.184	0.043	7.63983e-11	2.56225e-06	ENSG00000116668
5	YPEL3	0.687677	0.777	0.502	1.30415e-10	4.37386e-06	ENSG00000090238
5	RASA3	0.503691	0.252	0.074	1.3246e-10	4.44244e-06	ENSG00000185989
5	MKNK2	0.606472	0.476	0.221	1.39448e-10	4.67681e-06	ENSG00000099875
5	FTL	0.536144	0.932	0.762	1.66695e-10	5.59063e-06	ENSG00000087086
5	LGALS9	0.298567	0.155	0.034	2.26491e-10	7.59604e-06	ENSG00000168961
[truncated: 223 more rows]

## Sheet: 5
cluster	gene	avg_log2FC	pct.1	pct.2	p_val	p_val_adj	ENSEMBL_ID
[truncated: 10,343 more rows]

[truncated: 6 more sheets: 6, 7, 8, 9, 10, 11]
